# Supplementary material for: State Estimation of the Time-Varying and Spatially Localized Concentration of Signal Molecules from the Stochastic Adsorption Dynamics on the Carbon Nanotube-Based Sensors and Its Application to Tumor Cell Detection
Source: PLoS One. 2015 Nov 3;10(11):e0141930. doi: 10.1371/journal.pone.0141930 (PMC4631460; doi:10.1371/journal.pone.0141930)
Supplement: S1 Dataset — (XLSX) [file pone.0141930.s001.xlsx]

## Sheet: Fig3
Time (s)	Stochastic adsorption data					True C(M)
	N_Aθ1	N_Aθ2	N_Aθ3	N_Aθ4	N_Aθ5
0	0	0	0	0	0	1e-05
1	0	0	0	0	0	1.0054e-05
2	0	0	0	0	0	1.01013e-05
3	0	0	0	0	0	1.00855e-05
4	0	0	0	0	0	9.91958e-06
5	0	0	0	0	0	9.90217e-06
6	0	0	0	0	0	9.77991e-06
7	0	0	0	0	0	9.88629e-06
8	0	0	0	0	0	9.81826e-06
9	0	0	0	0	0	9.885e-06
10	0	0	0	0	0	1.00048e-05
11	0	0	0	0	0	1.01126e-05
12	0	0	0	0	0	1.01668e-05
13	0	0	0	0	0	1.0225e-05
14	0	0	0	0	0	1.02891e-05
15	0	0	0	0	0	1.03304e-05
16	0	0	0	0	0	1.03082e-05
17	0	0	0	0	0	1.02276e-05
18	0	0	0	0	0	1.03243e-05
19	0	0	0	0	0	1.05219e-05
20	0	0	0	0	0	1.04476e-05
21	0	0	0	0	0	1.05561e-05
22	0	0	0	0	0	1.06865e-05
23	0	0	0	0	0	1.07048e-05
24	0	0	0	0	0	1.08323e-05
25	0	0	0	0	0	1.08863e-05
26	0	0	0	1	0	1.08699e-05
27	0	0	0	1	0	1.07809e-05
28	0	0	0	1	0	1.07943e-05
29	0	0	0	1	0	1.08268e-05
30	0	1	0	1	0	1.0778e-05
31	0	1	0	1	0	1.06224e-05
32	0	1	0	1	0	1.06896e-05
33	0	1	0	1	0	1.07167e-05
34	0	1	0	1	0	1.08294e-05
35	0	1	0	1	0	1.06532e-05
36	0	1	0	1	0	1.0765e-05
37	0	1	0	1	0	1.0787e-05
38	0	1	0	1	0	1.06996e-05
39	0	1	0	1	0	1.07579e-05
40	0	1	0	1	0	1.07481e-05
41	0	1	0	1	0	1.06071e-05
42	0	1	0	1	0	1.0835e-05
43	0	1	0	1	0	1.06782e-05
44	0	1	0	1	0	1.07415e-05
45	0	1	0	1	0	1.08846e-05
46	0	1	0	1	0	1.08681e-05
47	0	1	0	1	0	1.07859e-05
48	0	1	0	1	0	1.07027e-05
49	0	1	0	1	0	1.06131e-05
50	0	1	0	1	0	1.06268e-05
51	0	1	0	1	0	1.06109e-05
52	0	1	0	1	0	1.06799e-05
53	0	1	0	1	0	1.07578e-05
54	0	1	0	1	0	1.07829e-05
55	0	1	0	1	0	1.07335e-05
56	0	1	0	1	0	1.08483e-05
57	0	1	0	1	0	1.07869e-05
58	0	1	0	1	0	1.08642e-05
59	0	1	0	1	0	1.0766e-05
60	0	1	0	1	0	1.09471e-05
61	0	1	0	1	0	1.1075e-05
62	0	1	0	1	0	1.12154e-05
63	0	1	0	1	0	1.11089e-05
64	0	1	0	1	0	1.12012e-05
65	0	1	0	1	0	1.1261e-05
66	0	1	0	1	0	1.12945e-05
67	0	1	0	1	0	1.12593e-05
68	0	1	0	1	0	1.11467e-05
69	0	2	0	1	0	1.11783e-05
70	0	2	0	1	0	1.1104e-05
71	0	2	0	1	0	1.11306e-05
72	0	2	0	1	0	1.12544e-05
73	0	2	0	1	0	1.12423e-05
74	0	2	0	1	0	1.1309e-05
75	0	2	0	1	0	1.11766e-05
76	0	2	0	1	0	1.10965e-05
77	0	2	0	1	0	1.10108e-05
78	0	2	0	1	0	1.10254e-05
79	0	2	0	1	0	1.10575e-05
80	0	2	0	1	0	1.09984e-05
81	0	2	0	1	0	1.07947e-05
82	0	2	0	1	0	1.07643e-05
83	0	2	0	1	0	1.07131e-05
84	0	2	0	1	0	1.0536e-05
85	0	2	0	1	0	1.04832e-05
86	0	2	0	1	0	1.04542e-05
87	0	2	0	1	0	1.03581e-05
88	0	2	0	1	0	1.01607e-05
89	0	2	0	1	0	1.02835e-05
90	0	2	0	1	0	1.03915e-05
91	0	2	0	1	0	1.04501e-05
92	0	2	0	1	0	1.04819e-05
93	0	2	0	1	0	1.06091e-05
94	0	2	0	1	0	1.07735e-05
95	0	2	0	1	0	1.08308e-05
96	0	2	0	1	0	1.08743e-05
97	0	2	0	1	0	1.09899e-05
98	0	2	0	1	0	1.10041e-05
99	0	2	0	1	0	1.10995e-05
100	0	2	0	1	0	1.11456e-05
101	0	2	0	1	0	1.12049e-05
102	0	2	0	1	0	1.12404e-05
103	0	2	0	1	0	1.11661e-05
104	0	2	0	1	0	1.11037e-05
105	0	2	0	1	0	1.12151e-05
106	0	2	0	1	0	1.11528e-05
107	0	2	0	1	0	1.13856e-05
108	0	2	0	1	0	1.13516e-05
109	0	2	0	1	0	1.15336e-05
110	0	2	0	1	0	1.14511e-05
111	0	2	0	1	0	1.1447e-05
112	0	2	0	1	0	1.13347e-05
113	0	2	0	1	0	1.12577e-05
114	0	2	0	1	0	1.10779e-05
115	0	2	0	1	0	1.10665e-05
116	0	2	0	1	0	1.10362e-05
117	0	2	0	1	0	1.10886e-05
118	0	2	0	1	0	1.10044e-05
119	0	2	0	1	0	1.10249e-05
120	0	2	0	1	0	1.11149e-05
121	0	2	0	1	0	1.10359e-05
122	0	2	0	0	0	1.11667e-05
123	0	2	0	0	0	1.12551e-05
124	0	2	0	0	0	1.14249e-05
125	0	2	0	0	0	1.15353e-05
126	0	2	0	0	1	1.16522e-05
127	0	2	0	0	1	1.15717e-05
128	0	2	0	0	1	1.15679e-05
129	0	2	0	0	1	1.168e-05
130	0	2	0	0	1	1.16228e-05
131	0	2	0	0	1	1.17106e-05
132	0	2	0	0	1	1.18228e-05
133	0	2	0	0	1	1.1951e-05
134	0	2	0	0	1	1.17296e-05
135	0	2	0	0	1	1.16848e-05
136	0	2	1	0	1	1.16721e-05
137	0	2	1	0	1	1.16484e-05
138	0	2	1	0	1	1.15841e-05
139	0	2	1	0	1	1.15109e-05
140	0	2	1	0	1	1.13418e-05
141	0	2	1	0	1	1.13783e-05
142	0	2	1	0	1	1.13102e-05
143	0	2	1	0	1	1.14295e-05
144	0	2	1	0	1	1.1198e-05
145	0	2	1	0	1	1.1196e-05
146	1	2	1	0	1	1.10644e-05
147	1	2	1	0	1	1.11238e-05
148	1	2	1	0	1	1.11817e-05
149	1	2	1	0	1	1.11155e-05
150	1	2	1	0	1	1.11091e-05
151	1	2	1	0	1	1.10617e-05
152	1	2	1	0	1	1.1032e-05
153	1	2	1	0	1	1.09677e-05
154	1	2	1	0	1	1.08884e-05
155	1	2	1	0	1	1.08341e-05
156	1	2	1	0	1	1.0939e-05
157	1	2	1	0	2	1.0998e-05
158	1	2	1	0	2	1.11307e-05
159	1	2	1	0	2	1.11053e-05
160	1	2	1	0	2	1.11779e-05
161	1	2	1	0	2	1.11782e-05
162	1	2	1	0	2	1.13546e-05
163	1	2	1	0	2	1.13294e-05
164	1	2	1	0	2	1.13068e-05
165	1	2	1	0	2	1.12422e-05
166	1	2	1	0	2	1.11803e-05
167	1	2	1	0	2	1.13438e-05
168	1	2	1	0	2	1.12394e-05
169	1	2	1	0	2	1.11142e-05
170	1	2	1	0	2	1.10281e-05
171	1	2	1	0	2	1.08566e-05
172	1	2	1	0	2	1.08366e-05
173	1	2	1	0	2	1.07836e-05
174	1	2	1	0	2	1.08385e-05
175	1	2	1	0	2	1.08427e-05
176	1	2	1	0	2	1.08247e-05
177	1	2	1	0	2	1.07861e-05
178	1	2	1	0	2	1.07634e-05
179	1	2	1	0	2	1.0724e-05
180	1	2	1	0	2	1.06805e-05
181	1	2	1	0	2	1.07002e-05
182	1	2	1	0	2	1.06669e-05
183	1	2	1	0	2	1.07397e-05
184	1	2	1	0	2	1.07203e-05
185	1	2	1	0	2	1.08233e-05
186	1	2	1	0	2	1.08259e-05
187	1	2	1	0	2	1.08165e-05
188	1	2	1	0	2	1.0748e-05
189	1	2	1	0	2	1.08984e-05
190	1	2	1	0	2	1.09188e-05
191	1	2	1	0	2	1.09447e-05
192	1	2	1	0	2	1.08654e-05
193	1	2	1	0	2	1.10519e-05
194	1	2	1	0	2	1.10468e-05
195	1	2	1	0	2	1.10676e-05
196	1	2	1	0	2	1.12067e-05
197	1	2	1	0	2	1.10573e-05
198	1	2	1	0	2	1.0997e-05
199	1	2	1	0	2	1.0955e-05
200	1	3	1	0	2	1.10033e-05
201	1	3	1	0	2	1.09394e-05
202	1	3	1	0	2	1.08093e-05
203	1	3	1	0	2	1.09383e-05
204	1	3	1	0	2	1.0869e-05
205	1	3	1	0	2	1.09957e-05
206	1	3	1	0	2	1.0945e-05
207	1	3	1	0	2	1.07821e-05
208	1	3	1	0	2	1.06067e-05
209	1	3	1	0	2	1.06993e-05
210	1	3	1	0	2	1.075e-05
211	1	3	1	0	2	1.07386e-05
212	1	3	1	0	2	1.07561e-05
213	1	3	1	0	2	1.08579e-05
214	1	3	1	0	3	1.0983e-05
215	1	3	1	0	3	1.10146e-05
216	1	3	1	0	3	1.09783e-05
217	1	3	1	0	3	1.11347e-05
218	1	3	1	0	3	1.10662e-05
219	1	3	1	0	3	1.11123e-05
220	1	3	1	0	3	1.10277e-05
221	1	3	1	0	3	1.08564e-05
222	1	3	1	0	3	1.09059e-05
223	1	3	1	0	3	1.09841e-05
224	1	3	1	0	3	1.08637e-05
225	1	3	1	0	3	1.07957e-05
226	1	3	1	0	3	1.07252e-05
227	1	3	1	0	3	1.07467e-05
228	1	3	1	0	3	1.07543e-05
229	1	3	1	0	3	1.09055e-05
230	1	3	1	0	3	1.0747e-05
231	1	3	1	0	3	1.06823e-05
232	1	3	1	0	3	1.0551e-05
233	1	3	1	0	3	1.04739e-05
234	1	3	1	0	3	1.02412e-05
235	1	3	1	0	3	1.01304e-05
236	1	3	1	0	3	1.01463e-05
237	1	3	1	0	3	1.0001e-05
238	1	3	1	0	3	9.93909e-06
239	1	3	1	0	3	9.93512e-06
240	1	3	1	0	3	9.82843e-06
241	1	3	1	0	3	9.79122e-06
242	1	3	1	0	3	9.86406e-06
243	1	3	1	0	3	9.93524e-06
244	1	3	1	0	3	9.95154e-06
245	1	3	1	0	3	9.84013e-06
246	1	3	1	0	3	9.70568e-06
247	1	3	1	0	3	9.6239e-06
248	1	3	1	0	3	9.7769e-06
249	1	3	1	0	3	9.92819e-06
250	1	3	1	0	3	9.85531e-06
251	1	3	1	0	3	9.71732e-06
252	1	3	1	0	3	9.8039e-06
253	2	3	1	0	3	9.97943e-06
254	2	3	1	0	3	1.0008e-05
255	2	3	1	0	3	1.00587e-05
256	2	3	1	0	3	1.0082e-05
257	2	3	1	0	3	1.00873e-05
258	2	3	1	0	3	1.00772e-05
259	2	3	1	0	3	9.92919e-06
260	2	3	1	0	3	1.00026e-05
261	2	3	1	0	3	9.93305e-06
262	2	3	1	0	3	9.81433e-06
263	2	3	1	0	3	9.63645e-06
264	2	3	1	0	3	9.64011e-06
265	2	3	1	0	3	9.65444e-06
266	2	3	1	0	3	9.64594e-06
267	2	3	1	0	3	9.72303e-06
268	2	3	1	0	3	9.65319e-06
269	2	3	1	0	3	9.60617e-06
270	2	3	1	0	2	9.39592e-06
271	2	3	1	0	2	9.35957e-06
272	2	3	1	0	2	9.4702e-06
273	2	3	1	0	2	9.38162e-06
274	2	3	1	0	2	9.25961e-06
275	3	3	1	0	2	9.30781e-06
276	3	3	1	0	2	9.35397e-06
277	3	3	1	0	2	9.31805e-06
278	3	3	1	0	2	9.37687e-06
279	3	3	1	0	2	9.52242e-06
280	3	3	1	0	2	9.59026e-06
281	3	3	1	0	2	9.51247e-06
282	3	3	1	0	2	9.54677e-06
283	3	3	1	0	2	9.47789e-06
284	3	3	1	0	2	9.45642e-06
285	3	3	1	0	2	9.40053e-06
286	3	3	1	0	2	9.5012e-06
287	3	3	1	0	2	9.43674e-06
288	3	3	1	0	2	9.16919e-06
289	3	3	1	0	2	9.09116e-06
290	3	3	1	0	2	9.00057e-06
291	3	3	1	0	2	8.96597e-06
292	3	3	1	0	2	8.85894e-06
293	3	3	1	0	2	8.75017e-06
294	3	3	1	0	2	8.83319e-06
295	3	3	1	0	2	8.77519e-06
296	3	3	1	0	2	8.70882e-06
297	3	3	1	0	2	8.9563e-06
298	3	3	1	0	2	8.98425e-06
299	3	3	1	0	2	9.0452e-06
300	3	3	1	0	2	9.07697e-06
301	3	3	1	0	2	9.07924e-06
302	3	3	1	0	2	9.09177e-06
303	3	3	1	0	2	9.19084e-06
304	3	3	1	0	2	9.21908e-06
305	3	3	1	0	2	9.1475e-06
306	3	3	1	0	2	9.21722e-06
307	3	3	1	0	2	9.15522e-06
308	3	3	1	0	2	9.12616e-06
309	3	3	1	0	2	8.92467e-06
310	3	3	1	0	2	8.83164e-06
311	3	3	1	0	2	8.74804e-06
312	3	3	1	0	2	8.58906e-06
313	3	3	1	0	2	8.54098e-06
314	3	3	1	0	2	8.47549e-06
315	3	3	1	0	2	8.48297e-06
316	3	3	1	0	2	8.45885e-06
317	3	3	1	0	2	8.45489e-06
318	3	3	1	0	2	8.3333e-06
319	3	3	1	0	2	8.38411e-06
320	3	3	1	0	2	8.48138e-06
321	3	3	1	0	2	8.55818e-06
322	3	3	1	0	2	8.55814e-06
323	3	3	1	0	2	8.42876e-06
324	3	3	1	1	2	8.35371e-06
325	3	3	1	1	2	8.32443e-06
326	3	3	1	1	2	8.31164e-06
327	3	3	1	1	2	8.31258e-06
328	3	3	1	1	2	8.35676e-06
329	3	3	1	1	2	8.30347e-06
330	3	3	1	1	2	8.55287e-06
331	3	3	1	1	2	8.54128e-06
332	3	3	1	1	2	8.48537e-06
333	3	3	1	1	2	8.69947e-06
334	3	3	1	1	2	8.79679e-06
335	3	3	1	1	2	8.61197e-06
336	3	3	1	1	2	8.5873e-06
337	3	3	1	1	2	8.48027e-06
338	3	3	1	1	2	8.52828e-06
339	3	3	1	1	2	8.42284e-06
340	3	3	1	1	2	8.51143e-06
341	3	3	1	1	2	8.46851e-06
342	3	3	1	1	2	8.53821e-06
343	3	3	1	1	2	8.56775e-06
344	3	3	1	1	2	8.61081e-06
345	3	3	1	1	2	8.55333e-06
346	3	3	1	1	2	8.44257e-06
347	3	3	1	1	2	8.50514e-06
348	3	3	1	1	2	8.47597e-06
349	3	4	1	1	2	8.47099e-06
350	3	4	1	1	2	8.59429e-06
351	3	4	1	1	2	8.57453e-06
352	3	4	1	1	2	8.57316e-06
353	3	4	1	1	2	8.64421e-06
354	3	4	1	1	2	8.61766e-06
355	3	4	1	1	2	8.69438e-06
356	3	4	1	1	2	8.73974e-06
357	3	4	1	1	2	8.75441e-06
358	3	4	1	1	2	8.58405e-06
359	3	4	1	1	2	8.57644e-06
360	3	4	1	1	2	8.43448e-06
361	3	4	1	1	2	8.50306e-06
362	3	4	1	1	2	8.45792e-06
363	3	4	1	1	2	8.42266e-06
364	3	4	1	1	2	8.44187e-06
365	3	4	1	1	2	8.28713e-06
366	3	4	1	1	2	8.15742e-06
367	3	4	1	1	2	8.39767e-06
368	3	4	1	1	2	8.35892e-06
369	3	4	1	1	2	8.42356e-06
370	3	4	1	1	2	8.37154e-06
371	3	4	1	1	2	8.25792e-06
372	3	4	1	1	2	8.24764e-06
373	3	4	1	1	2	8.18482e-06
374	3	4	1	1	2	8.03678e-06
375	3	4	1	1	2	7.99352e-06
376	3	4	1	1	2	8.09173e-06
377	3	4	1	1	2	8.05792e-06
378	3	4	1	1	2	8.02668e-06
379	3	4	1	1	2	8.10904e-06
380	3	4	1	1	2	8.01502e-06
381	3	4	1	1	2	8.12128e-06
382	3	4	1	1	2	8.07229e-06
383	3	4	1	1	2	8.07364e-06
384	3	4	1	1	2	8.07264e-06
385	3	4	1	1	2	8.0865e-06
386	3	4	1	1	2	7.97798e-06
387	3	4	1	1	2	7.81412e-06
388	3	4	1	1	2	7.65918e-06
389	3	4	1	1	2	7.57223e-06
390	3	4	1	1	2	7.39461e-06
391	3	4	1	1	2	7.47451e-06
392	3	4	1	1	2	7.50854e-06
393	3	4	1	1	2	7.53915e-06
394	3	4	1	1	2	7.59914e-06
395	3	4	1	1	2	7.62617e-06
396	3	4	1	1	2	7.51774e-06
397	3	4	1	1	2	7.64356e-06
398	3	4	1	1	2	7.42146e-06
399	3	4	1	1	2	7.52915e-06
400	3	4	1	1	2	7.6774e-06
401	3	4	1	1	2	7.69464e-06
402	3	4	1	1	2	7.64627e-06
403	3	4	1	1	2	7.54984e-06
404	3	4	1	1	2	7.53534e-06
405	3	4	1	1	2	7.51839e-06
406	3	4	1	1	2	7.56956e-06
407	3	4	1	1	2	7.70705e-06
408	3	4	1	1	2	7.66509e-06
409	3	4	1	1	2	7.73323e-06
410	3	4	1	1	2	7.86062e-06
411	3	4	1	1	2	7.98786e-06
412	3	4	1	1	2	8.00036e-06
413	3	4	1	1	2	8.11142e-06
414	3	4	1	1	2	8.25146e-06
415	3	4	1	1	2	8.25251e-06
416	3	4	1	1	2	8.19145e-06
417	3	4	1	1	2	8.23927e-06
418	3	4	1	1	2	8.16267e-06
419	3	4	1	1	2	8.2113e-06
420	3	4	1	1	2	8.32583e-06
421	3	4	1	2	2	8.35426e-06
422	3	4	1	2	2	8.42834e-06
423	3	4	1	2	2	8.35972e-06
424	3	4	1	2	2	8.42338e-06
425	3	4	1	2	2	8.26895e-06
426	3	4	1	2	2	8.2762e-06
427	3	4	1	2	2	8.29391e-06
428	3	4	1	2	2	8.26751e-06
429	3	4	1	2	2	8.53396e-06
430	3	4	1	2	2	8.45936e-06
431	3	4	1	2	2	8.50468e-06
432	3	4	1	2	2	8.49188e-06
433	3	4	1	2	2	8.59346e-06
434	3	4	1	2	2	8.60811e-06
435	3	4	1	2	2	8.66265e-06
436	3	4	1	2	2	8.79229e-06
437	3	4	1	2	2	8.77971e-06
438	3	4	1	2	2	8.61822e-06
439	3	4	1	2	2	8.75683e-06
440	3	4	1	2	2	8.7831e-06
441	3	4	1	2	2	8.74307e-06
442	3	4	1	2	2	8.80904e-06
443	3	4	1	2	2	8.87832e-06
444	3	4	1	2	2	8.94464e-06
445	3	4	1	2	2	8.84284e-06
446	3	4	1	2	2	8.8151e-06
447	3	4	1	2	2	8.73044e-06
448	3	4	1	2	2	8.75881e-06
449	3	4	1	2	2	8.72385e-06
450	3	4	1	2	2	8.57898e-06
451	3	4	1	2	2	8.648e-06
452	3	4	1	2	2	8.88721e-06
453	3	4	1	3	2	8.87774e-06
454	3	4	1	3	2	8.87273e-06
455	3	4	1	3	2	8.93683e-06
456	3	4	1	3	2	8.96499e-06
457	3	4	1	3	2	8.81611e-06
458	3	4	1	3	2	8.83678e-06
459	3	4	1	3	2	8.75247e-06
460	3	4	1	3	2	8.72444e-06
461	3	4	1	3	2	8.57986e-06
462	3	4	1	3	2	8.43945e-06
463	3	4	1	3	2	8.35513e-06
464	3	4	1	3	2	8.26994e-06
465	3	4	1	3	2	8.20387e-06
466	3	4	1	3	2	8.10814e-06
467	3	4	1	3	2	8.12032e-06
468	3	4	1	3	2	8.18307e-06
469	3	4	1	3	2	8.26195e-06
470	3	4	1	3	2	8.18845e-06
471	3	4	1	3	2	8.31175e-06
472	3	4	1	3	2	8.43329e-06
473	3	4	1	3	2	8.31366e-06
474	3	4	1	3	2	8.31143e-06
475	3	4	1	3	2	8.36528e-06
476	3	4	1	3	2	8.20115e-06
477	3	4	1	3	2	8.2525e-06
478	3	4	1	3	2	8.16305e-06
479	3	4	1	3	2	8.08816e-06
480	3	4	1	3	2	8.15508e-06
481	3	4	1	3	2	8.24847e-06
482	3	4	1	3	2	8.25052e-06
483	3	4	1	3	2	8.08938e-06
484	3	4	1	3	2	8.21046e-06
485	3	4	1	3	2	8.17728e-06
486	3	4	1	3	3	8.01196e-06
487	3	4	1	3	3	7.85754e-06
488	3	4	1	3	3	7.92687e-06
489	3	4	1	3	3	7.94956e-06
490	3	4	1	3	3	8.02002e-06
491	3	4	1	3	3	8.11206e-06
492	3	4	1	3	3	8.01366e-06
493	3	4	1	3	3	7.98785e-06
494	3	4	1	3	3	8.09689e-06
495	3	4	1	3	3	8.14006e-06
496	3	4	1	3	3	7.96971e-06
497	3	4	1	3	3	7.9802e-06
498	3	4	1	3	3	7.97983e-06
499	3	4	1	3	3	8.11723e-06
500	3	4	1	3	3	8.16729e-06
501	3	4	1	3	3	8.07708e-06
502	3	4	1	3	3	8.01535e-06
503	3	4	1	3	3	7.966e-06
504	3	4	1	3	3	8.09706e-06
505	3	4	1	3	3	7.99753e-06
506	3	4	1	3	3	7.91925e-06
507	3	4	1	3	3	7.85241e-06
508	3	4	1	3	3	7.9331e-06
509	3	4	1	3	3	7.86281e-06
510	3	4	1	3	3	7.98651e-06
511	3	4	1	3	3	8.1589e-06
512	3	4	1	3	3	8.12326e-06
513	3	4	1	3	3	7.96377e-06
514	3	4	1	3	3	8.03886e-06
515	3	4	1	3	3	8.00872e-06
516	3	4	1	3	3	7.95103e-06
517	3	4	1	3	3	8.02093e-06
518	3	4	1	3	3	8.05234e-06
519	3	4	1	3	3	7.96017e-06
520	3	4	1	3	3	7.9836e-06
521	3	4	1	3	3	7.9725e-06
522	3	4	1	3	3	7.95651e-06
523	3	4	1	3	3	7.77356e-06
524	3	4	1	3	3	7.89749e-06
525	3	4	1	3	3	7.71916e-06
526	3	4	1	3	3	7.68316e-06
527	3	4	1	3	3	7.5813e-06
528	3	4	1	3	3	7.62094e-06
529	3	4	1	3	3	7.43916e-06
530	3	4	1	3	3	7.46925e-06
531	3	4	1	3	3	7.41258e-06
532	4	4	1	3	3	7.39431e-06
533	4	4	1	3	3	7.46232e-06
534	4	4	1	3	3	7.40392e-06
535	4	4	1	3	3	7.29249e-06
536	4	4	1	3	3	7.3772e-06
537	4	4	1	3	3	7.38881e-06
538	4	4	1	3	3	7.59947e-06
539	4	4	1	3	3	7.7659e-06
540	4	4	1	3	3	7.82025e-06
541	4	4	1	3	3	7.77879e-06
542	4	4	1	3	3	7.82581e-06
543	4	4	1	3	3	7.72523e-06
544	4	4	1	3	3	7.87369e-06
545	4	4	1	3	3	7.78941e-06
546	4	4	1	3	3	7.68989e-06
547	4	4	1	3	3	7.73186e-06
548	4	4	1	3	3	7.67806e-06
549	4	4	1	3	3	7.5169e-06
550	4	4	1	3	3	7.57967e-06
551	4	4	1	3	3	7.6455e-06
552	4	4	1	3	3	7.79241e-06
553	4	4	1	3	3	7.75272e-06
554	4	4	1	3	3	7.89154e-06
555	4	4	1	3	3	7.76915e-06
556	4	4	2	3	3	7.74508e-06
557	4	4	2	3	3	7.80408e-06
558	4	4	2	3	3	7.92576e-06
559	4	4	2	3	3	7.97411e-06
560	4	4	2	3	3	7.92921e-06
561	4	4	2	3	3	7.7578e-06
562	4	4	2	3	3	7.81771e-06
563	4	4	2	3	3	7.96677e-06
564	4	4	2	3	3	7.92511e-06
565	4	4	2	3	3	8.0638e-06
566	4	4	2	3	3	8.0252e-06
567	4	4	2	3	3	8.01842e-06
568	4	4	2	3	3	7.90385e-06
569	4	4	2	3	3	8.05394e-06
570	4	4	2	3	3	8.02078e-06
571	4	4	2	3	3	8.00999e-06
572	4	4	2	3	3	8.07084e-06
573	4	4	2	3	3	8.12835e-06
574	4	4	2	3	3	8.11561e-06
575	4	4	2	3	3	8.01624e-06
576	4	4	2	3	3	7.954e-06
577	4	4	2	3	3	8.10112e-06
578	4	4	2	3	3	8.0499e-06
579	4	4	2	3	3	7.83387e-06
580	4	4	2	3	3	7.82226e-06
581	4	4	2	3	3	7.70367e-06
582	4	4	2	3	3	7.82582e-06
583	4	4	2	3	3	7.87254e-06
584	3	4	2	3	3	7.79487e-06
585	3	4	2	3	3	7.78262e-06
586	3	4	2	3	3	7.78568e-06
587	3	4	2	3	3	7.8355e-06
588	3	4	2	3	3	7.79517e-06
589	3	4	2	3	3	7.91109e-06
590	3	4	2	3	3	7.96557e-06
591	3	4	2	3	3	7.99896e-06
592	3	4	2	3	3	7.85364e-06
593	3	4	2	3	3	8.0066e-06
594	3	4	2	3	3	7.9362e-06
595	3	4	2	3	3	7.99239e-06
596	3	4	2	3	3	7.86317e-06
597	3	4	2	3	3	7.68868e-06
598	3	4	2	3	3	7.7254e-06
599	3	4	2	3	3	7.67454e-06
600	3	4	2	3	3	7.75976e-06
601	3	4	2	3	3	7.69579e-06
602	3	4	2	3	3	7.62021e-06
603	3	4	2	3	3	7.54597e-06
604	3	4	3	3	3	7.45244e-06
605	3	4	3	3	3	7.51235e-06
606	3	4	3	3	3	7.31717e-06
607	3	4	3	3	3	7.5598e-06
608	3	4	3	3	3	7.44536e-06
609	3	4	3	3	3	7.54663e-06
610	3	4	3	3	3	7.4782e-06
611	3	4	3	3	3	7.65614e-06
612	3	4	3	3	3	7.6623e-06
613	3	4	3	3	3	7.73755e-06
614	3	4	3	3	3	7.67027e-06
615	3	4	3	3	3	7.57537e-06
616	3	4	3	3	3	7.75228e-06
617	3	4	3	3	3	7.86967e-06
618	3	4	3	3	3	8.02921e-06
619	3	4	3	3	3	7.96899e-06
620	3	4	3	3	3	7.95998e-06
621	3	4	3	3	3	8.07827e-06
622	3	4	3	3	3	8.04937e-06
623	3	4	3	3	3	8.08734e-06
624	3	4	3	3	3	8.117e-06
625	3	4	3	3	3	7.93585e-06
626	3	4	3	3	3	7.88729e-06
627	3	4	3	3	3	7.90183e-06
628	3	4	3	3	3	7.86587e-06
629	3	4	3	3	3	7.91596e-06
630	3	4	3	3	3	7.85262e-06
631	3	4	3	3	3	7.80653e-06
632	3	4	3	3	3	7.8804e-06
633	3	4	3	3	3	7.87769e-06
634	3	4	3	3	3	7.67214e-06
635	3	4	3	3	3	7.63939e-06
636	3	4	3	3	3	7.48732e-06
637	3	4	3	3	3	7.45743e-06
638	3	4	3	3	3	7.47084e-06
639	3	4	3	3	3	7.57097e-06
640	3	4	3	3	3	7.51944e-06
641	3	4	3	3	3	7.54727e-06
642	3	4	3	3	3	7.57725e-06
643	3	4	3	3	3	7.76147e-06
644	3	4	3	3	3	7.73804e-06
645	3	4	3	3	3	7.61115e-06
646	3	4	3	3	3	7.72969e-06
647	3	4	3	3	3	7.87951e-06
648	3	4	3	3	3	7.7212e-06
649	3	4	3	3	3	7.74134e-06
650	3	4	3	3	3	7.89852e-06
651	3	4	3	3	3	7.99659e-06
652	3	4	3	3	3	7.9675e-06
653	3	4	3	3	3	7.93517e-06
654	3	4	3	3	3	7.87888e-06
655	3	4	3	3	3	7.85178e-06
656	3	4	3	3	4	7.82669e-06
657	3	4	3	3	4	7.73549e-06
658	3	4	3	3	4	7.7675e-06
659	3	4	3	3	4	7.81665e-06
660	3	4	3	3	4	7.81164e-06
661	3	4	3	3	4	7.92771e-06
662	3	4	3	3	4	8.06879e-06
663	3	4	3	3	4	7.90726e-06
664	3	4	3	3	4	7.84896e-06
665	3	4	3	3	4	7.78831e-06
666	3	4	3	3	4	7.94056e-06
667	3	4	3	3	4	7.88836e-06
668	3	4	3	3	4	8.02097e-06
669	3	4	3	3	4	7.98544e-06
670	3	4	3	3	4	7.88967e-06
671	3	4	3	3	4	7.97574e-06
672	3	4	3	3	4	8.04521e-06
673	3	4	3	3	4	8.1744e-06
674	3	4	3	3	4	7.99847e-06
675	4	4	3	3	4	7.91822e-06
676	4	4	3	3	4	7.82674e-06
677	4	4	3	3	4	7.76318e-06
678	4	4	3	3	4	7.92474e-06
679	4	4	3	3	4	7.81286e-06
680	4	4	3	3	4	7.77782e-06
681	4	4	3	3	4	7.79561e-06
682	4	4	3	3	4	7.81086e-06
683	4	4	3	3	4	7.67294e-06
684	4	4	3	3	4	7.69602e-06
685	4	4	3	3	4	7.62713e-06
686	4	4	3	3	4	7.75774e-06
687	4	4	3	3	4	7.87092e-06
688	4	4	3	3	4	7.97065e-06
689	4	4	3	3	4	7.8512e-06
690	4	4	3	3	4	7.77169e-06
691	4	4	3	3	4	7.75853e-06
692	4	4	3	3	4	7.82292e-06
693	4	4	3	3	4	7.72322e-06
694	4	4	3	3	4	7.81872e-06
695	4	4	3	3	4	7.90991e-06
696	4	4	3	3	4	7.86669e-06
697	4	4	3	3	4	7.76965e-06
698	4	4	3	3	4	7.83283e-06
699	4	4	3	3	4	7.57165e-06
700	4	4	3	3	4	7.50281e-06
701	4	4	3	3	4	7.35096e-06
702	4	4	3	3	4	7.45671e-06
703	4	4	3	3	4	7.45685e-06
704	4	4	3	3	4	7.42911e-06
705	4	4	3	3	4	7.49091e-06
706	4	4	3	3	4	7.52917e-06
707	4	4	3	3	4	7.47706e-06
708	4	4	3	3	4	7.63216e-06
709	4	4	3	3	4	7.52788e-06
710	4	4	3	3	4	7.65198e-06
711	4	4	3	3	4	7.60832e-06
712	4	4	3	3	4	7.68721e-06
713	4	4	3	3	4	7.73995e-06
714	4	4	3	3	4	7.60878e-06
715	4	4	3	3	4	7.46038e-06
716	4	4	3	3	4	7.44693e-06
717	4	4	3	3	4	7.36164e-06
718	4	4	3	3	4	7.32198e-06
719	4	4	3	3	4	7.34004e-06
720	4	4	3	3	4	7.11737e-06
721	4	4	3	3	4	7.17608e-06
722	4	4	3	3	4	7.14192e-06
723	4	4	3	3	4	7.29055e-06
724	4	4	3	3	4	7.37265e-06
725	4	4	3	3	4	7.38294e-06
726	4	4	3	3	4	7.44514e-06
727	4	4	3	3	4	7.51586e-06
728	4	4	3	3	4	7.62028e-06
729	4	4	3	3	4	7.63946e-06
730	4	4	3	3	4	7.49788e-06
731	4	4	3	3	4	7.42687e-06
732	3	4	3	3	4	7.25847e-06
733	3	4	3	3	4	7.36009e-06
734	3	4	3	3	4	7.39529e-06
735	3	4	3	3	4	7.25047e-06
736	3	4	3	3	4	7.17576e-06
737	3	4	3	3	4	7.05006e-06
738	3	4	3	3	4	6.97473e-06
739	3	4	3	3	4	7.0229e-06
740	3	4	3	3	4	7.09528e-06
741	3	4	3	3	4	7.01199e-06
742	3	4	4	3	4	7.05188e-06
743	2	4	4	3	4	7.00647e-06
744	2	4	4	3	4	7.01469e-06
745	2	4	4	3	4	7.07341e-06
746	2	4	4	3	4	6.97567e-06
747	2	4	4	3	4	6.91244e-06
748	2	4	4	3	4	7.02809e-06
749	2	4	4	3	4	7.03285e-06
750	2	4	4	3	4	7.08558e-06
751	2	4	4	3	4	7.12653e-06
752	2	4	4	3	4	7.09006e-06
753	2	4	4	3	4	7.12043e-06
754	2	4	4	3	4	7.11097e-06
755	2	4	4	3	4	7.23419e-06
756	2	4	4	3	4	7.25641e-06
757	2	4	4	3	4	7.31408e-06
758	2	4	4	3	4	7.25519e-06
759	2	4	4	3	4	7.18725e-06
760	2	4	4	3	4	7.21025e-06
761	2	4	4	3	4	7.18536e-06
762	2	4	4	3	4	7.23674e-06
763	2	4	4	3	4	7.31531e-06
764	2	4	4	3	4	7.26887e-06
765	2	4	4	3	4	7.22911e-06
766	2	4	4	3	4	7.15604e-06
767	2	4	4	3	4	6.96798e-06
768	2	4	4	3	4	6.98935e-06
769	2	4	4	3	4	7.17444e-06
770	2	4	4	3	4	7.03033e-06
771	2	4	4	3	4	6.98183e-06
772	2	4	4	3	4	7.12657e-06
773	2	4	4	3	4	7.23401e-06
774	2	4	4	3	4	7.19607e-06
775	2	4	4	3	4	7.19824e-06
776	2	4	4	3	4	7.24049e-06
777	2	4	4	3	4	7.36708e-06
778	2	4	4	3	4	7.27126e-06
779	2	4	4	3	4	7.29599e-06
780	2	4	4	3	4	7.43332e-06
781	2	4	4	3	4	7.28373e-06
782	2	4	4	3	4	7.11625e-06
783	2	4	4	3	4	7.26559e-06
784	2	4	4	3	4	7.30951e-06
785	2	4	4	3	4	7.47579e-06
786	2	4	4	3	4	7.45335e-06
787	2	4	4	3	4	7.52095e-06
788	2	4	4	3	4	7.5859e-06
789	2	4	4	3	4	7.50639e-06
790	2	4	4	3	4	7.5578e-06
791	2	4	4	3	4	7.55402e-06
792	2	4	4	3	4	7.62093e-06
793	2	4	4	3	4	7.74081e-06
794	2	4	4	3	4	7.66555e-06
795	2	4	4	3	4	7.79762e-06
796	2	4	4	3	4	7.7719e-06
797	2	4	4	3	4	7.86617e-06
798	2	4	4	3	4	7.79085e-06
799	2	4	4	3	4	7.74014e-06
800	2	4	4	3	4	7.76399e-06
801	2	4	4	3	4	7.80365e-06
802	2	4	4	3	4	7.66438e-06
803	2	4	4	3	4	7.67328e-06
804	2	4	4	3	4	7.83534e-06
805	2	4	4	3	4	7.70149e-06
806	2	3	4	3	4	7.70759e-06
807	2	3	4	3	4	7.58143e-06
808	2	3	4	3	4	7.53865e-06
809	2	3	4	3	4	7.58934e-06
810	2	3	4	3	4	7.39265e-06
811	2	3	4	3	4	7.36029e-06
812	2	3	4	3	4	7.4079e-06
813	2	3	4	3	4	7.47828e-06
814	2	3	4	3	4	7.5899e-06
815	2	3	4	3	4	7.56806e-06
816	2	3	4	2	4	7.6392e-06
817	2	3	4	2	4	7.57268e-06
818	2	3	4	2	4	7.50653e-06
819	2	3	4	2	4	7.45781e-06
820	2	3	4	2	4	7.3585e-06
821	2	3	4	2	4	7.26231e-06
822	2	3	4	2	4	7.31267e-06
823	2	3	4	2	4	7.33442e-06
824	2	3	4	2	4	7.25266e-06
825	2	3	4	2	4	7.20205e-06
826	2	3	4	2	4	6.98212e-06
827	2	3	4	2	4	6.92363e-06
828	2	3	4	2	4	6.86273e-06
829	2	3	4	2	4	6.80373e-06
830	2	3	4	2	4	6.80073e-06
831	2	3	4	2	4	6.85591e-06
832	2	3	4	2	4	6.85321e-06
833	2	3	4	2	4	6.91025e-06
834	2	3	4	2	4	6.86839e-06
835	2	3	4	2	4	6.87035e-06
836	2	3	4	2	4	6.86542e-06
837	2	3	4	2	4	6.84958e-06
838	2	3	4	2	4	6.92808e-06
839	2	3	4	2	4	6.82398e-06
840	2	3	4	2	4	6.90887e-06
841	2	3	4	2	4	6.95458e-06
842	2	3	4	2	4	7.01112e-06
843	2	3	4	2	4	6.97471e-06
844	2	3	4	2	4	7.12072e-06
845	2	3	4	2	4	7.15288e-06
846	2	3	4	2	4	7.18595e-06
847	2	3	4	2	3	7.113e-06
848	2	3	4	2	3	7.13851e-06
849	2	3	4	2	3	7.15838e-06
850	2	3	4	2	3	7.13763e-06
851	2	3	4	2	3	7.1513e-06
852	2	3	4	2	3	7.07418e-06
853	2	3	4	2	3	7.10031e-06
854	2	3	4	2	3	7.08511e-06
855	2	3	4	2	3	7.00994e-06
856	2	3	4	2	3	6.91972e-06
857	2	2	4	2	3	6.71392e-06
858	2	2	3	2	3	6.59039e-06
859	2	2	3	2	3	6.44424e-06
860	2	2	3	2	3	6.42263e-06
861	2	2	3	2	3	6.58122e-06
862	2	2	3	2	3	6.65748e-06
863	2	2	3	2	3	6.65334e-06
864	2	2	3	2	3	6.70531e-06
865	2	2	3	2	3	6.81878e-06
866	2	2	3	2	3	6.88304e-06
867	2	2	3	2	3	7.01307e-06
868	2	2	3	2	3	7.04729e-06
869	2	2	3	2	3	7.14649e-06
870	2	2	3	2	3	7.21389e-06
871	2	2	3	2	3	7.15111e-06
872	2	2	3	2	3	7.1218e-06
873	2	2	3	2	3	7.14704e-06
874	2	2	3	2	3	7.10953e-06
875	2	2	3	2	3	7.09382e-06
876	2	2	3	2	3	7.00804e-06
877	2	2	3	2	3	7.15817e-06
878	2	2	3	2	3	7.14204e-06
879	2	2	3	2	3	7.01073e-06
880	2	2	3	2	3	7.07255e-06
881	2	2	4	2	3	7.2248e-06
882	2	2	4	2	3	7.29455e-06
883	2	2	4	2	3	7.37478e-06
884	2	2	4	2	3	7.38548e-06
885	2	2	4	2	3	7.194e-06
886	2	2	4	2	3	7.19661e-06
887	2	2	4	2	3	7.19714e-06
888	2	2	4	2	3	7.07578e-06
889	2	2	4	2	3	7.07535e-06
890	2	2	4	2	3	7.09611e-06
891	2	2	4	2	3	7.0713e-06
892	2	2	4	2	3	7.04362e-06
893	2	2	4	2	3	7.00896e-06
894	2	3	5	2	3	6.95118e-06
895	2	3	5	2	3	7.0272e-06
896	2	3	5	2	3	7.13047e-06
897	2	3	5	2	3	7.1837e-06
898	2	3	5	2	3	6.97014e-06
899	2	3	5	2	3	7.03571e-06
900	2	3	5	2	3	7.02318e-06
901	2	3	5	2	3	7.02399e-06
902	2	3	5	2	3	7.13735e-06
903	2	3	5	2	3	7.20993e-06
904	2	3	5	2	3	7.13758e-06
905	2	3	5	2	3	7.26131e-06
906	2	3	5	2	3	7.33734e-06
907	2	3	5	2	3	7.5069e-06
908	2	3	5	2	3	7.47754e-06
909	2	3	5	2	3	7.56408e-06
910	2	3	5	2	3	7.60545e-06
911	2	3	5	2	3	7.60551e-06
912	2	3	5	2	3	7.44337e-06
913	2	3	5	2	3	7.50425e-06
914	2	3	5	2	3	7.51727e-06
915	2	3	5	2	3	7.51273e-06
916	2	3	5	2	3	7.58084e-06
917	2	3	5	2	3	7.52075e-06
918	2	3	5	2	3	7.35475e-06
919	2	3	5	2	3	7.16764e-06
920	2	3	5	2	4	7.24345e-06
921	2	3	5	2	4	7.26707e-06
922	2	3	5	2	4	7.38827e-06
923	2	3	5	2	4	7.32013e-06
924	2	3	5	2	4	7.31994e-06
925	2	3	5	2	4	7.33523e-06
926	2	3	5	2	4	7.4573e-06
927	2	3	5	2	4	7.5205e-06
928	2	3	5	2	4	7.55012e-06
929	2	3	5	2	4	7.51738e-06
930	2	3	5	2	4	7.50335e-06
931	2	3	5	2	4	7.54007e-06
932	2	3	5	2	4	7.41979e-06
933	2	3	5	2	4	7.49475e-06
934	2	3	5	2	4	7.37982e-06
935	2	3	5	2	4	7.45673e-06
936	2	3	5	2	4	7.43484e-06
937	2	3	5	2	4	7.40177e-06
938	2	3	5	2	4	7.22725e-06
939	2	3	5	2	4	6.97636e-06
940	2	3	5	2	4	6.9938e-06
941	2	3	5	2	4	6.87333e-06
942	2	3	5	2	4	7.04128e-06
943	2	3	5	2	4	6.97931e-06
944	2	3	5	2	4	6.82311e-06
945	2	3	5	2	5	6.82437e-06
946	2	3	5	2	5	6.72064e-06
947	2	3	5	2	5	6.76857e-06
948	2	3	5	2	5	6.63143e-06
949	2	3	5	2	5	6.67572e-06
950	2	3	5	2	5	6.78317e-06
951	2	3	5	2	5	6.77953e-06
952	2	3	5	2	5	6.65608e-06
953	2	3	5	2	5	6.65745e-06
954	2	3	5	2	5	6.83639e-06
955	2	3	5	2	5	6.84833e-06
956	2	3	5	2	5	6.88736e-06
957	2	3	5	2	5	7.01159e-06
958	2	3	5	2	5	6.98104e-06
959	2	3	5	2	5	7.04478e-06
960	2	3	5	2	5	7.11838e-06
961	2	3	5	2	5	7.02412e-06
962	2	3	5	2	5	7.08564e-06
963	2	3	5	2	5	7.14061e-06
964	2	3	5	2	5	7.24256e-06
965	2	4	5	2	5	7.42743e-06
966	2	4	5	2	5	7.55818e-06
967	2	4	5	2	5	7.59213e-06
968	2	4	5	2	5	7.68055e-06
969	2	4	5	2	5	7.60954e-06
970	2	4	5	2	5	7.60109e-06
971	2	4	5	2	5	7.55652e-06
972	2	4	5	2	5	7.5698e-06
973	2	4	5	2	5	7.45112e-06
974	2	4	5	2	5	7.40221e-06
975	2	4	5	2	5	7.40402e-06
976	2	4	5	2	5	7.71158e-06
977	2	4	5	2	5	7.59769e-06
978	2	4	5	2	5	7.61327e-06
979	2	4	5	2	5	7.64537e-06
980	2	4	5	2	5	7.59856e-06
981	2	4	5	2	5	7.71545e-06
982	2	4	5	2	5	7.94349e-06
983	2	4	5	2	5	7.83202e-06
984	2	4	5	2	5	7.87679e-06
985	2	4	5	2	5	8.02075e-06
986	2	4	5	2	5	8.01513e-06
987	2	4	5	2	5	8.10406e-06
988	2	4	5	2	5	8.00945e-06
989	2	4	5	2	5	8.01777e-06
990	2	4	5	2	5	8.06385e-06
991	2	4	5	2	5	8.17044e-06
992	2	4	5	2	5	8.08618e-06
993	2	4	5	2	5	7.99824e-06
994	2	4	5	2	5	8.18072e-06
995	2	4	5	2	5	8.17563e-06
996	2	4	5	2	5	8.16006e-06
997	2	4	5	2	5	8.16759e-06
998	2	4	5	2	5	8.18508e-06
999	2	4	5	2	5	8.08335e-06
1000	2	4	5	2	5	8.10909e-06
1001	2	4	5	2	5	8.04377e-06
1002	2	4	5	2	4	8.041e-06
1003	2	4	5	2	4	7.88946e-06
1004	2	4	5	2	4	7.8579e-06
1005	2	4	5	2	4	8.08453e-06
1006	2	4	5	2	4	8.00408e-06
1007	2	4	5	2	4	8.05108e-06
1008	2	4	5	2	4	7.96377e-06
1009	2	4	5	2	4	8.01391e-06
1010	2	4	5	2	5	7.9419e-06
1011	2	4	5	2	5	8.11851e-06
1012	2	4	5	2	5	8.07788e-06
1013	2	4	5	2	5	8.14189e-06
1014	2	4	5	2	5	8.07703e-06
1015	2	4	5	2	5	8.15415e-06
1016	2	4	5	2	5	8.19296e-06
1017	2	4	5	2	5	8.3513e-06
1018	2	4	5	2	5	8.30034e-06
1019	2	4	5	2	5	8.26381e-06
1020	2	4	5	2	5	8.176e-06
1021	2	4	5	2	5	8.15933e-06
1022	2	4	5	2	5	8.15557e-06
1023	2	4	5	2	5	8.1521e-06
1024	2	4	5	2	5	8.21478e-06
1025	2	4	5	2	5	8.24143e-06
1026	2	4	5	2	5	8.04621e-06
1027	2	4	5	2	5	8.19715e-06
1028	2	4	5	2	5	8.10228e-06
1029	2	4	5	2	5	8.08317e-06
1030	2	4	5	2	5	8.04724e-06
1031	2	4	5	2	5	8.0919e-06
1032	2	4	5	2	5	8.08053e-06
1033	2	4	5	2	4	8.11432e-06
1034	2	4	5	2	4	7.99355e-06
1035	2	4	5	2	4	7.78359e-06
1036	2	4	5	2	4	7.74411e-06
1037	2	4	5	2	4	7.71732e-06
1038	2	4	5	2	4	7.55803e-06
1039	2	4	5	2	4	7.63962e-06
1040	2	4	5	2	4	7.57732e-06
1041	2	4	5	2	4	7.67175e-06
1042	2	4	5	2	4	7.5579e-06
1043	2	4	5	2	4	7.58306e-06
1044	2	4	5	2	4	7.54719e-06
1045	2	4	5	2	4	7.55864e-06
1046	2	4	5	2	4	7.71915e-06
1047	2	4	5	2	4	7.85022e-06
1048	2	4	5	2	4	7.76773e-06
1049	2	4	5	2	4	7.76609e-06
1050	2	4	5	2	4	7.83272e-06
1051	2	4	5	2	4	7.92958e-06
1052	2	4	5	2	4	8.08445e-06
1053	2	4	5	2	4	7.92764e-06
1054	2	3	5	2	4	7.91384e-06
1055	2	3	5	2	4	8.0274e-06
1056	2	3	5	2	4	8.12375e-06
1057	2	3	5	2	4	8.05116e-06
1058	2	3	5	2	4	8.10864e-06
1059	2	3	5	2	4	8.08441e-06
1060	2	3	5	2	4	8.04836e-06
1061	2	3	5	2	4	8.17208e-06
1062	2	3	5	2	4	8.11178e-06
1063	2	3	5	2	4	8.21354e-06
1064	2	3	4	2	4	8.18729e-06
1065	2	3	4	2	4	8.18792e-06
1066	2	3	4	2	4	8.15861e-06
1067	2	3	4	2	4	8.30495e-06
1068	2	3	4	2	4	8.32341e-06
1069	2	3	4	2	4	8.38054e-06
1070	2	3	4	2	4	8.42039e-06
1071	2	3	4	2	4	8.47563e-06
1072	2	3	4	2	4	8.4665e-06
1073	2	3	5	2	4	8.46834e-06
1074	2	3	5	2	4	8.2644e-06
1075	2	3	5	2	4	8.24269e-06
1076	2	3	5	2	4	8.34071e-06
1077	2	3	5	2	4	8.38087e-06
1078	2	3	5	2	4	8.48738e-06
1079	2	3	5	2	4	8.46729e-06
1080	2	3	5	2	4	8.47291e-06
1081	2	3	5	2	3	8.47272e-06
1082	2	3	5	2	3	8.52216e-06
1083	2	3	5	2	3	8.59302e-06
1084	2	3	5	2	3	8.58038e-06
1085	2	3	5	2	3	8.54636e-06
1086	2	3	5	2	3	8.59681e-06
1087	2	3	5	2	3	8.52209e-06
1088	2	3	5	2	3	8.48253e-06
1089	2	3	5	2	3	8.50087e-06
1090	2	3	5	2	3	8.47369e-06
1091	2	3	5	2	3	8.38075e-06
1092	2	3	5	2	3	8.34269e-06
1093	2	3	5	2	3	8.55099e-06
1094	2	3	5	2	3	8.42584e-06
1095	2	3	5	2	3	8.60204e-06
1096	2	3	5	2	3	8.76609e-06
1097	2	3	5	2	3	8.82158e-06
1098	2	3	5	2	3	8.738e-06
1099	2	3	5	2	3	8.6875e-06
1100	2	3	5	2	3	8.65386e-06
1101	2	3	5	2	3	8.55133e-06
1102	2	3	5	2	3	8.57159e-06
1103	2	3	5	2	3	8.56213e-06
1104	2	3	5	2	3	8.44302e-06
1105	2	3	5	2	3	8.48015e-06
1106	2	3	5	2	3	8.36243e-06
1107	2	3	5	2	3	8.33451e-06
1108	2	3	5	2	3	8.30035e-06
1109	2	3	5	2	3	8.33859e-06
1110	2	3	5	2	3	8.32768e-06
1111	2	3	5	2	3	8.36199e-06
1112	2	3	5	2	3	8.49675e-06
1113	2	3	5	2	3	8.47771e-06
1114	2	3	5	2	3	8.74272e-06
1115	2	3	5	2	3	8.5866e-06
1116	2	3	5	2	3	8.70564e-06
1117	2	3	5	2	3	8.73539e-06
1118	2	3	5	2	3	8.78613e-06
1119	2	3	5	2	3	8.63119e-06
1120	2	3	5	2	3	8.45753e-06
1121	2	3	5	2	3	8.51521e-06
1122	2	3	5	2	3	8.46393e-06
1123	2	3	5	2	3	8.35269e-06
1124	2	3	5	2	3	8.23321e-06
1125	2	3	5	2	3	8.16121e-06
1126	2	3	5	2	3	8.16436e-06
1127	2	3	5	2	3	8.14854e-06
1128	2	3	5	2	3	8.05517e-06
1129	2	3	5	2	3	8.0449e-06
1130	2	3	5	2	3	8.06059e-06
1131	2	3	5	2	3	8.19605e-06
1132	2	3	5	2	3	8.30206e-06
1133	2	3	5	2	3	8.17715e-06
1134	2	3	5	2	3	8.3435e-06
1135	2	3	5	2	3	8.33023e-06
1136	2	3	6	2	3	8.3969e-06
1137	2	3	6	2	3	8.32579e-06
1138	2	3	6	2	3	8.20259e-06
1139	2	3	6	2	3	8.18991e-06
1140	2	3	6	2	3	8.17083e-06
1141	2	3	6	2	3	8.23547e-06
1142	2	3	6	2	3	8.31409e-06
1143	2	3	6	2	3	8.34636e-06
1144	2	3	6	2	3	8.29989e-06
1145	2	3	6	2	3	8.33863e-06
1146	2	3	6	2	3	8.33934e-06
1147	2	3	6	2	3	8.31175e-06
1148	2	3	6	2	3	8.18581e-06
1149	2	3	6	2	3	8.13942e-06
1150	2	3	6	2	3	8.20076e-06
1151	2	3	6	2	3	8.10436e-06
1152	2	3	6	2	3	8.01095e-06
1153	2	3	6	2	3	8.02237e-06
1154	2	3	6	2	3	8.20178e-06
1155	2	3	6	2	3	8.21451e-06
1156	2	3	6	2	3	8.28629e-06
1157	2	3	6	2	3	8.41502e-06
1158	2	3	6	2	3	8.55618e-06
1159	2	3	6	2	3	8.39373e-06
1160	2	3	6	2	3	8.49243e-06
1161	2	3	6	2	3	8.47421e-06
1162	2	3	6	2	3	8.48504e-06
1163	2	3	6	2	3	8.50294e-06
1164	2	3	6	2	3	8.60356e-06
1165	2	3	6	2	3	8.70317e-06
1166	2	3	6	2	3	8.72506e-06
1167	2	3	6	2	3	8.6877e-06
1168	2	3	6	2	3	8.71963e-06
1169	2	3	6	2	3	8.87393e-06
1170	2	3	6	2	3	9.01047e-06
1171	2	3	6	2	3	9.05071e-06
1172	2	3	6	2	3	8.9582e-06
1173	2	3	6	2	3	9.03517e-06
1174	2	3	6	2	3	9.04791e-06
1175	2	3	6	2	3	9.00137e-06
1176	2	3	6	2	3	8.92199e-06
1177	2	3	6	2	3	8.81811e-06
1178	2	3	6	2	3	8.69614e-06
1179	2	3	6	2	3	8.75985e-06
1180	2	3	6	2	3	8.79893e-06
1181	2	3	6	2	3	8.77093e-06
1182	2	3	6	2	3	8.75085e-06
1183	2	3	6	2	3	8.72396e-06
1184	2	3	6	2	3	8.72204e-06
1185	2	3	6	2	3	8.5751e-06
1186	2	3	6	2	3	8.52661e-06
1187	2	3	6	2	3	8.38397e-06
1188	2	3	6	2	3	8.42357e-06
1189	2	3	6	2	3	8.57683e-06
1190	2	3	6	2	3	8.42964e-06
1191	2	3	6	2	3	8.45229e-06
1192	2	3	6	2	3	8.551e-06
1193	2	3	6	2	3	8.51697e-06
1194	2	3	6	2	3	8.79629e-06
1195	2	3	6	2	3	8.91824e-06
1196	2	3	6	2	3	8.9801e-06
1197	2	3	6	2	3	9.09973e-06
1198	2	3	6	2	3	9.18659e-06
1199	2	3	6	2	3	9.17295e-06
1200	2	3	6	2	3	9.1044e-06
1201	2	3	6	2	3	9.00676e-06
1202	2	3	6	2	3	8.92624e-06
1203	2	3	6	2	3	8.89717e-06
1204	2	3	6	2	3	8.90312e-06
1205	2	3	6	2	3	8.96265e-06
1206	2	3	6	3	3	9.003e-06
1207	2	3	6	3	3	9.17564e-06
1208	3	3	6	3	3	9.28211e-06
1209	3	3	6	3	3	9.23562e-06
1210	3	3	6	3	3	9.18058e-06
1211	3	3	6	3	3	9.16411e-06
1212	3	3	6	3	3	9.16732e-06
1213	3	3	6	3	3	9.20824e-06
1214	3	3	6	3	3	9.02442e-06
1215	3	3	6	3	3	9.14309e-06
1216	3	3	6	3	3	9.0895e-06
1217	3	3	6	3	3	9.1271e-06
1218	3	3	6	4	3	9.13044e-06
1219	3	3	6	4	3	9.32854e-06
1220	3	3	6	4	3	9.31645e-06
1221	3	3	6	4	3	9.32737e-06
1222	3	3	6	4	3	9.243e-06
1223	3	3	6	4	3	9.26217e-06
1224	3	3	6	4	3	9.24278e-06
1225	3	3	6	4	3	9.19401e-06
1226	3	3	6	4	3	9.29204e-06
1227	3	3	6	4	3	9.2932e-06
1228	3	3	6	4	3	9.46131e-06
1229	3	3	6	4	3	9.39437e-06
1230	3	3	6	4	3	9.41959e-06
1231	3	3	6	4	3	9.24973e-06
1232	3	3	6	4	3	9.24744e-06
1233	3	3	6	4	3	9.11064e-06
1234	3	3	6	4	3	9.10064e-06
1235	3	3	6	4	3	9.14031e-06
1236	3	3	6	4	3	9.21641e-06
1237	3	3	6	4	3	9.30239e-06
1238	3	3	6	4	3	9.20895e-06
1239	3	3	6	4	4	9.37481e-06
1240	3	3	6	4	4	9.31325e-06
1241	3	3	6	4	4	9.25893e-06
1242	3	3	6	4	4	9.18609e-06
1243	3	3	6	4	4	9.19904e-06
1244	3	3	6	4	4	9.32794e-06
1245	3	3	6	4	4	9.31086e-06
1246	3	3	6	4	4	9.30735e-06
1247	3	3	6	4	4	9.33011e-06
1248	3	3	6	4	4	9.20551e-06
1249	3	3	6	4	4	9.19617e-06
1250	3	3	6	4	4	9.30286e-06
1251	3	3	6	4	4	9.2611e-06
1252	3	3	6	4	4	9.09747e-06
1253	3	3	6	4	4	9.07704e-06
1254	3	3	6	4	4	8.9755e-06
1255	3	3	6	4	4	8.98421e-06
1256	3	3	6	4	4	9.02091e-06
1257	3	3	6	4	4	8.95591e-06
1258	3	3	6	4	4	8.91194e-06
1259	3	3	6	4	4	8.95354e-06
1260	3	3	6	4	4	9.01762e-06
1261	3	3	6	4	4	8.87876e-06
1262	3	3	6	4	4	8.99177e-06
1263	3	3	6	4	4	8.87797e-06
1264	3	3	6	4	4	8.88979e-06
1265	3	3	6	4	4	9.07444e-06
1266	3	3	6	4	4	8.97837e-06
1267	3	3	6	4	4	9.0118e-06
1268	3	3	6	4	4	8.88512e-06
1269	3	3	6	4	4	9.01242e-06
1270	3	3	6	4	4	9.09916e-06
1271	3	3	6	4	4	8.88111e-06
1272	3	3	6	4	4	8.93686e-06
1273	3	3	6	4	4	9.00159e-06
1274	3	3	6	4	4	8.86482e-06
1275	3	3	6	4	4	8.69399e-06
1276	3	3	6	4	4	8.69132e-06
1277	3	3	6	4	4	8.80772e-06
1278	3	3	6	4	4	8.72763e-06
1279	3	3	6	4	4	8.68239e-06
1280	4	3	6	4	4	8.70504e-06
1281	4	3	6	4	4	8.61208e-06
1282	4	3	6	4	4	8.45795e-06
1283	4	3	6	4	4	8.37584e-06
1284	4	3	6	4	4	8.40029e-06
1285	4	3	6	4	4	8.3254e-06
1286	4	3	6	4	4	8.20612e-06
1287	4	3	6	4	4	8.12218e-06
1288	4	3	6	4	4	8.21544e-06
1289	4	3	6	4	4	8.2438e-06
1290	4	3	6	4	4	7.97499e-06
1291	4	3	6	4	4	7.9603e-06
1292	4	3	6	4	4	7.98455e-06
1293	4	3	6	4	4	7.90504e-06
1294	4	3	6	4	4	7.9993e-06
1295	4	3	6	4	4	7.8976e-06
1296	4	3	6	4	4	7.96007e-06
1297	4	3	6	4	4	7.77693e-06
1298	4	3	6	4	4	7.9903e-06
1299	4	3	6	4	4	7.84673e-06
1300	4	3	5	4	4	7.76583e-06
1301	4	3	5	4	4	7.84322e-06
1302	4	3	5	4	4	7.96517e-06
1303	4	3	5	4	3	8.09223e-06
1304	4	3	5	4	3	8.07082e-06
1305	4	3	5	4	3	8.01098e-06
1306	4	3	5	4	3	8.0566e-06
1307	4	3	5	4	3	7.94376e-06
1308	4	3	5	4	3	8.06227e-06
1309	4	3	5	4	3	8.10061e-06
1310	4	3	5	4	3	7.89105e-06
1311	4	3	5	4	3	7.93237e-06
1312	4	3	5	4	3	7.89954e-06
1313	4	3	5	4	3	7.93833e-06
1314	4	3	5	4	3	7.99419e-06
1315	4	3	5	4	3	8.05553e-06
1316	4	3	5	4	3	7.91278e-06
1317	4	3	5	4	3	7.91567e-06
1318	4	3	5	4	3	7.92767e-06
1319	4	3	5	4	3	8.12746e-06
1320	4	3	5	4	3	8.31847e-06
1321	4	3	5	4	3	8.36939e-06
1322	4	3	5	4	3	8.20181e-06
1323	4	3	5	4	3	8.05816e-06
1324	4	3	5	3	3	8.21381e-06
1325	4	3	5	3	3	8.11714e-06
1326	4	3	5	3	3	8.07122e-06
1327	4	3	5	3	3	7.97661e-06
1328	4	3	5	3	3	7.94404e-06
1329	4	3	5	3	3	8.07851e-06
1330	4	3	5	3	3	7.95282e-06
1331	4	3	5	3	3	7.89729e-06
1332	4	3	5	3	3	7.77143e-06
1333	4	3	5	3	3	7.83493e-06
1334	4	3	5	3	3	7.88155e-06
1335	4	3	5	3	3	8.07479e-06
1336	4	3	5	3	3	8.05636e-06
1337	4	3	5	3	3	8.22477e-06
1338	4	3	5	3	3	8.24119e-06
1339	4	3	5	3	3	8.19523e-06
1340	4	3	5	3	3	8.16659e-06
1341	4	3	5	3	3	8.10574e-06
1342	4	3	5	3	3	8.14096e-06
1343	4	3	5	3	3	8.0184e-06
1344	4	3	5	3	3	8.20054e-06
1345	4	3	5	3	3	8.2474e-06
1346	4	3	5	3	3	8.26386e-06
1347	4	3	5	3	3	8.27119e-06
1348	4	3	5	3	3	8.1164e-06
1349	4	3	5	3	3	8.06926e-06
1350	4	3	5	3	3	8.09504e-06
1351	4	3	5	3	3	8.04058e-06
1352	4	3	5	3	3	7.92208e-06
1353	4	3	5	3	3	7.95534e-06
1354	4	3	5	3	3	7.97207e-06
1355	4	3	5	3	3	7.92401e-06
1356	4	3	5	3	3	8.06068e-06
1357	5	3	5	3	3	7.92597e-06
1358	5	3	5	3	3	7.89305e-06
1359	5	3	5	3	3	7.76234e-06
1360	5	3	5	3	3	7.71591e-06
1361	5	3	5	3	3	7.75893e-06
1362	5	3	5	3	3	7.89244e-06
1363	5	3	5	3	3	7.77005e-06
1364	5	3	5	3	3	7.7695e-06
1365	5	3	5	3	3	7.85241e-06
1366	5	3	5	3	3	7.66457e-06
1367	5	3	5	3	3	7.66473e-06
1368	5	3	5	3	3	7.75914e-06
1369	5	3	5	3	3	7.75569e-06
1370	5	3	5	3	3	7.68246e-06
1371	5	3	5	3	3	7.70524e-06
1372	5	3	5	3	3	7.66123e-06
1373	5	3	5	3	3	7.67892e-06
1374	5	3	5	3	3	7.65128e-06
1375	5	3	5	3	3	7.42177e-06
1376	5	3	5	3	3	7.40934e-06
1377	5	3	5	3	3	7.45224e-06
1378	5	3	5	3	3	7.54609e-06
1379	5	3	5	3	3	7.63652e-06
1380	5	3	5	3	3	7.74944e-06
1381	5	3	5	3	3	7.86819e-06
1382	5	3	5	3	3	7.67128e-06
1383	5	3	5	3	3	7.76005e-06
1384	5	3	5	3	3	7.70396e-06
1385	5	3	5	3	3	7.68525e-06
1386	5	3	4	3	3	7.66658e-06
1387	5	3	4	3	3	7.72329e-06
1388	5	3	4	3	3	7.67171e-06
1389	5	3	4	3	3	7.71709e-06
1390	5	3	4	3	3	7.65077e-06
1391	5	3	4	3	3	7.70307e-06
1392	5	3	4	3	3	7.64916e-06
1393	5	3	4	3	3	7.68813e-06
1394	5	3	4	3	3	7.49229e-06
1395	5	3	4	3	3	7.49701e-06
1396	5	3	4	3	3	7.51799e-06
1397	5	3	4	3	3	7.42179e-06
1398	5	3	4	3	3	7.28518e-06
1399	5	3	4	3	3	7.36645e-06
1400	5	3	4	3	3	7.16948e-06
1401	5	3	4	3	3	7.08075e-06
1402	5	3	5	3	3	7.16663e-06
1403	5	3	5	3	3	7.15832e-06
1404	5	3	5	3	3	7.2352e-06
1405	5	3	5	3	3	7.38368e-06
1406	5	3	5	3	3	7.33503e-06
1407	5	3	5	3	3	7.31258e-06
1408	5	3	5	3	3	7.28336e-06
1409	5	3	5	3	3	7.27612e-06
1410	5	3	5	3	3	7.3301e-06
1411	5	3	5	3	3	7.23582e-06
1412	5	3	5	3	3	7.25206e-06
1413	5	3	5	3	3	7.32555e-06
1414	5	3	5	3	3	7.20375e-06
1415	5	3	5	3	3	7.1583e-06
1416	5	3	5	3	3	7.03056e-06
1417	5	3	5	3	3	6.96559e-06
1418	5	3	5	3	3	6.96367e-06
1419	5	3	5	3	3	6.92999e-06
1420	5	3	5	3	3	6.90537e-06
1421	5	3	5	3	3	7.12274e-06
1422	5	3	5	3	3	7.10567e-06
1423	5	3	5	3	3	7.02829e-06
1424	5	3	5	3	3	7.0112e-06
1425	5	3	5	3	3	6.97544e-06
1426	5	3	5	3	3	7.14251e-06
1427	5	3	5	3	3	7.06105e-06
1428	5	3	5	3	3	7.00531e-06
1429	5	3	5	3	3	7.16118e-06
1430	5	3	5	3	3	7.15143e-06
1431	5	3	5	3	3	7.24346e-06
1432	5	3	5	3	3	7.33357e-06
1433	5	3	5	3	3	7.24123e-06
1434	5	3	5	3	3	7.20469e-06
1435	5	3	5	3	3	6.99325e-06
1436	5	3	5	3	3	6.85896e-06
1437	5	3	5	3	3	6.86226e-06
1438	5	3	5	3	3	6.935e-06
1439	5	3	5	3	3	6.85564e-06
1440	5	3	5	3	3	6.96376e-06
1441	5	3	5	3	3	6.9115e-06
1442	5	3	5	3	3	6.85899e-06
1443	5	3	5	3	3	6.88314e-06
1444	5	3	5	3	3	6.95161e-06
1445	5	3	5	3	3	7.10297e-06
1446	5	3	5	3	3	7.05759e-06
1447	5	3	5	3	4	7.21095e-06
1448	5	3	5	3	4	7.35264e-06
1449	5	3	5	3	4	7.27718e-06
1450	5	3	5	3	4	7.28905e-06
1451	5	2	5	3	4	7.1499e-06
1452	5	2	5	3	4	6.85331e-06
1453	5	2	5	3	4	6.6808e-06
1454	5	2	5	3	4	6.64802e-06
1455	5	2	5	3	4	6.58017e-06
1456	5	2	5	3	4	6.63741e-06
1457	5	2	5	3	4	6.63885e-06
1458	5	2	5	3	4	6.42051e-06
1459	5	2	5	3	4	6.51642e-06
1460	5	2	5	3	4	6.40944e-06
1461	5	2	5	3	4	6.4808e-06
1462	5	2	5	3	4	6.40344e-06
1463	5	2	5	3	4	6.408e-06
1464	5	2	5	3	4	6.48569e-06
1465	5	2	5	3	4	6.45223e-06
1466	5	2	5	3	4	6.47293e-06
1467	5	2	5	3	4	6.30966e-06
1468	5	2	5	3	4	6.63528e-06
1469	5	2	5	3	4	6.72174e-06
1470	5	2	5	3	4	6.83613e-06
1471	5	3	5	3	4	6.61419e-06
1472	5	3	5	3	4	6.70715e-06
1473	5	3	5	3	4	6.86484e-06
1474	5	3	5	3	4	6.70049e-06
1475	5	3	5	3	4	6.63682e-06
1476	5	3	5	3	4	6.67979e-06
1477	5	3	5	3	4	6.67199e-06
1478	5	3	5	3	4	6.68291e-06
1479	5	3	5	3	4	6.5831e-06
1480	5	3	5	3	4	6.6625e-06
1481	5	3	5	3	4	6.55298e-06
1482	5	3	5	3	4	6.37713e-06
1483	5	3	5	3	4	6.38877e-06
1484	5	3	5	3	4	6.35807e-06
1485	5	3	5	3	4	6.37705e-06
1486	5	3	5	3	4	6.52874e-06
1487	5	3	5	3	4	6.42623e-06
1488	5	3	5	3	4	6.35735e-06
1489	5	3	5	3	4	6.52434e-06
1490	5	3	5	3	4	6.55882e-06
1491	5	3	5	3	4	6.43639e-06
1492	5	3	5	3	4	6.34301e-06
1493	5	3	5	3	4	6.37976e-06
1494	5	3	5	3	4	6.39857e-06
1495	5	3	5	3	4	6.39266e-06
1496	5	3	5	3	4	6.39503e-06
1497	5	3	5	3	4	6.43237e-06
1498	5	3	5	3	4	6.4632e-06
1499	5	3	5	3	4	6.55329e-06
1500	5	3	5	3	4	6.583e-06
1501	5	3	5	3	4	6.68995e-06
1502	5	3	5	3	4	6.72999e-06
1503	5	3	5	3	3	6.88174e-06
1504	5	3	5	3	3	6.82779e-06
1505	5	3	5	3	3	6.85751e-06
1506	5	3	5	3	3	6.70436e-06
1507	5	3	5	3	4	6.74893e-06
1508	5	3	5	3	4	6.83986e-06
1509	5	3	5	3	4	6.85156e-06
1510	5	3	5	3	4	6.98729e-06
1511	5	3	5	3	4	7.16599e-06
1512	5	3	5	3	4	7.14193e-06
1513	5	3	5	3	4	7.0701e-06
1514	5	3	5	3	4	6.96216e-06
1515	5	3	5	3	4	6.99361e-06
1516	5	3	5	3	4	7.03914e-06
1517	5	3	5	3	4	7.04109e-06
1518	5	3	5	3	4	7.07298e-06
1519	5	3	5	3	4	7.27744e-06
1520	5	3	5	3	4	7.28308e-06
1521	5	3	5	3	4	7.38647e-06
1522	5	3	5	3	4	7.36068e-06
1523	5	3	5	3	4	7.41453e-06
1524	5	3	5	3	4	7.49762e-06
1525	5	3	5	3	4	7.41885e-06
1526	5	3	5	3	4	7.42057e-06
1527	5	3	5	3	4	7.33808e-06
1528	5	3	5	3	4	7.25621e-06
1529	5	3	5	3	4	7.29516e-06
1530	5	3	5	3	4	7.19906e-06
1531	5	3	5	3	4	7.23083e-06
1532	5	3	5	3	4	7.10076e-06
1533	5	3	5	3	4	7.22031e-06
1534	5	3	5	3	4	7.15424e-06
1535	5	3	5	3	4	7.15234e-06
1536	5	3	5	3	4	7.26627e-06
1537	5	3	5	3	4	7.20847e-06
1538	5	3	5	3	4	7.11461e-06
1539	5	3	5	3	4	7.14828e-06
1540	5	3	5	3	4	7.10699e-06
1541	5	3	5	3	4	7.16823e-06
1542	5	3	5	3	4	7.18989e-06
1543	5	3	5	3	4	7.27701e-06
1544	5	3	5	3	4	7.27476e-06
1545	5	3	5	3	4	7.28702e-06
1546	5	3	5	3	4	7.24799e-06
1547	5	3	5	3	4	7.40617e-06
1548	5	3	5	3	4	7.55629e-06
1549	5	3	5	3	4	7.62508e-06
1550	5	3	5	3	4	7.73368e-06
1551	5	3	5	3	4	7.89672e-06
1552	5	3	5	3	4	7.91325e-06
1553	5	3	5	3	4	7.97818e-06
1554	5	3	5	3	4	7.89958e-06
1555	5	3	5	3	4	7.90508e-06
1556	5	3	5	3	4	8.08931e-06
1557	5	3	5	3	4	8.08041e-06
1558	5	3	5	3	4	8.14979e-06
1559	5	3	5	3	4	8.22038e-06
1560	5	3	5	3	4	8.12544e-06
1561	5	3	5	3	4	7.93406e-06
1562	5	3	5	3	4	7.97115e-06
1563	5	3	5	3	4	7.88656e-06
1564	5	3	5	3	4	7.90748e-06
1565	5	3	5	3	4	7.82373e-06
1566	5	3	5	3	4	7.84868e-06
1567	5	3	5	3	4	7.78127e-06
1568	5	3	5	3	4	7.6693e-06
1569	5	3	5	3	4	7.58844e-06
1570	5	3	5	3	4	7.54046e-06
1571	5	3	5	3	4	7.59543e-06
1572	5	3	5	3	4	7.67887e-06
1573	5	3	5	3	4	7.57562e-06
1574	5	3	5	3	4	7.62038e-06
1575	5	3	5	3	4	7.60398e-06
1576	5	3	5	3	4	7.50619e-06
1577	5	3	5	3	4	7.54191e-06
1578	5	3	5	3	4	7.51991e-06
1579	5	3	4	3	4	7.37864e-06
1580	5	3	4	3	4	7.34017e-06
1581	5	3	4	3	4	7.25938e-06
1582	5	3	4	3	4	7.24446e-06
1583	5	3	4	3	4	7.33176e-06
1584	5	3	4	3	4	7.31533e-06
1585	5	3	4	3	4	7.42431e-06
1586	5	3	4	3	4	7.51564e-06
1587	5	3	4	3	4	7.58387e-06
1588	5	3	4	3	4	7.52354e-06
1589	5	3	4	3	4	7.54847e-06
1590	5	3	4	3	4	7.49857e-06
1591	5	3	4	3	4	7.66014e-06
1592	5	3	4	3	4	7.54334e-06
1593	4	3	4	3	4	7.45471e-06
1594	4	3	4	3	4	7.45694e-06
1595	4	3	4	3	4	7.60639e-06
1596	4	3	4	3	4	7.50311e-06
1597	4	3	4	3	4	7.55638e-06
1598	4	3	4	3	4	7.47609e-06
1599	4	3	4	3	4	7.59795e-06
1600	4	3	4	3	4	7.57893e-06
1601	4	3	4	3	4	7.48369e-06
1602	4	3	4	3	4	7.50904e-06
1603	4	3	4	4	4	7.66288e-06
1604	4	3	4	4	4	7.53643e-06
1605	4	3	4	4	4	7.54415e-06
1606	4	3	4	4	4	7.66687e-06
1607	4	3	4	4	4	7.77134e-06
1608	4	3	4	4	4	7.88079e-06
1609	4	3	4	4	4	7.8335e-06
1610	4	3	4	4	4	7.82263e-06
1611	4	3	4	4	4	7.96685e-06
1612	4	3	4	4	4	7.92509e-06
1613	4	3	4	4	4	7.96067e-06
1614	4	3	4	4	4	8.02743e-06
1615	4	3	4	4	4	8.09237e-06
1616	4	3	4	4	4	7.93321e-06
1617	4	3	4	4	4	7.95179e-06
1618	4	3	4	4	4	8.0129e-06
1619	4	3	4	4	4	8.16458e-06
1620	4	3	4	4	4	8.09758e-06
1621	4	3	4	4	4	8.09677e-06
1622	4	3	4	4	4	8.00011e-06
1623	4	3	4	4	4	7.98849e-06
1624	4	3	4	4	4	7.834e-06
1625	4	3	3	4	4	7.9317e-06
1626	4	3	3	4	4	7.81242e-06
1627	4	3	3	4	4	7.66682e-06
1628	4	3	3	4	4	7.61618e-06
1629	4	2	3	4	4	7.62392e-06
1630	4	2	3	4	4	7.7254e-06
1631	4	2	3	4	4	7.81541e-06
1632	4	2	3	4	4	7.92346e-06
1633	4	2	3	4	4	7.96954e-06
1634	4	2	3	4	4	7.8234e-06
1635	4	2	3	4	4	7.65071e-06
1636	4	2	3	4	4	7.63334e-06
1637	4	2	3	4	4	7.50934e-06
1638	4	2	3	4	4	7.46994e-06
1639	4	2	3	4	4	7.54924e-06
1640	4	2	3	4	4	7.57083e-06
1641	4	2	3	4	4	7.60151e-06
1642	4	2	3	4	4	7.60633e-06
1643	4	2	3	4	4	7.51167e-06
1644	4	2	3	4	4	7.45945e-06
1645	4	2	3	4	4	7.48389e-06
1646	4	2	3	4	4	7.57273e-06
1647	4	2	3	4	4	7.81374e-06
1648	4	2	3	4	4	7.69786e-06
1649	4	2	3	4	4	7.67643e-06
1650	4	2	3	4	4	7.75096e-06
1651	4	2	3	4	4	7.72625e-06
1652	4	2	3	4	4	7.80836e-06
1653	4	2	3	4	4	7.65387e-06
1654	4	2	3	4	4	7.54918e-06
1655	4	2	3	4	4	7.40817e-06
1656	4	2	3	4	4	7.34656e-06
1657	4	2	3	4	4	7.3663e-06
1658	4	2	3	4	4	7.47785e-06
1659	4	2	3	4	4	7.5423e-06
1660	4	2	3	4	4	7.6284e-06
1661	4	2	3	4	4	7.57173e-06
1662	4	2	3	4	4	7.55397e-06
1663	4	2	4	4	4	7.38673e-06
1664	4	2	4	4	4	7.45925e-06
1665	4	2	4	4	4	7.54977e-06
1666	4	2	4	4	4	7.82115e-06
1667	4	2	4	5	4	7.88407e-06
1668	4	2	4	5	4	7.91096e-06
1669	4	2	4	5	4	7.94996e-06
1670	4	2	4	5	4	7.92024e-06
1671	4	2	4	5	4	7.86893e-06
1672	4	2	4	5	4	7.59098e-06
1673	4	2	4	5	4	7.62213e-06
1674	4	2	4	5	4	7.56444e-06
1675	4	2	4	5	4	7.54094e-06
1676	4	2	4	5	4	7.52254e-06
1677	4	2	4	5	4	7.57814e-06
1678	4	2	4	5	4	7.71327e-06
1679	4	2	4	5	4	7.5801e-06
1680	4	2	4	5	4	7.53469e-06
1681	4	2	4	5	4	7.58387e-06
1682	4	2	4	5	4	7.49959e-06
1683	4	2	4	5	4	7.6172e-06
1684	4	2	4	5	4	7.68291e-06
1685	4	2	4	5	4	7.58422e-06
1686	4	2	4	5	4	7.39387e-06
1687	4	2	4	5	4	7.4598e-06
1688	4	2	4	5	4	7.29926e-06
1689	4	2	4	5	4	7.21808e-06
1690	4	2	4	5	4	7.27048e-06
1691	4	2	4	5	4	7.34575e-06
1692	4	2	4	5	3	7.32589e-06
1693	4	2	4	5	3	7.3227e-06
1694	4	2	4	5	3	7.26675e-06
1695	4	2	4	5	3	7.15131e-06
1696	4	2	4	5	3	7.30767e-06
1697	4	2	4	5	3	7.2583e-06
1698	4	2	4	5	3	7.32307e-06
1699	4	2	4	5	3	7.29868e-06
1700	4	2	4	5	3	7.31125e-06
1701	4	2	4	5	3	7.18923e-06
1702	4	2	4	5	3	7.2448e-06
1703	4	2	4	5	3	7.3554e-06
1704	4	2	4	5	3	7.27887e-06
1705	4	2	4	5	3	7.27337e-06
1706	4	2	4	5	3	7.34707e-06
1707	4	2	4	5	3	7.44494e-06
1708	4	2	4	5	3	7.21913e-06
1709	4	2	4	5	3	7.24919e-06
1710	4	2	4	5	3	7.08248e-06
1711	4	2	4	5	3	7.06894e-06
1712	4	2	4	5	3	7.1998e-06
1713	4	2	4	5	3	7.18668e-06
1714	4	2	4	5	3	7.21006e-06
1715	4	2	4	5	3	7.23019e-06
1716	4	2	4	5	3	7.07262e-06
1717	4	2	4	5	3	7.0695e-06
1718	4	2	4	4	3	6.92338e-06
1719	4	2	4	4	3	7.12867e-06
1720	4	2	4	4	3	7.09548e-06
1721	4	3	4	4	3	7.06851e-06
1722	4	3	4	4	3	7.14878e-06
1723	4	3	4	4	3	7.21216e-06
1724	4	3	4	4	4	7.43453e-06
1725	4	3	4	4	4	7.49322e-06
1726	4	3	4	4	4	7.44417e-06
1727	4	3	4	4	4	7.58683e-06
1728	4	3	4	4	4	7.73058e-06
1729	4	3	4	4	4	7.601e-06
1730	4	3	4	4	4	7.63294e-06
1731	4	3	4	4	4	7.71275e-06
1732	4	3	4	4	4	7.90539e-06
1733	4	3	4	4	4	7.94514e-06
1734	4	3	4	4	4	7.99044e-06
1735	4	3	4	4	4	8.10238e-06
1736	4	3	4	4	4	8.09801e-06
1737	4	3	4	4	4	8.01133e-06
1738	4	3	4	4	4	8.06609e-06
1739	4	3	4	4	4	8.10535e-06
1740	4	3	4	4	4	8.0023e-06
1741	4	3	4	4	4	7.9595e-06
1742	4	3	4	4	4	8.04904e-06
1743	4	3	4	4	4	8.07033e-06
1744	4	3	4	4	4	8.06978e-06
1745	4	3	4	4	4	8.12542e-06
1746	4	3	4	4	4	7.95348e-06
1747	4	3	4	4	4	7.98355e-06
1748	4	3	4	4	4	8.10201e-06
1749	4	3	4	4	4	8.14869e-06
1750	4	3	4	4	4	8.21884e-06
1751	4	3	4	4	4	7.97947e-06
1752	4	3	4	4	4	8.06908e-06
1753	4	3	4	4	4	7.98912e-06
1754	4	3	4	4	4	7.92199e-06
1755	4	3	4	4	4	7.90681e-06
1756	4	3	4	4	4	7.77075e-06
1757	4	3	4	4	4	7.7408e-06
1758	4	3	4	4	4	7.82505e-06
1759	4	3	4	4	4	7.96789e-06
1760	4	3	4	4	4	8.07184e-06
1761	4	3	4	4	4	8.24146e-06
1762	4	3	4	4	4	8.22395e-06
1763	4	3	4	4	4	8.29211e-06
1764	4	3	4	4	4	8.26863e-06
1765	4	3	4	4	4	8.36165e-06
1766	4	3	4	4	4	8.1724e-06
1767	4	3	4	4	4	8.20061e-06
1768	4	3	4	4	5	8.16015e-06
1769	4	3	4	4	5	8.02577e-06
1770	4	3	4	4	6	7.96467e-06
1771	4	3	4	4	6	8.1623e-06
1772	4	3	4	4	6	8.20742e-06
1773	4	3	4	4	6	8.17031e-06
1774	4	3	3	4	6	8.11401e-06
1775	4	3	3	4	6	8.10068e-06
1776	4	3	3	4	6	7.92237e-06
1777	4	3	3	4	6	7.85729e-06
1778	4	3	3	4	6	7.70212e-06
1779	4	3	3	4	6	7.64536e-06
1780	4	3	3	4	6	7.57721e-06
1781	4	3	3	4	6	7.54316e-06
1782	4	3	3	4	6	7.6217e-06
1783	4	3	3	4	6	7.59278e-06
1784	4	3	3	4	6	7.717e-06
1785	4	3	3	4	6	7.76864e-06
1786	4	3	3	4	6	7.67602e-06
1787	4	3	3	4	6	7.7163e-06
1788	4	3	3	4	6	7.89087e-06
1789	4	3	3	4	6	8.0221e-06
1790	4	3	3	4	6	7.95551e-06
1791	4	3	3	4	6	7.91669e-06
1792	4	3	3	4	6	7.73808e-06
1793	4	3	3	4	6	7.51845e-06
1794	4	3	3	4	6	7.61938e-06
1795	4	3	3	4	6	7.67253e-06
1796	4	3	3	4	6	7.66365e-06
1797	4	3	3	4	6	7.80918e-06
1798	4	3	3	4	6	7.78835e-06
1799	4	3	3	4	6	8.0018e-06
1800	4	3	3	4	6	8.06942e-06
1801	4	3	3	4	6	8.12924e-06
1802	4	3	3	4	6	8.22035e-06
1803	4	3	3	4	6	8.20826e-06
1804	4	3	3	4	6	8.21569e-06
1805	4	3	3	4	6	8.27227e-06
1806	4	3	3	4	6	8.33316e-06
1807	4	3	3	4	6	8.43345e-06
1808	4	3	3	4	6	8.38524e-06
1809	4	3	3	4	6	8.29724e-06
1810	4	3	3	4	6	8.2487e-06
1811	4	3	3	4	6	8.148e-06
1812	4	3	3	4	6	8.14005e-06
1813	4	3	3	4	6	8.23498e-06
1814	4	3	3	4	6	8.37078e-06
1815	4	3	3	4	6	8.44049e-06
1816	4	3	3	4	6	8.30819e-06
1817	4	3	3	4	6	8.23893e-06
1818	4	3	3	4	6	8.28824e-06
1819	4	3	3	4	6	8.21172e-06
1820	4	3	3	4	6	8.13781e-06
1821	4	3	3	4	6	7.99389e-06
1822	4	3	3	4	6	8.10279e-06
1823	4	3	3	4	6	8.05546e-06
1824	4	3	3	4	6	8.13872e-06
1825	4	3	3	4	6	8.19362e-06
1826	4	3	3	4	6	8.14828e-06
1827	4	3	3	4	6	8.22846e-06
1828	4	3	3	4	6	8.10378e-06
1829	4	3	3	4	6	8.06711e-06
1830	4	3	3	4	6	8.07329e-06
1831	4	3	3	4	6	7.99193e-06
1832	4	3	3	4	6	8.04618e-06
1833	4	3	3	4	6	8.09108e-06
1834	4	3	3	4	6	8.12232e-06
1835	4	3	3	4	6	8.10859e-06
1836	4	3	3	4	6	7.98868e-06
1837	4	3	3	4	6	8.00979e-06
1838	4	3	3	4	6	7.91113e-06
1839	4	3	3	4	6	8.0047e-06
1840	4	3	3	4	6	8.00167e-06
1841	4	3	3	4	6	8.03251e-06
1842	4	3	3	4	6	8.00743e-06
1843	4	3	3	4	6	7.93919e-06
1844	4	3	3	4	6	7.66865e-06
1845	4	3	3	4	6	7.7229e-06
1846	4	3	3	4	6	7.71504e-06
1847	4	3	3	4	6	7.77328e-06
1848	4	3	3	4	6	7.58667e-06
1849	4	3	3	4	6	7.47415e-06
1850	4	3	3	4	6	7.60164e-06
1851	4	3	3	4	6	7.68744e-06
1852	4	3	3	4	6	7.80315e-06
1853	4	3	3	4	6	7.66679e-06
1854	4	3	3	4	6	7.76968e-06
1855	4	3	3	4	6	7.71208e-06
1856	4	3	3	4	6	7.66034e-06
1857	4	3	3	4	6	7.66423e-06
1858	4	3	3	4	6	7.74304e-06
1859	4	3	3	4	6	7.56316e-06
1860	4	3	3	4	6	7.36126e-06
1861	4	3	3	4	6	7.52062e-06
1862	4	3	3	4	6	7.44248e-06
1863	4	3	3	4	6	7.36245e-06
1864	4	3	3	4	6	7.42208e-06
1865	4	3	3	4	6	7.27869e-06
1866	4	3	3	4	6	7.22948e-06
1867	4	3	3	4	6	7.30842e-06
1868	4	3	3	4	6	7.1211e-06
1869	4	3	3	4	6	7.31024e-06
1870	4	3	3	4	6	7.32806e-06
1871	4	3	3	4	6	7.47413e-06
1872	4	3	3	4	6	7.42929e-06
1873	4	3	3	4	6	7.42244e-06
1874	4	3	3	4	6	7.34823e-06
1875	4	3	3	4	6	7.48225e-06
1876	4	3	3	4	6	7.36748e-06
1877	4	3	3	4	6	7.12827e-06
1878	4	3	3	4	6	7.18719e-06
1879	4	3	3	4	6	7.10238e-06
1880	4	3	3	4	6	7.07358e-06
1881	4	3	3	3	6	7.13217e-06
1882	4	3	3	3	6	7.11857e-06
1883	4	3	3	3	6	6.94016e-06
1884	4	3	3	3	6	6.92774e-06
1885	4	3	3	3	6	7.00644e-06
1886	4	3	3	3	6	6.80957e-06
1887	4	3	3	3	6	6.57189e-06
1888	4	3	3	3	6	6.55796e-06
1889	5	3	3	3	6	6.66651e-06
1890	5	3	3	3	6	6.67686e-06
1891	5	3	3	3	6	6.67771e-06
1892	5	3	3	3	6	6.77166e-06
1893	5	3	3	3	6	6.7704e-06
1894	5	3	3	3	6	6.7013e-06
1895	5	3	3	3	6	6.90647e-06
1896	5	3	3	3	6	7.01569e-06
1897	5	3	3	3	6	7.01121e-06
1898	5	3	3	3	6	6.94213e-06
1899	5	3	3	3	6	6.86921e-06
1900	5	3	3	3	6	6.81522e-06
1901	5	3	3	3	6	6.70472e-06
1902	5	3	3	3	6	6.52105e-06
1903	5	3	3	3	6	6.3516e-06
1904	5	3	3	3	6	6.46747e-06
1905	5	3	3	3	6	6.5039e-06
1906	5	3	3	3	6	6.33386e-06
1907	5	3	3	3	6	6.23953e-06
1908	5	3	3	3	6	6.21275e-06
1909	5	3	3	3	6	6.26226e-06
1910	5	3	3	3	6	6.15037e-06
1911	5	3	3	3	6	6.03173e-06
1912	5	3	3	3	6	5.97841e-06
1913	5	3	3	3	5	5.98637e-06
1914	5	3	3	3	5	5.96523e-06
1915	5	3	3	3	5	6.116e-06
1916	5	3	3	3	5	6.1879e-06
1917	5	4	3	3	5	6.18264e-06
1918	5	4	3	3	5	6.2392e-06
1919	5	4	3	3	5	6.29401e-06
1920	5	4	3	3	5	6.4676e-06
1921	5	4	3	3	5	6.51945e-06
1922	5	4	3	3	5	6.44104e-06
1923	5	4	3	3	5	6.3956e-06
1924	5	4	3	3	5	6.47882e-06
1925	5	4	3	3	5	6.31207e-06
1926	5	4	3	3	5	6.56863e-06
1927	5	4	3	3	5	6.60161e-06
1928	5	4	3	3	4	6.50447e-06
1929	5	4	3	3	4	6.63403e-06
1930	5	4	3	3	4	6.66483e-06
1931	5	4	3	3	4	6.7649e-06
1932	5	4	3	3	4	6.7475e-06
1933	5	4	3	3	4	6.90653e-06
1934	5	4	4	3	4	7.03649e-06
1935	5	4	4	3	4	7.12599e-06
1936	5	4	4	3	4	7.25193e-06
1937	5	4	4	3	4	7.23561e-06
1938	5	4	4	3	4	7.23453e-06
1939	5	4	4	3	4	7.19286e-06
1940	5	4	4	3	4	7.02965e-06
1941	5	4	4	3	4	7.10977e-06
1942	5	4	4	3	4	7.13019e-06
1943	5	4	4	3	4	7.10016e-06
1944	5	4	4	3	4	7.17811e-06
1945	5	4	4	3	4	7.2099e-06
1946	5	4	4	3	4	7.16544e-06
1947	5	4	4	3	4	7.20348e-06
1948	5	4	4	3	4	7.33003e-06
1949	5	4	4	3	4	7.3782e-06
1950	5	4	4	3	4	7.4553e-06
1951	5	4	4	3	4	7.2898e-06
1952	5	4	4	3	4	7.40521e-06
1953	5	4	4	3	4	7.66023e-06
1954	5	4	4	3	4	7.67702e-06
1955	5	5	4	3	4	7.67639e-06
1956	5	5	4	3	4	7.55823e-06
1957	5	5	4	3	4	7.58739e-06
1958	5	5	4	3	4	7.65765e-06
1959	5	5	4	3	4	7.78298e-06
1960	5	5	4	3	4	7.70578e-06
1961	5	5	4	3	4	7.55235e-06
1962	5	5	4	3	4	7.50437e-06
1963	5	4	4	3	4	7.646e-06
1964	5	4	4	3	4	7.58313e-06
1965	5	4	4	3	4	7.46996e-06
1966	5	4	4	3	4	7.49441e-06
1967	5	4	4	3	4	7.41009e-06
1968	5	4	4	3	4	7.24496e-06
1969	5	4	4	3	4	7.2286e-06
1970	5	4	4	3	4	7.1654e-06
1971	5	4	4	3	4	7.21188e-06
1972	5	4	4	3	4	7.13277e-06
1973	5	4	4	3	4	7.08803e-06
1974	5	4	4	3	4	7.09222e-06
1975	5	4	4	3	4	7.06117e-06
1976	5	4	4	3	4	7.09354e-06
1977	5	4	4	3	4	7.01182e-06
1978	5	4	4	3	4	7.03547e-06
1979	5	4	4	3	4	7.054e-06
1980	5	4	4	3	4	7.06297e-06
1981	5	4	4	3	4	6.85457e-06
1982	5	4	4	3	4	6.86274e-06
1983	5	4	4	3	4	6.77514e-06
1984	5	4	4	3	4	6.83845e-06
1985	5	4	4	3	4	6.82085e-06
1986	5	4	4	3	4	6.76608e-06
1987	5	4	4	3	4	6.88914e-06
1988	5	4	4	3	4	6.98392e-06
1989	5	4	4	3	4	6.87277e-06
1990	5	4	4	3	4	6.88743e-06
1991	5	4	4	3	4	6.84713e-06
1992	5	4	4	3	4	6.73542e-06
1993	5	4	4	3	4	6.80079e-06
1994	5	4	4	3	4	6.71732e-06
1995	5	4	4	3	4	6.74239e-06
1996	5	4	4	3	4	6.80944e-06
1997	5	4	4	3	4	6.7897e-06
[truncated: 3 more rows]

## Sheet: Fig5
Time (s)	True C(M)	Using 1 sensor		Using 5 sensors
		KF estimates	PF estimates	KF estimates	PF estimates
0	1e-05	2e-05	2e-05	2e-05	2e-05
1	1.0054e-05	1.99003e-05	1.9529e-05	1.95112e-05	1.77699e-05
2	1.01013e-05	1.98011e-05	1.95233e-05	1.90344e-05	1.75169e-05
3	1.00855e-05	1.97023e-05	1.95234e-05	1.85692e-05	1.68515e-05
4	9.91958e-06	1.96041e-05	1.95208e-05	1.81153e-05	1.58233e-05
5	9.90217e-06	1.95063e-05	1.95197e-05	1.76725e-05	1.51913e-05
6	9.77991e-06	1.9409e-05	1.95287e-05	1.72406e-05	1.50512e-05
7	9.88629e-06	1.93122e-05	1.95254e-05	1.68192e-05	1.48256e-05
8	9.81826e-06	1.92159e-05	1.95176e-05	1.6408e-05	1.46082e-05
9	9.885e-06	1.912e-05	1.95076e-05	1.60069e-05	1.43598e-05
10	1.00048e-05	1.90246e-05	1.95144e-05	1.56156e-05	1.39438e-05
11	1.01126e-05	1.89297e-05	1.95137e-05	1.52338e-05	1.33258e-05
12	1.01668e-05	1.88352e-05	1.95358e-05	1.48614e-05	1.30563e-05
13	1.0225e-05	1.87412e-05	1.95431e-05	1.4498e-05	1.25316e-05
14	1.02891e-05	1.86477e-05	1.95329e-05	1.41435e-05	1.21098e-05
15	1.03304e-05	1.85546e-05	1.95272e-05	1.37976e-05	1.16592e-05
16	1.03082e-05	1.8462e-05	1.95349e-05	1.34602e-05	1.11422e-05
17	1.02276e-05	1.83698e-05	1.9545e-05	1.3131e-05	1.09639e-05
18	1.03243e-05	1.82781e-05	1.95558e-05	1.28098e-05	1.07342e-05
19	1.05219e-05	1.81868e-05	1.91546e-05	1.24964e-05	1.03515e-05
20	1.04476e-05	1.8096e-05	1.91492e-05	1.21907e-05	9.92394e-06
21	1.05561e-05	1.80056e-05	1.91369e-05	1.18924e-05	9.70086e-06
22	1.06865e-05	1.79157e-05	1.91359e-05	1.16014e-05	9.21729e-06
23	1.07048e-05	1.78262e-05	1.85157e-05	1.13175e-05	9.13919e-06
24	1.08323e-05	1.77371e-05	1.85089e-05	1.10405e-05	8.80199e-06
25	1.08863e-05	1.76485e-05	1.851e-05	1.07702e-05	8.42095e-06
26	1.08699e-05	1.76485e-05	2.33634e-05	1.05592e-05	1.49527e-05
27	1.07809e-05	1.75789e-05	2.33603e-05	1.03157e-05	1.46199e-05
28	1.07943e-05	1.75095e-05	2.33632e-05	1.0078e-05	1.4514e-05
29	1.08268e-05	1.74405e-05	2.33566e-05	9.84606e-06	1.42347e-05
30	1.0778e-05	1.73718e-05	2.33601e-05	9.66767e-06	1.71331e-05
31	1.06224e-05	1.73034e-05	2.33639e-05	9.45986e-06	1.69421e-05
32	1.06896e-05	1.72353e-05	2.30259e-05	9.257e-06	1.67354e-05
33	1.07167e-05	1.71675e-05	2.30254e-05	9.05897e-06	1.66751e-05
34	1.08294e-05	1.71e-05	2.30188e-05	8.86564e-06	1.62477e-05
35	1.06532e-05	1.70329e-05	2.27104e-05	8.67691e-06	1.62437e-05
36	1.0765e-05	1.69661e-05	2.17291e-05	8.49267e-06	1.62415e-05
37	1.0787e-05	1.68995e-05	2.17186e-05	8.31279e-06	1.59996e-05
38	1.06996e-05	1.68333e-05	2.17232e-05	8.13719e-06	1.56238e-05
39	1.07579e-05	1.67674e-05	2.13518e-05	7.96574e-06	1.5257e-05
40	1.07481e-05	1.67018e-05	2.13407e-05	7.79836e-06	1.49989e-05
41	1.06071e-05	1.66365e-05	2.13445e-05	7.63494e-06	1.50027e-05
42	1.0835e-05	1.65715e-05	2.13407e-05	7.47539e-06	1.47599e-05
43	1.06782e-05	1.65067e-05	2.13397e-05	7.31961e-06	1.42559e-05
44	1.07415e-05	1.64423e-05	2.07599e-05	7.16751e-06	1.38105e-05
45	1.08846e-05	1.63782e-05	2.07618e-05	7.019e-06	1.35195e-05
46	1.08681e-05	1.63144e-05	2.07573e-05	6.87399e-06	1.34047e-05
47	1.07859e-05	1.62508e-05	2.05834e-05	6.7324e-06	1.32198e-05
48	1.07027e-05	1.61876e-05	2.0597e-05	6.59414e-06	1.31059e-05
49	1.06131e-05	1.61247e-05	2.05793e-05	6.45914e-06	1.30113e-05
50	1.06268e-05	1.6062e-05	2.05737e-05	6.32731e-06	1.28861e-05
51	1.06109e-05	1.59996e-05	2.05798e-05	6.19858e-06	1.27847e-05
52	1.06799e-05	1.59375e-05	2.05813e-05	6.07287e-06	1.25833e-05
53	1.07578e-05	1.58757e-05	2.05816e-05	5.9501e-06	1.24212e-05
54	1.07829e-05	1.58142e-05	2.05824e-05	5.83021e-06	1.22809e-05
55	1.07335e-05	1.5753e-05	2.03503e-05	5.71313e-06	1.20871e-05
56	1.08483e-05	1.5692e-05	2.03591e-05	5.59878e-06	1.20126e-05
57	1.07869e-05	1.56314e-05	2.03624e-05	5.4871e-06	1.1884e-05
58	1.08642e-05	1.5571e-05	2.01053e-05	5.37803e-06	1.16272e-05
59	1.0766e-05	1.55109e-05	2.00995e-05	5.2715e-06	1.15501e-05
60	1.09471e-05	1.5451e-05	2.00911e-05	5.16744e-06	1.13313e-05
61	1.1075e-05	1.53915e-05	1.98149e-05	5.06581e-06	1.12048e-05
62	1.12154e-05	1.53322e-05	1.96242e-05	4.96653e-06	1.10322e-05
63	1.11089e-05	1.52732e-05	1.92964e-05	4.86956e-06	1.09842e-05
64	1.12012e-05	1.52144e-05	1.93136e-05	4.77483e-06	1.08615e-05
65	1.1261e-05	1.51559e-05	1.92405e-05	4.68229e-06	1.07651e-05
66	1.12945e-05	1.50977e-05	1.89154e-05	4.59189e-06	1.07284e-05
67	1.12593e-05	1.50398e-05	1.89142e-05	4.50358e-06	1.06539e-05
68	1.11467e-05	1.49821e-05	1.89038e-05	4.4173e-06	1.05608e-05
69	1.11783e-05	1.49247e-05	1.89098e-05	8.07645e-06	1.28269e-05
70	1.1104e-05	1.48675e-05	1.89066e-05	7.99246e-06	1.25252e-05
71	1.11306e-05	1.48106e-05	1.89115e-05	7.90947e-06	1.2409e-05
72	1.12544e-05	1.4754e-05	1.89224e-05	7.82747e-06	1.20796e-05
73	1.12423e-05	1.46976e-05	1.88179e-05	7.74644e-06	1.17432e-05
74	1.1309e-05	1.46415e-05	1.88267e-05	7.66637e-06	1.16109e-05
75	1.11766e-05	1.45857e-05	1.88317e-05	7.58725e-06	1.13938e-05
76	1.10965e-05	1.45301e-05	1.8822e-05	7.50907e-06	1.13088e-05
77	1.10108e-05	1.44747e-05	1.8822e-05	7.43182e-06	1.09382e-05
78	1.10254e-05	1.44197e-05	1.88231e-05	7.35548e-06	1.08687e-05
79	1.10575e-05	1.43648e-05	1.88123e-05	7.28004e-06	1.0693e-05
80	1.09984e-05	1.43102e-05	1.8822e-05	7.20549e-06	1.05907e-05
81	1.07947e-05	1.42559e-05	1.86352e-05	7.13183e-06	1.04644e-05
82	1.07643e-05	1.42018e-05	1.86223e-05	7.05903e-06	1.04292e-05
83	1.07131e-05	1.4148e-05	1.8391e-05	6.9871e-06	1.03362e-05
84	1.0536e-05	1.40944e-05	1.83947e-05	6.91601e-06	1.01622e-05
85	1.04832e-05	1.4041e-05	1.83988e-05	6.84576e-06	1.01213e-05
86	1.04542e-05	1.39879e-05	1.82103e-05	6.77634e-06	1.00135e-05
87	1.03581e-05	1.39351e-05	1.82118e-05	6.70773e-06	9.83127e-06
88	1.01607e-05	1.38824e-05	1.82114e-05	6.63993e-06	9.67672e-06
89	1.02835e-05	1.38301e-05	1.8096e-05	6.57293e-06	9.60434e-06
90	1.03915e-05	1.37779e-05	1.81005e-05	6.50671e-06	9.43435e-06
91	1.04501e-05	1.3726e-05	1.78708e-05	6.44127e-06	9.31443e-06
92	1.04819e-05	1.36744e-05	1.78753e-05	6.3766e-06	9.16523e-06
93	1.06091e-05	1.36229e-05	1.77263e-05	6.31268e-06	9.14801e-06
94	1.07735e-05	1.35717e-05	1.77314e-05	6.24951e-06	9.07909e-06
95	1.08308e-05	1.35208e-05	1.77323e-05	6.18708e-06	9.01039e-06
96	1.08743e-05	1.347e-05	1.77387e-05	6.12538e-06	8.98161e-06
97	1.09899e-05	1.34196e-05	1.7739e-05	6.0644e-06	8.85201e-06
98	1.10041e-05	1.33693e-05	1.77421e-05	6.00412e-06	8.785e-06
99	1.10995e-05	1.33193e-05	1.77604e-05	5.94456e-06	8.69685e-06
100	1.11456e-05	1.32694e-05	1.77793e-05	5.88568e-06	8.71581e-06
101	1.12049e-05	1.32199e-05	1.77868e-05	5.82749e-06	8.68826e-06
102	1.12404e-05	1.31705e-05	1.77742e-05	5.76998e-06	8.61611e-06
103	1.11661e-05	1.31214e-05	1.77736e-05	5.71313e-06	8.48219e-06
104	1.11037e-05	1.30725e-05	1.77619e-05	5.65694e-06	8.4153e-06
105	1.12151e-05	1.30238e-05	1.77624e-05	5.60141e-06	8.35817e-06
106	1.11528e-05	1.29753e-05	1.75082e-05	5.54651e-06	8.31626e-06
107	1.13856e-05	1.29271e-05	1.74199e-05	5.49226e-06	8.28768e-06
108	1.13516e-05	1.28791e-05	1.74104e-05	5.43862e-06	8.27816e-06
109	1.15336e-05	1.28313e-05	1.74197e-05	5.38561e-06	8.26413e-06
110	1.14511e-05	1.27837e-05	1.74253e-05	5.33321e-06	8.24636e-06
111	1.1447e-05	1.27363e-05	1.74265e-05	5.28141e-06	8.19239e-06
112	1.13347e-05	1.26892e-05	1.74208e-05	5.23021e-06	8.12461e-06
113	1.12577e-05	1.26422e-05	1.74188e-05	5.1796e-06	8.04463e-06
114	1.10779e-05	1.25955e-05	1.74128e-05	5.12957e-06	7.92906e-06
115	1.10665e-05	1.2549e-05	1.74053e-05	5.08012e-06	7.88079e-06
116	1.10362e-05	1.25027e-05	1.74056e-05	5.03123e-06	7.80513e-06
117	1.10886e-05	1.24566e-05	1.74025e-05	4.9829e-06	7.77562e-06
118	1.10044e-05	1.24108e-05	1.73981e-05	4.93512e-06	7.68267e-06
119	1.10249e-05	1.23651e-05	1.74052e-05	4.88789e-06	7.56086e-06
120	1.11149e-05	1.23196e-05	1.74086e-05	4.8412e-06	7.44074e-06
121	1.10359e-05	1.22744e-05	1.74078e-05	4.79504e-06	7.4399e-06
122	1.11667e-05	7.7406e-06	1.73971e-05	2.72146e-06	7.39784e-06
123	1.12551e-05	7.68106e-06	1.71768e-05	2.67408e-06	7.36402e-06
124	1.14249e-05	7.62197e-06	1.64091e-05	2.62764e-06	7.33922e-06
125	1.15353e-05	7.56332e-06	1.64239e-05	2.58212e-06	7.26464e-06
126	1.16522e-05	7.50512e-06	1.6423e-05	2.54863e-06	8.295e-06
127	1.15717e-05	7.44736e-06	1.64225e-05	2.51187e-06	8.18407e-06
128	1.15679e-05	7.39003e-06	1.64269e-05	2.47584e-06	8.12002e-06
129	1.168e-05	7.33313e-06	1.64305e-05	2.44051e-06	8.10655e-06
130	1.16228e-05	7.27667e-06	1.61938e-05	2.40587e-06	8.11284e-06
131	1.17106e-05	7.22062e-06	1.61801e-05	2.37191e-06	8.01237e-06
132	1.18228e-05	7.165e-06	1.61337e-05	2.33861e-06	7.90689e-06
133	1.1951e-05	7.1098e-06	1.61311e-05	2.30595e-06	7.82428e-06
134	1.17296e-05	7.05502e-06	1.61275e-05	2.27392e-06	7.80223e-06
135	1.16848e-05	7.00065e-06	1.57691e-05	2.2425e-06	7.7241e-06
136	1.16721e-05	6.94669e-06	1.57656e-05	2.22113e-06	8.80367e-06
137	1.16484e-05	6.89313e-06	1.5759e-05	2.19735e-06	8.72947e-06
138	1.15841e-05	6.83998e-06	1.57549e-05	2.174e-06	8.68532e-06
139	1.15109e-05	6.78723e-06	1.57469e-05	2.1511e-06	8.58931e-06
140	1.13418e-05	6.73488e-06	1.57516e-05	2.12863e-06	8.52957e-06
141	1.13783e-05	6.68292e-06	1.5765e-05	2.10657e-06	8.50203e-06
142	1.13102e-05	6.63135e-06	1.56129e-05	2.08492e-06	8.45569e-06
143	1.14295e-05	6.58018e-06	1.55487e-05	2.06367e-06	8.39765e-06
144	1.1198e-05	6.52938e-06	1.54962e-05	2.04281e-06	8.40063e-06
145	1.1196e-05	6.47898e-06	1.55005e-05	2.02233e-06	8.36199e-06
146	1.10644e-05	6.42895e-06	1.55002e-05	2.01047e-06	9.33661e-06
147	1.11238e-05	6.37929e-06	1.54978e-05	1.99668e-06	9.18718e-06
148	1.11817e-05	6.33002e-06	1.55009e-05	1.98314e-06	9.08629e-06
149	1.11155e-05	6.28111e-06	1.55068e-05	1.96984e-06	9.02716e-06
150	1.11091e-05	6.23257e-06	1.55063e-05	1.95678e-06	8.9687e-06
151	1.10617e-05	6.1844e-06	1.55111e-05	1.94394e-06	8.93777e-06
152	1.1032e-05	6.13659e-06	1.54987e-05	1.93133e-06	8.77755e-06
153	1.09677e-05	6.08914e-06	1.55119e-05	1.91894e-06	8.79076e-06
154	1.08884e-05	6.04205e-06	1.52675e-05	1.90675e-06	8.71201e-06
155	1.08341e-05	5.99531e-06	1.51783e-05	1.89478e-06	8.65059e-06
156	1.0939e-05	5.94892e-06	1.5178e-05	1.88301e-06	8.59488e-06
157	1.0998e-05	5.90289e-06	1.49366e-05	4.31413e-06	9.53916e-06
158	1.11307e-05	5.8572e-06	1.48031e-05	4.29602e-06	9.45319e-06
159	1.11053e-05	5.81186e-06	1.48083e-05	4.27803e-06	9.41353e-06
160	1.11779e-05	5.76685e-06	1.48053e-05	4.26016e-06	9.34392e-06
161	1.11782e-05	5.72219e-06	1.46995e-05	4.24241e-06	9.34925e-06
162	1.13546e-05	5.67786e-06	1.47059e-05	4.22478e-06	9.35567e-06
163	1.13294e-05	5.63387e-06	1.47183e-05	4.20726e-06	9.33293e-06
164	1.13068e-05	5.59021e-06	1.47241e-05	4.18986e-06	9.3388e-06
165	1.12422e-05	5.54688e-06	1.47163e-05	4.17258e-06	9.331e-06
166	1.11803e-05	5.50387e-06	1.44076e-05	4.15541e-06	9.33565e-06
167	1.13438e-05	5.46119e-06	1.44024e-05	4.13836e-06	9.28051e-06
168	1.12394e-05	5.41883e-06	1.44034e-05	4.12141e-06	9.23794e-06
169	1.11142e-05	5.37679e-06	1.44145e-05	4.10458e-06	9.16927e-06
170	1.10281e-05	5.33506e-06	1.44196e-05	4.08786e-06	9.17437e-06
171	1.08566e-05	5.29365e-06	1.41273e-05	4.07125e-06	9.16673e-06
172	1.08366e-05	5.25256e-06	1.41335e-05	4.05475e-06	9.14129e-06
173	1.07836e-05	5.21177e-06	1.41348e-05	4.03836e-06	9.07263e-06
174	1.08385e-05	5.17129e-06	1.41252e-05	4.02207e-06	9.01636e-06
175	1.08427e-05	5.13111e-06	1.39271e-05	4.00589e-06	8.98801e-06
176	1.08247e-05	5.09124e-06	1.39213e-05	3.98982e-06	8.9822e-06
177	1.07861e-05	5.05166e-06	1.36897e-05	3.97385e-06	8.99004e-06
178	1.07634e-05	5.01239e-06	1.36898e-05	3.95799e-06	8.88435e-06
179	1.0724e-05	4.97341e-06	1.3687e-05	3.94222e-06	8.88153e-06
180	1.06805e-05	4.93472e-06	1.36934e-05	3.92657e-06	8.88793e-06
181	1.07002e-05	4.89633e-06	1.3692e-05	3.91101e-06	8.75888e-06
182	1.06669e-05	4.85822e-06	1.3692e-05	3.89555e-06	8.71023e-06
183	1.07397e-05	4.82041e-06	1.36926e-05	3.88019e-06	8.71081e-06
184	1.07203e-05	4.78287e-06	1.36952e-05	3.86494e-06	8.71337e-06
185	1.08233e-05	4.74562e-06	1.36938e-05	3.84978e-06	8.71198e-06
186	1.08259e-05	4.70865e-06	1.36949e-05	3.83471e-06	8.65007e-06
187	1.08165e-05	4.67196e-06	1.36916e-05	3.81975e-06	8.64684e-06
188	1.0748e-05	4.63555e-06	1.3559e-05	3.80488e-06	8.58882e-06
189	1.08984e-05	4.59941e-06	1.35601e-05	3.79011e-06	8.58988e-06
190	1.09188e-05	4.56354e-06	1.35552e-05	3.77543e-06	8.52768e-06
191	1.09447e-05	4.52794e-06	1.32899e-05	3.76084e-06	8.52298e-06
192	1.08654e-05	4.49261e-06	1.30625e-05	3.74635e-06	8.45779e-06
193	1.10519e-05	4.45755e-06	1.3073e-05	3.73195e-06	8.46831e-06
194	1.10468e-05	4.42275e-06	1.30729e-05	3.71764e-06	8.46822e-06
195	1.10676e-05	4.38821e-06	1.30642e-05	3.70342e-06	8.3655e-06
196	1.12067e-05	4.35394e-06	1.30628e-05	3.6893e-06	8.36409e-06
197	1.10573e-05	4.31992e-06	1.30674e-05	3.67526e-06	8.36872e-06
198	1.0997e-05	4.28615e-06	1.28389e-05	3.66131e-06	8.32448e-06
199	1.0955e-05	4.25265e-06	1.28354e-05	3.64745e-06	8.2576e-06
200	1.10033e-05	4.21939e-06	1.28445e-05	4.62672e-06	9.12119e-06
201	1.09394e-05	4.18638e-06	1.28391e-05	4.61231e-06	9.03002e-06
202	1.08093e-05	4.15363e-06	1.27452e-05	4.59797e-06	8.9902e-06
203	1.09383e-05	4.12112e-06	1.27353e-05	4.58369e-06	8.95919e-06
204	1.0869e-05	4.08885e-06	1.2741e-05	4.56947e-06	8.92213e-06
205	1.09957e-05	4.05683e-06	1.27482e-05	4.55532e-06	8.90032e-06
206	1.0945e-05	4.02505e-06	1.25069e-05	4.54123e-06	8.87426e-06
207	1.07821e-05	3.99351e-06	1.25113e-05	4.5272e-06	8.85736e-06
208	1.06067e-05	3.9622e-06	1.25076e-05	4.51323e-06	8.74862e-06
209	1.06993e-05	3.93114e-06	1.2512e-05	4.49932e-06	8.66952e-06
210	1.075e-05	3.9003e-06	1.25187e-05	4.48548e-06	8.67629e-06
211	1.07386e-05	3.8697e-06	1.25304e-05	4.47169e-06	8.63364e-06
212	1.07561e-05	3.83933e-06	1.25382e-05	4.45797e-06	8.6414e-06
213	1.08579e-05	3.80919e-06	1.25385e-05	4.44431e-06	8.64167e-06
214	1.0983e-05	3.77927e-06	1.2286e-05	5.27698e-06	9.52678e-06
215	1.10146e-05	3.74958e-06	1.22939e-05	5.26339e-06	9.49703e-06
216	1.09783e-05	3.72011e-06	1.23055e-05	5.24984e-06	9.50862e-06
217	1.11347e-05	3.69087e-06	1.20933e-05	5.23634e-06	9.46358e-06
218	1.10662e-05	3.66184e-06	1.2088e-05	5.22288e-06	9.42024e-06
219	1.11123e-05	3.63304e-06	1.20809e-05	5.20947e-06	9.35123e-06
220	1.10277e-05	3.60445e-06	1.20746e-05	5.1961e-06	9.26228e-06
221	1.08564e-05	3.57608e-06	1.20821e-05	5.18277e-06	9.20115e-06
222	1.09059e-05	3.54792e-06	1.20832e-05	5.16949e-06	9.14942e-06
223	1.09841e-05	3.51997e-06	1.17894e-05	5.15625e-06	9.13663e-06
224	1.08637e-05	3.49223e-06	1.17904e-05	5.14305e-06	9.1376e-06
225	1.07957e-05	3.4647e-06	1.17848e-05	5.1299e-06	9.13197e-06
226	1.07252e-05	3.43738e-06	1.17859e-05	5.11678e-06	9.13313e-06
227	1.07467e-05	3.41027e-06	1.17208e-05	5.10372e-06	9.03927e-06
228	1.07543e-05	3.38336e-06	1.17125e-05	5.09069e-06	9.03101e-06
229	1.09055e-05	3.35665e-06	1.1715e-05	5.07771e-06	8.95839e-06
230	1.0747e-05	3.33014e-06	1.16992e-05	5.06477e-06	8.89013e-06
231	1.06823e-05	3.30384e-06	1.17102e-05	5.05187e-06	8.87509e-06
232	1.0551e-05	3.27773e-06	1.17156e-05	5.03901e-06	8.88043e-06
233	1.04739e-05	3.25182e-06	1.17179e-05	5.0262e-06	8.81991e-06
234	1.02412e-05	3.2261e-06	1.17106e-05	5.01342e-06	8.81258e-06
235	1.01304e-05	3.20058e-06	1.17202e-05	5.00069e-06	8.82217e-06
236	1.01463e-05	3.17525e-06	1.17304e-05	4.988e-06	8.83239e-06
237	1.0001e-05	3.15011e-06	1.1729e-05	4.97535e-06	8.83102e-06
238	9.93909e-06	3.12515e-06	1.14294e-05	4.96274e-06	8.83704e-06
239	9.93512e-06	3.10039e-06	1.14235e-05	4.95018e-06	8.83109e-06
240	9.82843e-06	3.07582e-06	1.14289e-05	4.93765e-06	8.81042e-06
241	9.79122e-06	3.05143e-06	1.14228e-05	4.92517e-06	8.74552e-06
242	9.86406e-06	3.02722e-06	1.14163e-05	4.91272e-06	8.73903e-06
243	9.93524e-06	3.00319e-06	1.14228e-05	4.90032e-06	8.72039e-06
244	9.95154e-06	2.97935e-06	1.14218e-05	4.88796e-06	8.67215e-06
245	9.84013e-06	2.95568e-06	1.14168e-05	4.87563e-06	8.6671e-06
246	9.70568e-06	2.9322e-06	1.14222e-05	4.86335e-06	8.64103e-06
247	9.6239e-06	2.90889e-06	1.1421e-05	4.85111e-06	8.63982e-06
248	9.7769e-06	2.88576e-06	1.12482e-05	4.8389e-06	8.64052e-06
249	9.92819e-06	2.8628e-06	1.12485e-05	4.82674e-06	8.5484e-06
250	9.85531e-06	2.84001e-06	1.12368e-05	4.81461e-06	8.4487e-06
251	9.71732e-06	2.8174e-06	1.12334e-05	4.80253e-06	8.44529e-06
252	9.8039e-06	2.79495e-06	1.12404e-05	4.79048e-06	8.45229e-06
253	9.97943e-06	2.77268e-06	1.11733e-05	5.70394e-06	9.33389e-06
254	1.0008e-05	2.75057e-06	1.0965e-05	5.6924e-06	9.29145e-06
255	1.00587e-05	2.72863e-06	1.09721e-05	5.68088e-06	9.29859e-06
256	1.0082e-05	2.70686e-06	1.09814e-05	5.66939e-06	9.25185e-06
257	1.00873e-05	2.68524e-06	1.09827e-05	5.65792e-06	9.15791e-06
258	1.00772e-05	2.6638e-06	1.07822e-05	5.64649e-06	9.15573e-06
259	9.92919e-06	2.64251e-06	1.06272e-05	5.63508e-06	9.15646e-06
260	1.00026e-05	2.62138e-06	1.06386e-05	5.62369e-06	9.16783e-06
261	9.93305e-06	2.60042e-06	1.06338e-05	5.61234e-06	9.11134e-06
262	9.81433e-06	2.57961e-06	1.06351e-05	5.60101e-06	9.05575e-06
263	9.63645e-06	2.55896e-06	1.06399e-05	5.58971e-06	8.99296e-06
264	9.64011e-06	2.53846e-06	1.06547e-05	5.57843e-06	9.0077e-06
265	9.65444e-06	2.51812e-06	1.06383e-05	5.56719e-06	8.94741e-06
266	9.64594e-06	2.49793e-06	1.05956e-05	5.55596e-06	8.96336e-06
267	9.72303e-06	2.47789e-06	1.05973e-05	5.54477e-06	8.96504e-06
268	9.65319e-06	2.45801e-06	1.06016e-05	5.5336e-06	8.91733e-06
269	9.60617e-06	2.43827e-06	1.05887e-05	5.52246e-06	8.849e-06
270	9.39592e-06	2.41868e-06	1.05867e-05	4.96507e-06	8.84699e-06
271	9.35957e-06	2.39924e-06	1.05849e-05	4.95358e-06	8.81058e-06
272	9.4702e-06	2.37995e-06	1.05915e-05	4.94212e-06	8.81716e-06
273	9.38162e-06	2.3608e-06	1.05943e-05	4.93069e-06	8.81992e-06
274	9.25961e-06	2.3418e-06	1.05969e-05	4.9193e-06	8.74369e-06
275	9.30781e-06	2.32294e-06	1.06003e-05	5.62443e-06	9.5909e-06
276	9.35397e-06	2.30422e-06	1.06123e-05	5.61329e-06	9.60297e-06
277	9.31805e-06	2.28565e-06	1.06214e-05	5.60217e-06	9.61198e-06
278	9.37687e-06	2.26721e-06	1.06376e-05	5.59108e-06	9.62818e-06
279	9.52242e-06	2.24891e-06	1.06256e-05	5.58001e-06	9.61618e-06
280	9.59026e-06	2.23075e-06	1.04498e-05	5.56897e-06	9.48937e-06
281	9.51247e-06	2.21273e-06	1.0445e-05	5.55796e-06	9.43393e-06
282	9.54677e-06	2.19485e-06	1.0448e-05	5.54696e-06	9.34691e-06
283	9.47789e-06	2.17709e-06	1.04321e-05	5.536e-06	9.33102e-06
284	9.45642e-06	2.15948e-06	1.04337e-05	5.52505e-06	9.33267e-06
285	9.40053e-06	2.14199e-06	1.04384e-05	5.51414e-06	9.28721e-06
286	9.5012e-06	2.12464e-06	1.04367e-05	5.50324e-06	9.21491e-06
287	9.43674e-06	2.10741e-06	1.04281e-05	5.49238e-06	9.20629e-06
288	9.16919e-06	2.09032e-06	1.04093e-05	5.48153e-06	9.10293e-06
289	9.09116e-06	2.07336e-06	1.03579e-05	5.47071e-06	9.0546e-06
290	9.00057e-06	2.05652e-06	1.03671e-05	5.45992e-06	9.01276e-06
291	8.96597e-06	2.03981e-06	1.03831e-05	5.44915e-06	8.98157e-06
292	8.85894e-06	2.02323e-06	1.03888e-05	5.43841e-06	8.90812e-06
293	8.75017e-06	2.00677e-06	1.03788e-05	5.42768e-06	8.85344e-06
294	8.83319e-06	1.99044e-06	1.03812e-05	5.41699e-06	8.85582e-06
295	8.77519e-06	1.97423e-06	1.03804e-05	5.40632e-06	8.80343e-06
296	8.70882e-06	1.95814e-06	1.01654e-05	5.39567e-06	8.75882e-06
297	8.9563e-06	1.94218e-06	1.01599e-05	5.38505e-06	8.75338e-06
298	8.98425e-06	1.92633e-06	1.01582e-05	5.37445e-06	8.75164e-06
299	9.0452e-06	1.9106e-06	1.01446e-05	5.36387e-06	8.73802e-06
300	9.07697e-06	1.89499e-06	1.01597e-05	5.35332e-06	8.75315e-06
301	9.07924e-06	1.8795e-06	1.01585e-05	5.3428e-06	8.67489e-06
302	9.09177e-06	1.86413e-06	1.01605e-05	5.33229e-06	8.63621e-06
303	9.19084e-06	1.84887e-06	1.01082e-05	5.32181e-06	8.64491e-06
304	9.21908e-06	1.83373e-06	1.00997e-05	5.31136e-06	8.63648e-06
305	9.1475e-06	1.8187e-06	1.00906e-05	5.30093e-06	8.62734e-06
306	9.21722e-06	1.80379e-06	9.92785e-06	5.29052e-06	8.63516e-06
307	9.15522e-06	1.78899e-06	9.8556e-06	5.28014e-06	8.63188e-06
308	9.12616e-06	1.7743e-06	9.84613e-06	5.26978e-06	8.62241e-06
309	8.92467e-06	1.75972e-06	9.85854e-06	5.25945e-06	8.63482e-06
310	8.83164e-06	1.74525e-06	9.85749e-06	5.24914e-06	8.50723e-06
311	8.74804e-06	1.73089e-06	9.85745e-06	5.23885e-06	8.50719e-06
312	8.58906e-06	1.71664e-06	9.85744e-06	5.22858e-06	8.50718e-06
313	8.54098e-06	1.70249e-06	9.60933e-06	5.21834e-06	8.50144e-06
314	8.47549e-06	1.68846e-06	9.61974e-06	5.20813e-06	8.51185e-06
315	8.48297e-06	1.67452e-06	9.46137e-06	5.19793e-06	8.5043e-06
316	8.45885e-06	1.6607e-06	9.46616e-06	5.18777e-06	8.50909e-06
317	8.45489e-06	1.64698e-06	9.47095e-06	5.17762e-06	8.4597e-06
318	8.3333e-06	1.63336e-06	9.47491e-06	5.1675e-06	8.38287e-06
319	8.38411e-06	1.61984e-06	9.47035e-06	5.1574e-06	8.34977e-06
320	8.48138e-06	1.60643e-06	9.46131e-06	5.14732e-06	8.26787e-06
321	8.55818e-06	1.59312e-06	9.2647e-06	5.13727e-06	8.26078e-06
322	8.55814e-06	1.57991e-06	9.27539e-06	5.12724e-06	8.1783e-06
323	8.42876e-06	1.5668e-06	9.27559e-06	5.11723e-06	8.04917e-06
324	8.35371e-06	1.5668e-06	1.14587e-05	5.1123e-06	8.83773e-06
325	8.32443e-06	1.56481e-06	1.12767e-05	5.10446e-06	8.83865e-06
326	8.31164e-06	1.56284e-06	1.12711e-05	5.09663e-06	8.83297e-06
327	8.31258e-06	1.56088e-06	1.1271e-05	5.08882e-06	8.77804e-06
328	8.35676e-06	1.55894e-06	1.1284e-05	5.08103e-06	8.79102e-06
329	8.30347e-06	1.55701e-06	1.11531e-05	5.07326e-06	8.72983e-06
330	8.55287e-06	1.55509e-06	1.09624e-05	5.06551e-06	8.73389e-06
331	8.54128e-06	1.55319e-06	1.09599e-05	5.05778e-06	8.73137e-06
332	8.48537e-06	1.5513e-06	1.09682e-05	5.05006e-06	8.73973e-06
333	8.69947e-06	1.54942e-06	1.09704e-05	5.04236e-06	8.74192e-06
334	8.79679e-06	1.54756e-06	1.09671e-05	5.03468e-06	8.70707e-06
335	8.61197e-06	1.54571e-06	1.09631e-05	5.02702e-06	8.70309e-06
336	8.5873e-06	1.54387e-06	1.09689e-05	5.01937e-06	8.66491e-06
337	8.48027e-06	1.54205e-06	1.09675e-05	5.01174e-06	8.66344e-06
338	8.52828e-06	1.54023e-06	1.09592e-05	5.00413e-06	8.65516e-06
339	8.42284e-06	1.53844e-06	1.09581e-05	4.99654e-06	8.61955e-06
340	8.51143e-06	1.53665e-06	1.09586e-05	4.98897e-06	8.61997e-06
341	8.46851e-06	1.53487e-06	1.0745e-05	4.98141e-06	8.61e-06
342	8.53821e-06	1.53311e-06	1.07609e-05	4.97387e-06	8.4929e-06
343	8.56775e-06	1.53136e-06	1.07545e-05	4.96635e-06	8.35374e-06
344	8.61081e-06	1.52962e-06	1.07598e-05	4.95885e-06	8.35903e-06
345	8.55333e-06	1.5279e-06	1.07576e-05	4.95136e-06	8.35686e-06
346	8.44257e-06	1.52618e-06	1.07609e-05	4.9439e-06	8.21733e-06
347	8.50514e-06	1.52448e-06	1.0773e-05	4.93645e-06	8.22947e-06
348	8.47597e-06	1.52279e-06	1.07804e-05	4.92901e-06	8.23679e-06
349	8.47099e-06	1.5211e-06	1.07949e-05	5.4596e-06	9.09757e-06
350	8.59429e-06	1.51944e-06	1.0799e-05	5.45211e-06	8.95853e-06
351	8.57453e-06	1.51778e-06	1.07923e-05	5.44463e-06	8.84858e-06
352	8.57316e-06	1.51613e-06	1.0793e-05	5.43716e-06	8.8492e-06
353	8.64421e-06	1.51449e-06	1.07892e-05	5.42971e-06	8.84542e-06
354	8.61766e-06	1.51287e-06	1.07873e-05	5.42227e-06	8.8435e-06
355	8.69438e-06	1.51125e-06	1.07917e-05	5.41485e-06	8.8479e-06
356	8.73974e-06	1.50965e-06	1.0786e-05	5.40744e-06	8.77499e-06
357	8.75441e-06	1.50805e-06	1.07375e-05	5.40004e-06	8.76879e-06
358	8.58405e-06	1.50647e-06	1.07343e-05	5.39265e-06	8.7656e-06
359	8.57644e-06	1.5049e-06	1.07371e-05	5.38528e-06	8.76831e-06
360	8.43448e-06	1.50333e-06	1.07449e-05	5.37792e-06	8.69023e-06
361	8.50306e-06	1.50178e-06	1.07442e-05	5.37058e-06	8.57452e-06
362	8.45792e-06	1.50024e-06	1.07415e-05	5.36325e-06	8.53119e-06
363	8.42266e-06	1.49871e-06	1.07398e-05	5.35593e-06	8.44282e-06
364	8.44187e-06	1.49718e-06	1.07395e-05	5.34862e-06	8.33376e-06
365	8.28713e-06	1.49567e-06	1.07439e-05	5.34133e-06	8.28989e-06
366	8.15742e-06	1.49416e-06	1.0738e-05	5.33405e-06	8.28398e-06
367	8.39767e-06	1.49267e-06	1.06426e-05	5.32679e-06	8.26981e-06
368	8.35892e-06	1.49119e-06	1.05911e-05	5.31954e-06	8.28e-06
369	8.42356e-06	1.48971e-06	1.05959e-05	5.3123e-06	8.28485e-06
370	8.37154e-06	1.48824e-06	1.05892e-05	5.30507e-06	8.1584e-06
371	8.25792e-06	1.48679e-06	1.05793e-05	5.29786e-06	8.14843e-06
372	8.24764e-06	1.48534e-06	1.05786e-05	5.29066e-06	8.14774e-06
373	8.18482e-06	1.4839e-06	1.05731e-05	5.28348e-06	8.14224e-06
374	8.03678e-06	1.48247e-06	1.05643e-05	5.27631e-06	8.13351e-06
375	7.99352e-06	1.48105e-06	1.05682e-05	5.26915e-06	8.03853e-06
376	8.09173e-06	1.47964e-06	1.05716e-05	5.262e-06	7.92801e-06
377	8.05792e-06	1.47823e-06	1.05573e-05	5.25487e-06	7.91375e-06
378	8.02668e-06	1.47684e-06	1.05622e-05	5.24775e-06	7.91867e-06
379	8.10904e-06	1.47545e-06	1.05633e-05	5.24065e-06	7.91954e-06
380	8.01502e-06	1.47407e-06	1.05149e-05	5.23356e-06	7.92668e-06
381	8.12128e-06	1.47271e-06	1.05158e-05	5.22648e-06	7.92748e-06
382	8.07229e-06	1.47134e-06	1.05089e-05	5.21941e-06	7.92032e-06
383	8.07364e-06	1.46999e-06	1.05089e-05	5.21236e-06	7.91976e-06
384	8.07264e-06	1.46865e-06	1.05006e-05	5.20532e-06	7.79186e-06
385	8.0865e-06	1.46731e-06	1.04997e-05	5.19829e-06	7.68523e-06
386	7.97798e-06	1.46598e-06	1.03013e-05	5.19128e-06	7.68785e-06
387	7.81412e-06	1.46466e-06	1.02974e-05	5.18428e-06	7.6839e-06
388	7.65918e-06	1.46335e-06	1.0295e-05	5.17729e-06	7.68153e-06
389	7.57223e-06	1.46204e-06	1.03028e-05	5.17032e-06	7.68938e-06
390	7.39461e-06	1.46075e-06	1.01478e-05	5.16336e-06	7.61349e-06
391	7.47451e-06	1.45946e-06	1.01547e-05	5.15641e-06	7.61985e-06
392	7.50854e-06	1.45818e-06	1.015e-05	5.14948e-06	7.61518e-06
393	7.53915e-06	1.4569e-06	1.01482e-05	5.14256e-06	7.61295e-06
394	7.59914e-06	1.45563e-06	1.01473e-05	5.13565e-06	7.55444e-06
395	7.62617e-06	1.45438e-06	1.01423e-05	5.12876e-06	7.45541e-06
396	7.51774e-06	1.45312e-06	1.0145e-05	5.12187e-06	7.45817e-06
397	7.64356e-06	1.45188e-06	9.88215e-06	5.11501e-06	7.45426e-06
398	7.42146e-06	1.45064e-06	9.881e-06	5.10815e-06	7.45311e-06
399	7.52915e-06	1.44941e-06	9.80757e-06	5.10131e-06	7.43721e-06
400	7.6774e-06	1.44819e-06	9.80636e-06	5.09448e-06	7.436e-06
401	7.69464e-06	1.44697e-06	9.80804e-06	5.08766e-06	7.43768e-06
402	7.64627e-06	1.44576e-06	9.8132e-06	5.08086e-06	7.36868e-06
403	7.54984e-06	1.44456e-06	9.8129e-06	5.07407e-06	7.36838e-06
404	7.53534e-06	1.44337e-06	9.82052e-06	5.06729e-06	7.376e-06
405	7.51839e-06	1.44218e-06	9.82644e-06	5.06053e-06	7.38192e-06
406	7.56956e-06	1.441e-06	9.82333e-06	5.05378e-06	7.37881e-06
407	7.70705e-06	1.43982e-06	9.83134e-06	5.04704e-06	7.38682e-06
408	7.66509e-06	1.43865e-06	9.78646e-06	5.04031e-06	7.3944e-06
409	7.73323e-06	1.43749e-06	9.77822e-06	5.0336e-06	7.38616e-06
410	7.86062e-06	1.43634e-06	9.76751e-06	5.0269e-06	7.31486e-06
411	7.98786e-06	1.43519e-06	9.60337e-06	5.02021e-06	7.30679e-06
412	8.00036e-06	1.43405e-06	9.59042e-06	5.01354e-06	7.29384e-06
413	8.11142e-06	1.43291e-06	9.5865e-06	5.00688e-06	7.28992e-06
414	8.25146e-06	1.43178e-06	9.5646e-06	5.00023e-06	7.15544e-06
415	8.25251e-06	1.43066e-06	9.45119e-06	4.9936e-06	7.15927e-06
416	8.19145e-06	1.42954e-06	9.44662e-06	4.98697e-06	7.15389e-06
417	8.23927e-06	1.42843e-06	9.44476e-06	4.98036e-06	7.15203e-06
418	8.16267e-06	1.42732e-06	9.4524e-06	4.97377e-06	7.15968e-06
419	8.2113e-06	1.42623e-06	9.45981e-06	4.96718e-06	7.16708e-06
420	8.32583e-06	1.42513e-06	9.45847e-06	4.96061e-06	7.16574e-06
421	8.35426e-06	5.27077e-06	1.15398e-05	5.74411e-06	7.73874e-06
422	8.42834e-06	5.26799e-06	1.1478e-05	5.7379e-06	7.67544e-06
423	8.35972e-06	5.26521e-06	1.14284e-05	5.7317e-06	7.66702e-06
424	8.42338e-06	5.26243e-06	1.14176e-05	5.72551e-06	7.65615e-06
425	8.26895e-06	5.25966e-06	1.14131e-05	5.71933e-06	7.65165e-06
426	8.2762e-06	5.25688e-06	1.14109e-05	5.71316e-06	7.56413e-06
427	8.29391e-06	5.25411e-06	1.1401e-05	5.70699e-06	7.55426e-06
428	8.26751e-06	5.25134e-06	1.14037e-05	5.70083e-06	7.55693e-06
429	8.53396e-06	5.24857e-06	1.14075e-05	5.69468e-06	7.5267e-06
430	8.45936e-06	5.2458e-06	1.14144e-05	5.68854e-06	7.48645e-06
431	8.50468e-06	5.24303e-06	1.14209e-05	5.68241e-06	7.49292e-06
432	8.49188e-06	5.24027e-06	1.14129e-05	5.67629e-06	7.48497e-06
433	8.59346e-06	5.23751e-06	1.14175e-05	5.67017e-06	7.39564e-06
434	8.60811e-06	5.23475e-06	1.14239e-05	5.66406e-06	7.402e-06
435	8.66265e-06	5.23199e-06	1.14203e-05	5.65797e-06	7.3494e-06
436	8.79229e-06	5.22923e-06	1.14078e-05	5.65188e-06	7.33691e-06
437	8.77971e-06	5.22647e-06	1.14065e-05	5.64579e-06	7.33561e-06
438	8.61822e-06	5.22372e-06	1.11853e-05	5.63972e-06	7.2503e-06
439	8.75683e-06	5.22097e-06	1.10995e-05	5.63366e-06	7.25189e-06
440	8.7831e-06	5.21822e-06	1.10997e-05	5.6276e-06	7.25204e-06
441	8.74307e-06	5.21547e-06	1.1109e-05	5.62155e-06	7.26139e-06
442	8.80904e-06	5.21272e-06	1.11007e-05	5.61552e-06	7.19376e-06
443	8.87832e-06	5.20998e-06	1.11033e-05	5.60949e-06	7.14663e-06
444	8.94464e-06	5.20723e-06	1.10943e-05	5.60346e-06	7.1376e-06
445	8.84284e-06	5.20449e-06	1.10979e-05	5.59745e-06	7.14127e-06
446	8.8151e-06	5.20175e-06	1.10922e-05	5.59145e-06	7.13551e-06
447	8.73044e-06	5.19901e-06	1.11157e-05	5.58545e-06	7.15903e-06
448	8.75881e-06	5.19628e-06	1.11115e-05	5.57946e-06	7.15483e-06
449	8.72385e-06	5.19354e-06	1.11033e-05	5.57348e-06	7.14663e-06
450	8.57898e-06	5.19081e-06	1.1097e-05	5.56751e-06	7.14035e-06
451	8.648e-06	5.18808e-06	1.11003e-05	5.56155e-06	6.99354e-06
452	8.88721e-06	5.18535e-06	1.1104e-05	5.5556e-06	6.99718e-06
453	8.87774e-06	6.4531e-06	1.30641e-05	6.14397e-06	7.58913e-06
454	8.87273e-06	6.45172e-06	1.30658e-05	6.13829e-06	7.5908e-06
455	8.93683e-06	6.45034e-06	1.30695e-05	6.13262e-06	7.59451e-06
456	8.96499e-06	6.44896e-06	1.30561e-05	6.12696e-06	7.43676e-06
457	8.81611e-06	6.44758e-06	1.30572e-05	6.1213e-06	7.43781e-06
458	8.83678e-06	6.44621e-06	1.30523e-05	6.11564e-06	7.43293e-06
459	8.75247e-06	6.44483e-06	1.2964e-05	6.10999e-06	7.26644e-06
460	8.72444e-06	6.44345e-06	1.29721e-05	6.10435e-06	7.10441e-06
461	8.57986e-06	6.44207e-06	1.29557e-05	6.09871e-06	7.088e-06
462	8.43945e-06	6.44069e-06	1.29639e-05	6.09308e-06	7.0962e-06
463	8.35513e-06	6.43932e-06	1.29594e-05	6.08746e-06	7.09163e-06
464	8.26994e-06	6.43794e-06	1.27998e-05	6.08184e-06	7.08779e-06
465	8.20387e-06	6.43656e-06	1.27882e-05	6.07623e-06	7.07622e-06
466	8.10814e-06	6.43518e-06	1.27831e-05	6.07062e-06	7.07116e-06
467	8.12032e-06	6.43381e-06	1.27977e-05	6.06502e-06	7.08578e-06
468	8.18307e-06	6.43243e-06	1.28039e-05	6.05942e-06	7.0919e-06
469	8.26195e-06	6.43105e-06	1.28027e-05	6.05384e-06	7.00364e-06
470	8.18845e-06	6.42968e-06	1.25073e-05	6.04825e-06	7.00337e-06
471	8.31175e-06	6.4283e-06	1.25146e-05	6.04267e-06	7.01061e-06
472	8.43329e-06	6.42693e-06	1.25056e-05	6.0371e-06	7.00165e-06
473	8.31366e-06	6.42555e-06	1.25107e-05	6.03154e-06	7.00675e-06
474	8.31143e-06	6.42417e-06	1.23482e-05	6.02598e-06	7.00021e-06
475	8.36528e-06	6.4228e-06	1.2196e-05	6.02043e-06	6.99471e-06
476	8.20115e-06	6.42142e-06	1.22009e-05	6.01488e-06	6.99959e-06
477	8.2525e-06	6.42005e-06	1.21961e-05	6.00934e-06	6.99489e-06
478	8.16305e-06	6.41867e-06	1.22e-05	6.0038e-06	6.99874e-06
479	8.08816e-06	6.4173e-06	1.22029e-05	5.99828e-06	6.98953e-06
480	8.15508e-06	6.41593e-06	1.22009e-05	5.99275e-06	6.9876e-06
481	8.24847e-06	6.41455e-06	1.22022e-05	5.98724e-06	6.98888e-06
482	8.25052e-06	6.41318e-06	1.22089e-05	5.98173e-06	6.99559e-06
483	8.08938e-06	6.4118e-06	1.22032e-05	5.97622e-06	6.87788e-06
484	8.21046e-06	6.41043e-06	1.21969e-05	5.97072e-06	6.87156e-06
485	8.17728e-06	6.40906e-06	1.21911e-05	5.96523e-06	6.86581e-06
486	8.01196e-06	6.40768e-06	1.21906e-05	6.5282e-06	7.49529e-06
487	7.85754e-06	6.40631e-06	1.21915e-05	6.52307e-06	7.49623e-06
488	7.92687e-06	6.40494e-06	1.21878e-05	6.51794e-06	7.46409e-06
489	7.94956e-06	6.40357e-06	1.21967e-05	6.51281e-06	7.47304e-06
490	8.02002e-06	6.40219e-06	1.22005e-05	6.50769e-06	7.47683e-06
491	8.11206e-06	6.40082e-06	1.20121e-05	6.50257e-06	7.41733e-06
492	8.01366e-06	6.39945e-06	1.20195e-05	6.49746e-06	7.42467e-06
493	7.98785e-06	6.39808e-06	1.20232e-05	6.49235e-06	7.42844e-06
494	8.09689e-06	6.39671e-06	1.20238e-05	6.48724e-06	7.33959e-06
495	8.14006e-06	6.39534e-06	1.20246e-05	6.48214e-06	7.34039e-06
496	7.96971e-06	6.39397e-06	1.18063e-05	6.47704e-06	7.26303e-06
497	7.9802e-06	6.39259e-06	1.1827e-05	6.47195e-06	7.28372e-06
498	7.97983e-06	6.39122e-06	1.18387e-05	6.46686e-06	7.29537e-06
499	8.11723e-06	6.38985e-06	1.18396e-05	6.46177e-06	7.29627e-06
500	8.16729e-06	6.38848e-06	1.183e-05	6.45669e-06	7.28672e-06
501	8.07708e-06	6.38711e-06	1.1831e-05	6.45161e-06	7.22279e-06
502	8.01535e-06	6.38574e-06	1.18304e-05	6.44654e-06	7.22223e-06
503	7.966e-06	6.38438e-06	1.18263e-05	6.44147e-06	7.20232e-06
504	8.09706e-06	6.38301e-06	1.18263e-05	6.43641e-06	7.20241e-06
505	7.99753e-06	6.38164e-06	1.18277e-05	6.43135e-06	7.20374e-06
506	7.91925e-06	6.38027e-06	1.18268e-05	6.42629e-06	7.20282e-06
507	7.85241e-06	6.3789e-06	1.18253e-05	6.42124e-06	7.20134e-06
508	7.9331e-06	6.37753e-06	1.18333e-05	6.41619e-06	7.20941e-06
509	7.86281e-06	6.37616e-06	1.18298e-05	6.41115e-06	7.20585e-06
510	7.98651e-06	6.3748e-06	1.18314e-05	6.40611e-06	7.20744e-06
511	8.1589e-06	6.37343e-06	1.18347e-05	6.40107e-06	7.21076e-06
512	8.12326e-06	6.37206e-06	1.18317e-05	6.39604e-06	7.20779e-06
513	7.96377e-06	6.3707e-06	1.1834e-05	6.39102e-06	7.21005e-06
514	8.03886e-06	6.36933e-06	1.18366e-05	6.386e-06	7.08547e-06
515	8.00872e-06	6.36796e-06	1.1838e-05	6.38098e-06	7.08684e-06
516	7.95103e-06	6.3666e-06	1.18422e-05	6.37597e-06	7.09103e-06
517	8.02093e-06	6.36523e-06	1.18418e-05	6.37096e-06	6.98715e-06
518	8.05234e-06	6.36386e-06	1.18388e-05	6.36595e-06	6.98418e-06
519	7.96017e-06	6.3625e-06	1.18354e-05	6.36095e-06	6.98078e-06
520	7.9836e-06	6.36113e-06	1.18432e-05	6.35596e-06	6.98857e-06
521	7.9725e-06	6.35977e-06	1.18415e-05	6.35097e-06	6.98686e-06
522	7.95651e-06	6.3584e-06	1.18413e-05	6.34598e-06	6.906e-06
523	7.77356e-06	6.35704e-06	1.18474e-05	6.341e-06	6.76254e-06
524	7.89749e-06	6.35568e-06	1.18455e-05	6.33602e-06	6.69968e-06
525	7.71916e-06	6.35431e-06	1.18404e-05	6.33105e-06	6.61415e-06
526	7.68316e-06	6.35295e-06	1.18359e-05	6.32608e-06	6.60964e-06
527	7.5813e-06	6.35159e-06	1.18432e-05	6.32112e-06	6.61697e-06
528	7.62094e-06	6.35022e-06	1.18491e-05	6.31616e-06	6.55179e-06
529	7.43916e-06	6.34886e-06	1.18682e-05	6.31121e-06	6.57088e-06
530	7.46925e-06	6.3475e-06	1.18711e-05	6.30626e-06	6.57373e-06
531	7.41258e-06	6.34613e-06	1.18766e-05	6.30131e-06	6.57927e-06
532	7.39431e-06	6.34477e-06	1.1874e-05	6.75743e-06	7.13611e-06
533	7.46232e-06	6.34341e-06	1.18713e-05	6.75271e-06	7.13337e-06
534	7.40392e-06	6.34205e-06	1.18655e-05	6.74799e-06	7.1276e-06
535	7.29249e-06	6.34069e-06	1.18604e-05	6.74328e-06	7.12251e-06
536	7.3772e-06	6.33933e-06	1.18726e-05	6.73857e-06	7.13468e-06
537	7.38881e-06	6.33797e-06	1.18625e-05	6.73386e-06	7.12461e-06
538	7.59947e-06	6.33661e-06	1.1874e-05	6.72915e-06	7.13608e-06
539	7.7659e-06	6.33525e-06	1.16713e-05	6.72445e-06	7.13424e-06
540	7.82025e-06	6.33389e-06	1.16727e-05	6.71975e-06	7.13562e-06
541	7.77879e-06	6.33253e-06	1.15399e-05	6.71506e-06	7.13604e-06
542	7.82581e-06	6.33117e-06	1.15404e-05	6.71037e-06	7.13654e-06
543	7.72523e-06	6.32981e-06	1.15502e-05	6.70568e-06	7.08301e-06
544	7.87369e-06	6.32845e-06	1.15425e-05	6.70099e-06	7.07527e-06
545	7.78941e-06	6.32709e-06	1.1543e-05	6.69631e-06	7.07577e-06
546	7.68989e-06	6.32573e-06	1.15437e-05	6.69163e-06	7.07651e-06
547	7.73186e-06	6.32438e-06	1.15468e-05	6.68696e-06	7.07961e-06
548	7.67806e-06	6.32302e-06	1.15457e-05	6.68228e-06	7.07851e-06
549	7.5169e-06	6.32166e-06	1.15448e-05	6.67761e-06	7.07756e-06
550	7.57967e-06	6.3203e-06	1.15547e-05	6.67295e-06	7.08753e-06
551	7.6455e-06	6.31895e-06	1.15422e-05	6.66828e-06	7.07505e-06
552	7.79241e-06	6.31759e-06	1.15469e-05	6.66363e-06	7.07974e-06
553	7.75272e-06	6.31624e-06	1.15449e-05	6.65897e-06	7.07771e-06
554	7.89154e-06	6.31488e-06	1.13715e-05	6.65432e-06	7.07716e-06
555	7.76915e-06	6.31352e-06	1.13777e-05	6.64967e-06	7.08336e-06
556	7.74508e-06	6.31217e-06	1.13741e-05	7.28014e-06	7.61643e-06
557	7.80408e-06	6.31081e-06	1.13716e-05	7.27616e-06	7.61396e-06
558	7.92576e-06	6.30946e-06	1.13793e-05	7.27219e-06	7.62164e-06
559	7.97411e-06	6.30811e-06	1.13756e-05	7.26822e-06	7.60075e-06
560	7.92921e-06	6.30675e-06	1.13887e-05	7.26425e-06	7.6139e-06
561	7.7578e-06	6.3054e-06	1.13963e-05	7.26029e-06	7.62146e-06
562	7.81771e-06	6.30404e-06	1.13875e-05	7.25632e-06	7.61268e-06
563	7.96677e-06	6.30269e-06	1.13905e-05	7.25236e-06	7.61569e-06
564	7.92511e-06	6.30134e-06	1.13736e-05	7.2484e-06	7.57784e-06
565	8.0638e-06	6.29999e-06	1.13845e-05	7.24444e-06	7.58872e-06
566	8.0252e-06	6.29863e-06	1.13809e-05	7.24048e-06	7.58514e-06
567	8.01842e-06	6.29728e-06	1.13765e-05	7.23653e-06	7.58079e-06
568	7.90385e-06	6.29593e-06	1.13848e-05	7.23258e-06	7.5891e-06
569	8.05394e-06	6.29458e-06	1.13944e-05	7.22863e-06	7.51576e-06
570	8.02078e-06	6.29323e-06	1.13986e-05	7.22468e-06	7.50022e-06
571	8.00999e-06	6.29188e-06	1.14165e-05	7.22073e-06	7.49487e-06
572	8.07084e-06	6.29053e-06	1.12583e-05	7.21678e-06	7.50905e-06
573	8.12835e-06	6.28918e-06	1.12657e-05	7.21284e-06	7.51646e-06
574	8.11561e-06	6.28783e-06	1.12685e-05	7.2089e-06	7.51929e-06
575	8.01624e-06	6.28648e-06	1.12609e-05	7.20496e-06	7.51168e-06
576	7.954e-06	6.28513e-06	1.12672e-05	7.20103e-06	7.51798e-06
577	8.10112e-06	6.28378e-06	1.12598e-05	7.19709e-06	7.51058e-06
578	8.0499e-06	6.28243e-06	1.12685e-05	7.19316e-06	7.45838e-06
579	7.83387e-06	6.28109e-06	1.10026e-05	7.18923e-06	7.45237e-06
580	7.82226e-06	6.27974e-06	1.10126e-05	7.1853e-06	7.46231e-06
581	7.70367e-06	6.27839e-06	1.09777e-05	7.18137e-06	7.46546e-06
582	7.82582e-06	6.27704e-06	1.09778e-05	7.17745e-06	7.46556e-06
583	7.87254e-06	6.2757e-06	1.09861e-05	7.17353e-06	7.47385e-06
584	7.79487e-06	6.27435e-06	1.09882e-05	6.80768e-06	7.29414e-06
585	7.78262e-06	6.27301e-06	1.09907e-05	6.8034e-06	7.29664e-06
586	7.78568e-06	6.27166e-06	1.09808e-05	6.79913e-06	7.2868e-06
587	7.8355e-06	6.27031e-06	1.09732e-05	6.79486e-06	7.27914e-06
588	7.79517e-06	6.26897e-06	1.09782e-05	6.7906e-06	7.21363e-06
589	7.91109e-06	6.26762e-06	1.09786e-05	6.78634e-06	7.21401e-06
590	7.96557e-06	6.26628e-06	1.09704e-05	6.78208e-06	7.14888e-06
591	7.99896e-06	6.26494e-06	1.09711e-05	6.77782e-06	7.14957e-06
592	7.85364e-06	6.26359e-06	1.0969e-05	6.77357e-06	7.14751e-06
593	8.0066e-06	6.26225e-06	1.09673e-05	6.76932e-06	7.14576e-06
594	7.9362e-06	6.26091e-06	1.09629e-05	6.76508e-06	7.1414e-06
595	7.99239e-06	6.25956e-06	1.09555e-05	6.76084e-06	7.13402e-06
596	7.86317e-06	6.25822e-06	1.0958e-05	6.7566e-06	7.13642e-06
597	7.68868e-06	6.25688e-06	1.08247e-05	6.75237e-06	7.13616e-06
598	7.7254e-06	6.25554e-06	1.08291e-05	6.74814e-06	7.14054e-06
599	7.67454e-06	6.2542e-06	1.0823e-05	6.74391e-06	7.13441e-06
600	7.75976e-06	6.25286e-06	1.08284e-05	6.73969e-06	7.13978e-06
601	7.69579e-06	6.25152e-06	1.08284e-05	6.73547e-06	7.13985e-06
602	7.62021e-06	6.25018e-06	1.08299e-05	6.73125e-06	7.14131e-06
603	7.54597e-06	6.24884e-06	1.08396e-05	6.72704e-06	7.15105e-06
604	7.45244e-06	6.2475e-06	1.08267e-05	7.26973e-06	7.58577e-06
605	7.51235e-06	6.24616e-06	1.08286e-05	7.26595e-06	7.52429e-06
606	7.31717e-06	6.24482e-06	1.08372e-05	7.26218e-06	7.48285e-06
607	7.5598e-06	6.24348e-06	1.0831e-05	7.2584e-06	7.46602e-06
608	7.44536e-06	6.24214e-06	1.0821e-05	7.25463e-06	7.45604e-06
609	7.54663e-06	6.2408e-06	1.08277e-05	7.25086e-06	7.4628e-06
610	7.4782e-06	6.23947e-06	1.08394e-05	7.24709e-06	7.41664e-06
611	7.65614e-06	6.23813e-06	1.08413e-05	7.24333e-06	7.31658e-06
612	7.6623e-06	6.23679e-06	1.08397e-05	7.23956e-06	7.31497e-06
613	7.73755e-06	6.23546e-06	1.08427e-05	7.2358e-06	7.31799e-06
614	7.67027e-06	6.23412e-06	1.08497e-05	7.23204e-06	7.32495e-06
615	7.57537e-06	6.23279e-06	1.0843e-05	7.22829e-06	7.31823e-06
616	7.75228e-06	6.23145e-06	1.08486e-05	7.22453e-06	7.32388e-06
617	7.86967e-06	6.23012e-06	1.06929e-05	7.22078e-06	7.31765e-06
618	8.02921e-06	6.22878e-06	1.07031e-05	7.21703e-06	7.29465e-06
619	7.96899e-06	6.22745e-06	1.0699e-05	7.21328e-06	7.29051e-06
620	7.95998e-06	6.22611e-06	1.0702e-05	7.20954e-06	7.29352e-06
621	8.07827e-06	6.22478e-06	1.0717e-05	7.2058e-06	7.30851e-06
622	8.04937e-06	6.22345e-06	1.07023e-05	7.20206e-06	7.29388e-06
623	8.08734e-06	6.22212e-06	1.0703e-05	7.19832e-06	7.29457e-06
624	8.117e-06	6.22078e-06	1.06935e-05	7.19458e-06	7.28505e-06
625	7.93585e-06	6.21945e-06	1.06855e-05	7.19085e-06	7.27704e-06
626	7.88729e-06	6.21812e-06	1.04807e-05	7.18712e-06	7.27544e-06
627	7.90183e-06	6.21679e-06	1.04702e-05	7.18339e-06	7.26481e-06
628	7.86587e-06	6.21546e-06	1.04854e-05	7.17967e-06	7.28006e-06
629	7.91596e-06	6.21413e-06	1.04844e-05	7.17594e-06	7.27907e-06
630	7.85262e-06	6.2128e-06	1.0492e-05	7.17222e-06	7.28658e-06
631	7.80653e-06	6.21147e-06	1.04873e-05	7.1685e-06	7.28194e-06
632	7.8804e-06	6.21014e-06	1.04784e-05	7.16479e-06	7.27248e-06
633	7.87769e-06	6.20881e-06	1.04806e-05	7.16107e-06	7.27457e-06
634	7.67214e-06	6.20748e-06	1.04749e-05	7.15736e-06	7.26895e-06
635	7.63939e-06	6.20615e-06	1.04768e-05	7.15365e-06	7.27083e-06
636	7.48732e-06	6.20483e-06	1.04787e-05	7.14995e-06	7.27234e-06
637	7.45743e-06	6.2035e-06	1.03178e-05	7.14625e-06	7.27678e-06
638	7.47084e-06	6.20217e-06	1.03101e-05	7.14254e-06	7.26881e-06
639	7.57097e-06	6.20085e-06	1.0301e-05	7.13885e-06	7.2597e-06
640	7.51944e-06	6.19952e-06	1.03129e-05	7.13515e-06	7.27159e-06
641	7.54727e-06	6.1982e-06	1.03096e-05	7.13146e-06	7.18298e-06
642	7.57725e-06	6.19687e-06	1.03155e-05	7.12777e-06	7.18886e-06
643	7.76147e-06	6.19555e-06	1.03074e-05	7.12408e-06	7.18075e-06
644	7.73804e-06	6.19422e-06	1.02721e-05	7.12039e-06	7.04324e-06
645	7.61115e-06	6.1929e-06	1.00585e-05	7.11671e-06	7.03588e-06
646	7.72969e-06	6.19157e-06	1.00526e-05	7.11303e-06	7.03001e-06
647	7.87951e-06	6.19025e-06	1.00333e-05	7.10935e-06	7.0107e-06
648	7.7212e-06	6.18893e-06	1.00226e-05	7.10568e-06	6.99999e-06
649	7.74134e-06	6.1876e-06	9.94786e-06	7.10201e-06	6.98511e-06
650	7.89852e-06	6.18628e-06	9.9347e-06	7.09834e-06	6.97195e-06
651	7.99659e-06	6.18496e-06	9.9279e-06	7.09467e-06	6.96515e-06
652	7.9675e-06	6.18364e-06	9.93439e-06	7.09101e-06	6.97164e-06
653	7.93517e-06	6.18232e-06	9.93029e-06	7.08735e-06	6.96754e-06
654	7.87888e-06	6.181e-06	9.92523e-06	7.08369e-06	6.96248e-06
655	7.85178e-06	6.17968e-06	9.93021e-06	7.08003e-06	6.92231e-06
656	7.82669e-06	6.17836e-06	9.92928e-06	7.53175e-06	7.43898e-06
657	7.73549e-06	6.17704e-06	9.92483e-06	7.52838e-06	7.43452e-06
658	7.7675e-06	6.17572e-06	9.87374e-06	7.52502e-06	7.42788e-06
659	7.81665e-06	6.1744e-06	9.86321e-06	7.52166e-06	7.41735e-06
660	7.81164e-06	6.17308e-06	9.86564e-06	7.5183e-06	7.39141e-06
661	7.92771e-06	6.17177e-06	9.86915e-06	7.51495e-06	7.39441e-06
662	8.06879e-06	6.17045e-06	9.88118e-06	7.51159e-06	7.40634e-06
663	7.90726e-06	6.16913e-06	9.88226e-06	7.50824e-06	7.40741e-06
664	7.84896e-06	6.16782e-06	9.88104e-06	7.50489e-06	7.40565e-06
665	7.78831e-06	6.1665e-06	9.86878e-06	7.50154e-06	7.39339e-06
666	7.94056e-06	6.16518e-06	9.86634e-06	7.49819e-06	7.33051e-06
667	7.88836e-06	6.16387e-06	9.86081e-06	7.49485e-06	7.32498e-06
668	8.02097e-06	6.16255e-06	9.68835e-06	7.4915e-06	7.32269e-06
669	7.98544e-06	6.16124e-06	9.6924e-06	7.48816e-06	7.32664e-06
670	7.88967e-06	6.15993e-06	9.70282e-06	7.48482e-06	7.33686e-06
671	7.97574e-06	6.15861e-06	9.71013e-06	7.48148e-06	7.29318e-06
672	8.04521e-06	6.1573e-06	9.7115e-06	7.47815e-06	7.25226e-06
673	8.1744e-06	6.15599e-06	9.71078e-06	7.47481e-06	7.25151e-06
674	7.99847e-06	6.15468e-06	9.70829e-06	7.47148e-06	7.14998e-06
675	7.91822e-06	6.15336e-06	9.71256e-06	7.91304e-06	7.62742e-06
676	7.82674e-06	6.15205e-06	9.54381e-06	7.91006e-06	7.63508e-06
677	7.76318e-06	6.15074e-06	9.54923e-06	7.90708e-06	7.6405e-06
678	7.92474e-06	6.14943e-06	9.39004e-06	7.9041e-06	7.63922e-06
679	7.81286e-06	6.14812e-06	9.38835e-06	7.90112e-06	7.59654e-06
680	7.77782e-06	6.14681e-06	9.39198e-06	7.89814e-06	7.59965e-06
681	7.79561e-06	6.1455e-06	9.38709e-06	7.89516e-06	7.59475e-06
682	7.81086e-06	6.14419e-06	9.36733e-06	7.89219e-06	7.57475e-06
683	7.67294e-06	6.14288e-06	9.35868e-06	7.88921e-06	7.48744e-06
684	7.69602e-06	6.14158e-06	9.24681e-06	7.88624e-06	7.4904e-06
685	7.62713e-06	6.14027e-06	9.25959e-06	7.88327e-06	7.50293e-06
686	7.75774e-06	6.13896e-06	9.25805e-06	7.8803e-06	7.5011e-06
687	7.87092e-06	6.13766e-06	9.25552e-06	7.87733e-06	7.4505e-06
688	7.97065e-06	6.13635e-06	9.26182e-06	7.87436e-06	7.45639e-06
689	7.8512e-06	6.13504e-06	9.25595e-06	7.87139e-06	7.45046e-06
690	7.77169e-06	6.13374e-06	9.25869e-06	7.86842e-06	7.45203e-06
691	7.75853e-06	6.13243e-06	9.26076e-06	7.86546e-06	7.4541e-06
692	7.82292e-06	6.13113e-06	9.25159e-06	7.8625e-06	7.44493e-06
693	7.72322e-06	6.12983e-06	9.26012e-06	7.85953e-06	7.45346e-06
694	7.81872e-06	6.12852e-06	9.25987e-06	7.85657e-06	7.45321e-06
695	7.90991e-06	6.12722e-06	9.25955e-06	7.85361e-06	7.45254e-06
696	7.86669e-06	6.12592e-06	9.25549e-06	7.85065e-06	7.40676e-06
697	7.76965e-06	6.12461e-06	9.24875e-06	7.84769e-06	7.39998e-06
698	7.83283e-06	6.12331e-06	9.2395e-06	7.84474e-06	7.39015e-06
699	7.57165e-06	6.12201e-06	9.23292e-06	7.84178e-06	7.38343e-06
700	7.50281e-06	6.12071e-06	9.22374e-06	7.83883e-06	7.37426e-06
701	7.35096e-06	6.11941e-06	9.22288e-06	7.83588e-06	7.33446e-06
702	7.45671e-06	6.11811e-06	9.22184e-06	7.83292e-06	7.29588e-06
703	7.45685e-06	6.11681e-06	9.22447e-06	7.82997e-06	7.2984e-06
704	7.42911e-06	6.11551e-06	9.22035e-06	7.82702e-06	7.29428e-06
705	7.49091e-06	6.11421e-06	9.22178e-06	7.82408e-06	7.15551e-06
706	7.52917e-06	6.11291e-06	9.22073e-06	7.82113e-06	7.15446e-06
707	7.47706e-06	6.11162e-06	9.2271e-06	7.81819e-06	7.16082e-06
708	7.63216e-06	6.11032e-06	9.21798e-06	7.81524e-06	7.12511e-06
709	7.52788e-06	6.10902e-06	9.20728e-06	7.8123e-06	7.11441e-06
710	7.65198e-06	6.10773e-06	9.21255e-06	7.80936e-06	7.11968e-06
711	7.60832e-06	6.10643e-06	9.22048e-06	7.80642e-06	7.12761e-06
712	7.68721e-06	6.10514e-06	9.23711e-06	7.80348e-06	7.14424e-06
713	7.73995e-06	6.10384e-06	9.2411e-06	7.80054e-06	7.14823e-06
714	7.60878e-06	6.10255e-06	9.23334e-06	7.79761e-06	7.14047e-06
715	7.46038e-06	6.10125e-06	9.23569e-06	7.79467e-06	7.14282e-06
716	7.44693e-06	6.09996e-06	9.23689e-06	7.79174e-06	7.14402e-06
717	7.36164e-06	6.09866e-06	9.21359e-06	7.78881e-06	7.12072e-06
718	7.32198e-06	6.09737e-06	9.21511e-06	7.78588e-06	7.08589e-06
719	7.34004e-06	6.09608e-06	9.22764e-06	7.78295e-06	7.09843e-06
720	7.11737e-06	6.09479e-06	9.23046e-06	7.78003e-06	7.10113e-06
721	7.17608e-06	6.0935e-06	9.23435e-06	7.7771e-06	7.10502e-06
722	7.14192e-06	6.09221e-06	9.23186e-06	7.77418e-06	7.10253e-06
723	7.29055e-06	6.09092e-06	9.23517e-06	7.77125e-06	7.10584e-06
724	7.37265e-06	6.08963e-06	9.23139e-06	7.76833e-06	7.10206e-06
725	7.38294e-06	6.08834e-06	9.23224e-06	7.76541e-06	7.10291e-06
726	7.44514e-06	6.08705e-06	9.23009e-06	7.7625e-06	7.10076e-06
727	7.51586e-06	6.08576e-06	9.23407e-06	7.75958e-06	7.01496e-06
728	7.62028e-06	6.08447e-06	9.23488e-06	7.75666e-06	6.98477e-06
729	7.63946e-06	6.08318e-06	9.12441e-06	7.75375e-06	6.97909e-06
730	7.49788e-06	6.0819e-06	9.12327e-06	7.75084e-06	6.97795e-06
731	7.42687e-06	6.08061e-06	9.12445e-06	7.74793e-06	6.97913e-06
732	7.25847e-06	6.07932e-06	9.13223e-06	7.36945e-06	6.9869e-06
733	7.36009e-06	6.07804e-06	9.13895e-06	7.36612e-06	6.99362e-06
734	7.39529e-06	6.07675e-06	9.13707e-06	7.36279e-06	6.99175e-06
735	7.25047e-06	6.07547e-06	9.13963e-06	7.35946e-06	6.9943e-06
736	7.17576e-06	6.07418e-06	9.13547e-06	7.35614e-06	6.88172e-06
737	7.05006e-06	6.0729e-06	9.14912e-06	7.35282e-06	6.89537e-06
738	6.97473e-06	6.07162e-06	9.15088e-06	7.3495e-06	6.89712e-06
739	7.0229e-06	6.07033e-06	9.15698e-06	7.34618e-06	6.90323e-06
740	7.09528e-06	6.06905e-06	9.16712e-06	7.34287e-06	6.91337e-06
741	7.01199e-06	6.06777e-06	9.15083e-06	7.33956e-06	6.84608e-06
742	7.05188e-06	6.06649e-06	9.14814e-06	7.80377e-06	7.41401e-06
743	7.00647e-06	6.06521e-06	9.14554e-06	7.35096e-06	7.41141e-06
744	7.01469e-06	6.06393e-06	9.15491e-06	7.34733e-06	7.42078e-06
745	7.07341e-06	6.06265e-06	9.15256e-06	7.34372e-06	7.40458e-06
746	6.97567e-06	6.06137e-06	9.15446e-06	7.3401e-06	7.40634e-06
747	6.91244e-06	6.06009e-06	9.16697e-06	7.33649e-06	7.41885e-06
748	7.02809e-06	6.05881e-06	9.16597e-06	7.33288e-06	7.41786e-06
749	7.03285e-06	6.05753e-06	9.06085e-06	7.32927e-06	7.41325e-06
750	7.08558e-06	6.05625e-06	9.06684e-06	7.32567e-06	7.41924e-06
751	7.12653e-06	6.05498e-06	9.06944e-06	7.32206e-06	7.3723e-06
752	7.09006e-06	6.0537e-06	9.07051e-06	7.31847e-06	7.37336e-06
753	7.12043e-06	6.05242e-06	8.97606e-06	7.31487e-06	7.37043e-06
754	7.11097e-06	6.05115e-06	8.97963e-06	7.31128e-06	7.33608e-06
755	7.23419e-06	6.04987e-06	8.97614e-06	7.30769e-06	7.33259e-06
756	7.25641e-06	6.0486e-06	8.97213e-06	7.3041e-06	7.32858e-06
757	7.31408e-06	6.04733e-06	8.97042e-06	7.30051e-06	7.26551e-06
758	7.25519e-06	6.04605e-06	8.98592e-06	7.29693e-06	7.28101e-06
759	7.18725e-06	6.04478e-06	8.98429e-06	7.29335e-06	7.27938e-06
760	7.21025e-06	6.04351e-06	8.97612e-06	7.28978e-06	7.27121e-06
761	7.18536e-06	6.04223e-06	8.98717e-06	7.2862e-06	7.28226e-06
762	7.23674e-06	6.04096e-06	8.98423e-06	7.28263e-06	7.24661e-06
763	7.31531e-06	6.03969e-06	8.97836e-06	7.27907e-06	7.24074e-06
764	7.26887e-06	6.03842e-06	8.96908e-06	7.2755e-06	7.23147e-06
765	7.22911e-06	6.03715e-06	8.97259e-06	7.27194e-06	7.23497e-06
766	7.15604e-06	6.03588e-06	8.96802e-06	7.26838e-06	7.23041e-06
767	6.96798e-06	6.03461e-06	8.97212e-06	7.26483e-06	7.23451e-06
768	6.98935e-06	6.03334e-06	8.96521e-06	7.26127e-06	7.2276e-06
769	7.17444e-06	6.03207e-06	8.97441e-06	7.25772e-06	7.2368e-06
770	7.03033e-06	6.03081e-06	8.98468e-06	7.25418e-06	7.21146e-06
771	6.98183e-06	6.02954e-06	8.98983e-06	7.25063e-06	7.18474e-06
772	7.12657e-06	6.02827e-06	8.99229e-06	7.24709e-06	7.1872e-06
773	7.23401e-06	6.02701e-06	8.98713e-06	7.24355e-06	7.18203e-06
774	7.19607e-06	6.02574e-06	8.9828e-06	7.24002e-06	7.1777e-06
775	7.19824e-06	6.02448e-06	8.96657e-06	7.23649e-06	7.16148e-06
776	7.24049e-06	6.02321e-06	8.97269e-06	7.23296e-06	7.16748e-06
777	7.36708e-06	6.02195e-06	8.9831e-06	7.22943e-06	6.98337e-06
778	7.27126e-06	6.02068e-06	8.98514e-06	7.22591e-06	6.98541e-06
779	7.29599e-06	6.01942e-06	8.9883e-06	7.22239e-06	6.98816e-06
780	7.43332e-06	6.01816e-06	8.98357e-06	7.21887e-06	6.98323e-06
781	7.28373e-06	6.0169e-06	8.98361e-06	7.21535e-06	6.9831e-06
782	7.11625e-06	6.01563e-06	8.9896e-06	7.21184e-06	6.98894e-06
783	7.26559e-06	6.01437e-06	8.99616e-06	7.20834e-06	6.958e-06
784	7.30951e-06	6.01311e-06	8.99856e-06	7.20483e-06	6.93815e-06
785	7.47579e-06	6.01185e-06	9.00489e-06	7.20133e-06	6.94448e-06
786	7.45335e-06	6.01059e-06	9.00682e-06	7.19783e-06	6.94641e-06
787	7.52095e-06	6.00933e-06	9.01449e-06	7.19433e-06	6.95408e-06
788	7.5859e-06	6.00808e-06	9.01242e-06	7.19084e-06	6.95201e-06
789	7.50639e-06	6.00682e-06	9.00779e-06	7.18735e-06	6.94738e-06
790	7.5578e-06	6.00556e-06	9.00953e-06	7.18386e-06	6.94912e-06
791	7.55402e-06	6.0043e-06	9.01594e-06	7.18038e-06	6.95553e-06
792	7.62093e-06	6.00305e-06	9.02181e-06	7.1769e-06	6.92677e-06
793	7.74081e-06	6.00179e-06	9.02014e-06	7.17342e-06	6.92511e-06
794	7.66555e-06	6.00054e-06	9.02228e-06	7.16994e-06	6.92725e-06
795	7.79762e-06	5.99928e-06	9.01585e-06	7.16647e-06	6.9206e-06
796	7.7719e-06	5.99803e-06	9.02039e-06	7.163e-06	6.92513e-06
797	7.86617e-06	5.99677e-06	9.01216e-06	7.15954e-06	6.91656e-06
798	7.79085e-06	5.99552e-06	9.00506e-06	7.15608e-06	6.90887e-06
799	7.74014e-06	5.99427e-06	9.00341e-06	7.15262e-06	6.90721e-06
800	7.76399e-06	5.99301e-06	9.01286e-06	7.14916e-06	6.87801e-06
801	7.80365e-06	5.99176e-06	9.02581e-06	7.14571e-06	6.89077e-06
802	7.66438e-06	5.99051e-06	9.0364e-06	7.14226e-06	6.90136e-06
803	7.67328e-06	5.98926e-06	9.0453e-06	7.13881e-06	6.90978e-06
804	7.83534e-06	5.98801e-06	9.05806e-06	7.13537e-06	6.92254e-06
805	7.70149e-06	5.98676e-06	9.07075e-06	7.13193e-06	6.91867e-06
806	7.70759e-06	5.98551e-06	9.07591e-06	6.72629e-06	6.92383e-06
807	7.58143e-06	5.98426e-06	9.07934e-06	6.7225e-06	6.92713e-06
808	7.53865e-06	5.98301e-06	9.0799e-06	6.71873e-06	6.88199e-06
809	7.58934e-06	5.98177e-06	9.07401e-06	6.71495e-06	6.8761e-06
810	7.39265e-06	5.98052e-06	9.07305e-06	6.71118e-06	6.77997e-06
811	7.36029e-06	5.97927e-06	9.06411e-06	6.70742e-06	6.72877e-06
812	7.4079e-06	5.97803e-06	9.06768e-06	6.70366e-06	6.73233e-06
813	7.47828e-06	5.97678e-06	9.06094e-06	6.69991e-06	6.7254e-06
814	7.5899e-06	5.97554e-06	9.06845e-06	6.69615e-06	6.73285e-06
815	7.56806e-06	5.97429e-06	9.06431e-06	6.69241e-06	6.7283e-06
816	7.6392e-06	4.91984e-06	8.76801e-06	6.18259e-06	6.72599e-06
817	7.57268e-06	4.91702e-06	8.76906e-06	6.17837e-06	6.72607e-06
818	7.50653e-06	4.91421e-06	8.76296e-06	6.17416e-06	6.67463e-06
819	7.45781e-06	4.9114e-06	8.77375e-06	6.16996e-06	6.68542e-06
820	7.3585e-06	4.90859e-06	8.77289e-06	6.16576e-06	6.68455e-06
821	7.26231e-06	4.90578e-06	8.77719e-06	6.16156e-06	6.68886e-06
822	7.31267e-06	4.90298e-06	8.69215e-06	6.15738e-06	6.63316e-06
823	7.33442e-06	4.90018e-06	8.68159e-06	6.15319e-06	6.6226e-06
824	7.25266e-06	4.89739e-06	8.67759e-06	6.14902e-06	6.6186e-06
825	7.20205e-06	4.8946e-06	8.69019e-06	6.14485e-06	6.6312e-06
826	6.98212e-06	4.8918e-06	8.70606e-06	6.14069e-06	6.64708e-06
827	6.92363e-06	4.88902e-06	8.69701e-06	6.13654e-06	6.56363e-06
828	6.86273e-06	4.88623e-06	8.6981e-06	6.13239e-06	6.46109e-06
829	6.80373e-06	4.88345e-06	8.69564e-06	6.12825e-06	6.37784e-06
830	6.80073e-06	4.88067e-06	8.69483e-06	6.12411e-06	6.37664e-06
831	6.85591e-06	4.8779e-06	8.68876e-06	6.11999e-06	6.37058e-06
832	6.85321e-06	4.87512e-06	8.68805e-06	6.11586e-06	6.36987e-06
833	6.91025e-06	4.87235e-06	8.68416e-06	6.11175e-06	6.36598e-06
834	6.86839e-06	4.86959e-06	8.67087e-06	6.10764e-06	6.35269e-06
835	6.87035e-06	4.86682e-06	8.66736e-06	6.10354e-06	6.34918e-06
836	6.86542e-06	4.86406e-06	8.67422e-06	6.09944e-06	6.35604e-06
837	6.84958e-06	4.8613e-06	8.68227e-06	6.09535e-06	6.36408e-06
838	6.92808e-06	4.85854e-06	8.67984e-06	6.09127e-06	6.36165e-06
839	6.82398e-06	4.85579e-06	8.68062e-06	6.08719e-06	6.3623e-06
840	6.90887e-06	4.85304e-06	8.68112e-06	6.08312e-06	6.3628e-06
841	6.95458e-06	4.85029e-06	8.68119e-06	6.07906e-06	6.31328e-06
842	7.01112e-06	4.84755e-06	8.54036e-06	6.075e-06	6.27713e-06
843	6.97471e-06	4.84481e-06	8.53553e-06	6.07095e-06	6.27227e-06
844	7.12072e-06	4.84207e-06	8.54423e-06	6.0669e-06	6.11357e-06
845	7.15288e-06	4.83933e-06	8.55673e-06	6.06286e-06	6.12561e-06
846	7.18595e-06	4.8366e-06	8.55968e-06	6.05883e-06	6.12855e-06
847	7.113e-06	4.83387e-06	8.55666e-06	5.61985e-06	6.12553e-06
848	7.13851e-06	4.83114e-06	8.40589e-06	5.61569e-06	6.02841e-06
849	7.15838e-06	4.82842e-06	8.39959e-06	5.61154e-06	6.02212e-06
850	7.13763e-06	4.82569e-06	8.3893e-06	5.6074e-06	6.01183e-06
851	7.1513e-06	4.82297e-06	8.33323e-06	5.60327e-06	6.01454e-06
852	7.07418e-06	4.82026e-06	8.33331e-06	5.59914e-06	5.99301e-06
853	7.10031e-06	4.81754e-06	8.28644e-06	5.59503e-06	5.99812e-06
854	7.08511e-06	4.81483e-06	8.29832e-06	5.59092e-06	5.91329e-06
855	7.00994e-06	4.81213e-06	8.29921e-06	5.58681e-06	5.82887e-06
856	6.91972e-06	4.80942e-06	8.2975e-06	5.58272e-06	5.82708e-06
857	6.71392e-06	4.80672e-06	8.30049e-06	5.01968e-06	5.83007e-06
858	6.59039e-06	4.80402e-06	8.29514e-06	4.54371e-06	5.82472e-06
859	6.44424e-06	4.80132e-06	8.29496e-06	4.53965e-06	5.82454e-06
860	6.42263e-06	4.79863e-06	8.29421e-06	4.53561e-06	5.82379e-06
861	6.58122e-06	4.79594e-06	8.30017e-06	4.53158e-06	5.69585e-06
862	6.65748e-06	4.79325e-06	8.29403e-06	4.52756e-06	5.68971e-06
863	6.65334e-06	4.79056e-06	8.18888e-06	4.52355e-06	5.70228e-06
864	6.70531e-06	4.78788e-06	8.02339e-06	4.51956e-06	5.63461e-06
865	6.81878e-06	4.7852e-06	7.94228e-06	4.51558e-06	5.64539e-06
866	6.88304e-06	4.78252e-06	7.93574e-06	4.51161e-06	5.63885e-06
867	7.01307e-06	4.77985e-06	7.93567e-06	4.50765e-06	5.63879e-06
868	7.04729e-06	4.77718e-06	7.85704e-06	4.50371e-06	5.63642e-06
869	7.14649e-06	4.77451e-06	7.85646e-06	4.49977e-06	5.63584e-06
870	7.21389e-06	4.77184e-06	7.85237e-06	4.49585e-06	5.63124e-06
871	7.15111e-06	4.76918e-06	7.83997e-06	4.49194e-06	5.61852e-06
872	7.1218e-06	4.76652e-06	7.79062e-06	4.48805e-06	5.5696e-06
873	7.14704e-06	4.76386e-06	7.79805e-06	4.48416e-06	5.54156e-06
874	7.10953e-06	4.7612e-06	7.78854e-06	4.48029e-06	5.53204e-06
875	7.09382e-06	4.75855e-06	7.79435e-06	4.47643e-06	5.53727e-06
876	7.00804e-06	4.7559e-06	7.70476e-06	4.47258e-06	5.51715e-06
877	7.15817e-06	4.75326e-06	7.70526e-06	4.46874e-06	5.51765e-06
878	7.14204e-06	4.75061e-06	7.70931e-06	4.46492e-06	5.5217e-06
879	7.01073e-06	4.74797e-06	7.70576e-06	4.46111e-06	5.42908e-06
880	7.07255e-06	4.74533e-06	7.70829e-06	4.4573e-06	5.43097e-06
881	7.2248e-06	4.7427e-06	7.61129e-06	5.07093e-06	6.28731e-06
882	7.29455e-06	4.74006e-06	7.61043e-06	5.06666e-06	6.28526e-06
883	7.37478e-06	4.73743e-06	7.60499e-06	5.0624e-06	6.27982e-06
884	7.38548e-06	4.73481e-06	7.61287e-06	5.05815e-06	6.2877e-06
885	7.194e-06	4.73218e-06	7.61e-06	5.05391e-06	6.28483e-06
886	7.19661e-06	4.72956e-06	7.60458e-06	5.04968e-06	6.27941e-06
887	7.19714e-06	4.72694e-06	7.40315e-06	5.04546e-06	6.27494e-06
888	7.07578e-06	4.72432e-06	7.418e-06	5.04124e-06	6.28849e-06
889	7.07535e-06	4.72171e-06	7.42452e-06	5.03704e-06	6.29491e-06
890	7.09611e-06	4.7191e-06	7.42322e-06	5.03285e-06	6.2936e-06
891	7.0713e-06	4.71649e-06	7.42236e-06	5.02867e-06	6.29274e-06
892	7.04362e-06	4.71389e-06	7.41973e-06	5.0245e-06	6.29011e-06
893	7.00896e-06	4.71128e-06	7.42252e-06	5.02034e-06	6.29291e-06
894	6.95118e-06	4.70868e-06	7.42304e-06	6.18775e-06	7.76067e-06
895	7.0272e-06	4.70609e-06	7.4352e-06	6.18338e-06	7.77282e-06
896	7.13047e-06	4.70349e-06	7.37985e-06	6.17902e-06	7.77333e-06
897	7.1837e-06	4.7009e-06	7.38905e-06	6.17466e-06	7.78253e-06
898	6.97014e-06	4.69831e-06	7.37812e-06	6.17031e-06	7.77147e-06
899	7.03571e-06	4.69572e-06	7.38442e-06	6.16597e-06	7.77764e-06
900	7.02318e-06	4.69314e-06	7.38158e-06	6.16163e-06	7.75474e-06
901	7.02399e-06	4.69056e-06	7.38791e-06	6.15729e-06	7.76023e-06
902	7.13735e-06	4.68798e-06	7.37413e-06	6.15297e-06	7.7455e-06
903	7.20993e-06	4.6854e-06	7.38113e-06	6.14864e-06	7.75185e-06
904	7.13758e-06	4.68283e-06	7.38194e-06	6.14433e-06	7.75251e-06
905	7.26131e-06	4.68026e-06	7.29839e-06	6.14002e-06	7.76211e-06
906	7.33734e-06	4.67769e-06	7.29825e-06	6.13571e-06	7.65298e-06
907	7.5069e-06	4.67513e-06	7.21773e-06	6.13142e-06	7.65258e-06
908	7.47754e-06	4.67257e-06	7.2128e-06	6.12712e-06	7.56669e-06
909	7.56408e-06	4.67001e-06	7.22214e-06	6.12284e-06	7.55085e-06
910	7.60545e-06	4.66745e-06	7.05619e-06	6.11856e-06	7.55439e-06
911	7.60551e-06	4.6649e-06	7.06479e-06	6.11428e-06	7.49384e-06
912	7.44337e-06	4.66235e-06	6.96345e-06	6.11002e-06	7.49789e-06
913	7.50425e-06	4.6598e-06	6.96336e-06	6.10575e-06	7.49749e-06
914	7.51727e-06	4.65725e-06	6.96443e-06	6.1015e-06	7.49823e-06
915	7.51273e-06	4.65471e-06	6.96665e-06	6.09725e-06	7.50044e-06
916	7.58084e-06	4.65217e-06	6.98012e-06	6.093e-06	7.48027e-06
917	7.52075e-06	4.64963e-06	6.98223e-06	6.08877e-06	7.48238e-06
918	7.35475e-06	4.6471e-06	6.98207e-06	6.08453e-06	7.46049e-06
919	7.16764e-06	4.64456e-06	6.98415e-06	6.08031e-06	7.46232e-06
920	7.24345e-06	4.64203e-06	6.98507e-06	6.59311e-06	8.21063e-06
921	7.26707e-06	4.63951e-06	6.98598e-06	6.58902e-06	8.21064e-06
922	7.38827e-06	4.63698e-06	6.98704e-06	6.58494e-06	8.21094e-06
923	7.32013e-06	4.63446e-06	6.97832e-06	6.58086e-06	8.20207e-06
924	7.31994e-06	4.63194e-06	6.98524e-06	6.57679e-06	8.20873e-06
925	7.33523e-06	4.62942e-06	6.98601e-06	6.57272e-06	8.20899e-06
926	7.4573e-06	4.62691e-06	6.9794e-06	6.56866e-06	8.20238e-06
927	7.5205e-06	4.6244e-06	6.983e-06	6.5646e-06	8.20563e-06
928	7.55012e-06	4.62189e-06	6.9891e-06	6.56055e-06	8.21172e-06
929	7.51738e-06	4.61939e-06	6.99978e-06	6.5565e-06	8.22202e-06
930	7.50335e-06	4.61688e-06	6.99768e-06	6.55245e-06	8.21993e-06
931	7.54007e-06	4.61438e-06	6.97927e-06	6.54841e-06	8.20151e-06
932	7.41979e-06	4.61188e-06	6.97689e-06	6.54437e-06	8.19914e-06
933	7.49475e-06	4.60939e-06	6.98068e-06	6.54034e-06	8.20286e-06
934	7.37982e-06	4.6069e-06	6.90275e-06	6.53631e-06	8.20962e-06
935	7.45673e-06	4.60441e-06	6.8911e-06	6.53229e-06	8.19797e-06
936	7.43484e-06	4.60192e-06	6.90059e-06	6.52827e-06	8.13642e-06
937	7.40177e-06	4.59944e-06	6.89723e-06	6.52425e-06	8.1326e-06
938	7.22725e-06	4.59695e-06	6.90603e-06	6.52024e-06	8.06138e-06
939	6.97636e-06	4.59447e-06	6.84095e-06	6.51624e-06	8.06188e-06
940	6.9938e-06	4.592e-06	6.84054e-06	6.51223e-06	8.06067e-06
941	6.87333e-06	4.58952e-06	6.84606e-06	6.50824e-06	8.0662e-06
942	7.04128e-06	4.58705e-06	6.74128e-06	6.50424e-06	8.06335e-06
943	6.97931e-06	4.58458e-06	6.72932e-06	6.50025e-06	8.0514e-06
944	6.82311e-06	4.58212e-06	6.72152e-06	6.49627e-06	8.04359e-06
945	6.82437e-06	4.57965e-06	6.72056e-06	6.9011e-06	8.53823e-06
946	6.72064e-06	4.57719e-06	6.72511e-06	6.89717e-06	8.54277e-06
947	6.76857e-06	4.57473e-06	6.72058e-06	6.89326e-06	8.53789e-06
948	6.63143e-06	4.57228e-06	6.69269e-06	6.88934e-06	8.45163e-06
949	6.67572e-06	4.56983e-06	6.68053e-06	6.88543e-06	8.43947e-06
950	6.78317e-06	4.56738e-06	6.68252e-06	6.88152e-06	8.44146e-06
951	6.77953e-06	4.56493e-06	6.67942e-06	6.87761e-06	8.43836e-06
952	6.65608e-06	4.56248e-06	6.68536e-06	6.87371e-06	8.4443e-06
953	6.65745e-06	4.56004e-06	6.68393e-06	6.86981e-06	8.44286e-06
954	6.83639e-06	4.5576e-06	6.67745e-06	6.86592e-06	8.436e-06
955	6.84833e-06	4.55516e-06	6.68224e-06	6.86202e-06	8.44079e-06
956	6.88736e-06	4.55273e-06	6.62203e-06	6.85813e-06	8.43818e-06
957	7.01159e-06	4.5503e-06	6.62357e-06	6.85425e-06	8.43972e-06
958	6.98104e-06	4.54787e-06	6.63033e-06	6.85037e-06	8.44648e-06
959	7.04478e-06	4.54544e-06	6.63196e-06	6.84649e-06	8.44811e-06
960	7.11838e-06	4.54302e-06	6.64007e-06	6.84261e-06	8.45622e-06
961	7.02412e-06	4.54059e-06	6.63942e-06	6.83874e-06	8.44071e-06
962	7.08564e-06	4.53817e-06	6.64801e-06	6.83487e-06	8.38133e-06
963	7.14061e-06	4.53576e-06	6.64152e-06	6.831e-06	8.37483e-06
964	7.24256e-06	4.53334e-06	6.64553e-06	6.82714e-06	8.326e-06
965	7.42743e-06	4.53093e-06	6.64838e-06	7.31015e-06	8.84357e-06
966	7.55818e-06	4.52852e-06	6.653e-06	7.3066e-06	8.84819e-06
967	7.59213e-06	4.52612e-06	6.64783e-06	7.30305e-06	8.74214e-06
968	7.68055e-06	4.52371e-06	6.64736e-06	7.2995e-06	8.74167e-06
969	7.60954e-06	4.52131e-06	6.63817e-06	7.29596e-06	8.73248e-06
970	7.60109e-06	4.51891e-06	6.6342e-06	7.29242e-06	8.72851e-06
971	7.55652e-06	4.51652e-06	6.64386e-06	7.28887e-06	8.73817e-06
972	7.5698e-06	4.51413e-06	6.64529e-06	7.28534e-06	8.7396e-06
973	7.45112e-06	4.51173e-06	6.63582e-06	7.2818e-06	8.61178e-06
974	7.40221e-06	4.50935e-06	6.63113e-06	7.27827e-06	8.50465e-06
975	7.40402e-06	4.50696e-06	6.62341e-06	7.27473e-06	8.49693e-06
976	7.71158e-06	4.50458e-06	6.56334e-06	7.2712e-06	8.49022e-06
977	7.59769e-06	4.5022e-06	6.55597e-06	7.26768e-06	8.48284e-06
978	7.61327e-06	4.49982e-06	6.55144e-06	7.26415e-06	8.47831e-06
979	7.64537e-06	4.49744e-06	6.3603e-06	7.26063e-06	8.47155e-06
980	7.59856e-06	4.49507e-06	6.25558e-06	7.25711e-06	8.40803e-06
981	7.71545e-06	4.4927e-06	6.25803e-06	7.25359e-06	8.41048e-06
982	7.94349e-06	4.49033e-06	6.26276e-06	7.25007e-06	8.28335e-06
983	7.83202e-06	4.48797e-06	6.2705e-06	7.24656e-06	8.29109e-06
984	7.87679e-06	4.48561e-06	6.21756e-06	7.24305e-06	8.29168e-06
985	8.02075e-06	4.48325e-06	6.22272e-06	7.23954e-06	8.29684e-06
986	8.01513e-06	4.48089e-06	6.21808e-06	7.23603e-06	8.28016e-06
987	8.10406e-06	4.47853e-06	6.2183e-06	7.23253e-06	8.28038e-06
988	8.00945e-06	4.47618e-06	6.21294e-06	7.22903e-06	8.27502e-06
989	8.01777e-06	4.47383e-06	6.20908e-06	7.22553e-06	8.27116e-06
990	8.06385e-06	4.47148e-06	6.21263e-06	7.22203e-06	8.27471e-06
991	8.17044e-06	4.46914e-06	6.21415e-06	7.21854e-06	8.27623e-06
992	8.08618e-06	4.4668e-06	6.22568e-06	7.21504e-06	8.28777e-06
993	7.99824e-06	4.46446e-06	6.23007e-06	7.21155e-06	8.29213e-06
994	8.18072e-06	4.46212e-06	6.15358e-06	7.20807e-06	8.18443e-06
995	8.17563e-06	4.45978e-06	6.14828e-06	7.20458e-06	8.17913e-06
996	8.16006e-06	4.45745e-06	6.15581e-06	7.2011e-06	8.16146e-06
997	8.16759e-06	4.45512e-06	6.10327e-06	7.19762e-06	8.16864e-06
998	8.18508e-06	4.45279e-06	6.11264e-06	7.19414e-06	8.00565e-06
999	8.08335e-06	4.45047e-06	6.12328e-06	7.19067e-06	8.01556e-06
1000	8.10909e-06	4.44815e-06	6.12765e-06	7.18719e-06	8.01993e-06
1001	8.04377e-06	4.44583e-06	6.11726e-06	7.18372e-06	8.00938e-06
1002	8.041e-06	4.44351e-06	6.12624e-06	6.8608e-06	8.01825e-06
1003	7.88946e-06	4.4412e-06	6.12401e-06	6.85712e-06	8.01602e-06
1004	7.8579e-06	4.43888e-06	6.13724e-06	6.85346e-06	8.02925e-06
1005	8.08453e-06	4.43657e-06	6.13715e-06	6.84979e-06	7.92906e-06
1006	8.00408e-06	4.43427e-06	6.14945e-06	6.84613e-06	7.94136e-06
1007	8.05108e-06	4.43196e-06	6.14129e-06	6.84247e-06	7.93297e-06
1008	7.96377e-06	4.42966e-06	6.14077e-06	6.83881e-06	7.93175e-06
1009	8.01391e-06	4.42736e-06	6.14204e-06	6.83516e-06	7.83267e-06
1010	7.9419e-06	4.42506e-06	6.15168e-06	7.23881e-06	8.49236e-06
1011	8.11851e-06	4.42277e-06	6.15439e-06	7.23527e-06	8.49434e-06
1012	8.07788e-06	4.42048e-06	6.16013e-06	7.23174e-06	8.36813e-06
1013	8.14189e-06	4.41819e-06	6.16657e-06	7.22821e-06	8.37345e-06
1014	8.07703e-06	4.4159e-06	6.17093e-06	7.22469e-06	8.3776e-06
1015	8.15415e-06	4.41362e-06	6.11422e-06	7.22116e-06	8.37672e-06
1016	8.19296e-06	4.41133e-06	6.12064e-06	7.21764e-06	8.20591e-06
1017	8.3513e-06	4.40905e-06	6.10849e-06	7.21412e-06	8.19321e-06
1018	8.30034e-06	4.40678e-06	6.10727e-06	7.2106e-06	8.192e-06
1019	8.26381e-06	4.4045e-06	6.09745e-06	7.20709e-06	8.18217e-06
1020	8.176e-06	4.40223e-06	6.10001e-06	7.20358e-06	8.15915e-06
1021	8.15933e-06	4.39996e-06	6.09663e-06	7.20007e-06	8.15577e-06
1022	8.15557e-06	4.39769e-06	6.1005e-06	7.19656e-06	8.15962e-06
1023	8.1521e-06	4.39543e-06	6.09588e-06	7.19306e-06	8.15486e-06
1024	8.21478e-06	4.39317e-06	6.09555e-06	7.18956e-06	8.15453e-06
1025	8.24143e-06	4.39091e-06	6.10408e-06	7.18606e-06	8.16262e-06
1026	8.04621e-06	4.38865e-06	6.1152e-06	7.18256e-06	8.04166e-06
1027	8.19715e-06	4.38639e-06	6.1131e-06	7.17907e-06	8.03896e-06
1028	8.10228e-06	4.38414e-06	6.10386e-06	7.17558e-06	8.02947e-06
1029	8.08317e-06	4.38189e-06	6.10239e-06	7.17209e-06	8.02767e-06
1030	8.04724e-06	4.37964e-06	6.0951e-06	7.1686e-06	8.02038e-06
1031	8.0919e-06	4.3774e-06	6.09751e-06	7.16512e-06	8.0228e-06
1032	8.08053e-06	4.37515e-06	6.09377e-06	7.16164e-06	7.95551e-06
1033	8.11432e-06	4.37291e-06	6.07967e-06	6.83518e-06	7.94141e-06
1034	7.99355e-06	4.37068e-06	6.08733e-06	6.83151e-06	7.75e-06
1035	7.78359e-06	4.36844e-06	6.08804e-06	6.82783e-06	7.75065e-06
1036	7.74411e-06	4.36621e-06	6.0936e-06	6.82416e-06	7.61175e-06
1037	7.71732e-06	4.36398e-06	6.09402e-06	6.82049e-06	7.61162e-06
1038	7.55803e-06	4.36175e-06	6.08264e-06	6.81683e-06	7.59899e-06
1039	7.63962e-06	4.35952e-06	5.86559e-06	6.81317e-06	7.59672e-06
1040	7.57732e-06	4.3573e-06	5.81291e-06	6.80952e-06	7.59811e-06
1041	7.67175e-06	4.35508e-06	5.81827e-06	6.80587e-06	7.54933e-06
1042	7.5579e-06	4.35286e-06	5.81749e-06	6.80222e-06	7.54809e-06
1043	7.58306e-06	4.35065e-06	5.82883e-06	6.79857e-06	7.55907e-06
1044	7.54719e-06	4.34843e-06	5.83026e-06	6.79493e-06	7.55999e-06
1045	7.55864e-06	4.34622e-06	5.83252e-06	6.79129e-06	7.474e-06
1046	7.71915e-06	4.34401e-06	5.83925e-06	6.78766e-06	7.4806e-06
1047	7.85022e-06	4.34181e-06	5.85902e-06	6.78403e-06	7.50004e-06
1048	7.76773e-06	4.3396e-06	5.81623e-06	6.78041e-06	7.49346e-06
1049	7.76609e-06	4.3374e-06	5.81437e-06	6.77678e-06	7.49156e-06
1050	7.83272e-06	4.3352e-06	5.81645e-06	6.77316e-06	7.45864e-06
1051	7.92958e-06	4.333e-06	5.81643e-06	6.76955e-06	7.45778e-06
1052	8.08445e-06	4.33081e-06	5.80618e-06	6.76594e-06	7.24124e-06
1053	7.92764e-06	4.32862e-06	5.80559e-06	6.76233e-06	7.24065e-06
1054	7.91384e-06	4.32643e-06	5.75701e-06	6.3444e-06	7.13051e-06
1055	8.0274e-06	4.32424e-06	5.76244e-06	6.34048e-06	7.13566e-06
1056	8.12375e-06	4.32206e-06	5.77553e-06	6.33657e-06	7.14841e-06
1057	8.05116e-06	4.31988e-06	5.77199e-06	6.33267e-06	7.14428e-06
1058	8.10864e-06	4.3177e-06	5.76934e-06	6.32877e-06	7.14108e-06
1059	8.08441e-06	4.31552e-06	5.76678e-06	6.32487e-06	7.11376e-06
1060	8.04836e-06	4.31334e-06	5.76739e-06	6.32098e-06	7.114e-06
1061	8.17208e-06	4.31117e-06	5.75911e-06	6.3171e-06	6.97069e-06
1062	8.11178e-06	4.309e-06	5.76637e-06	6.31322e-06	6.97747e-06
1063	8.21354e-06	4.30683e-06	5.77681e-06	6.30935e-06	6.9876e-06
1064	8.18729e-06	4.30467e-06	5.69049e-06	5.96434e-06	6.94443e-06
1065	8.18792e-06	4.3025e-06	5.59264e-06	5.96044e-06	6.94707e-06
1066	8.15861e-06	4.30034e-06	5.59663e-06	5.95654e-06	6.95012e-06
1067	8.30495e-06	4.29818e-06	5.60182e-06	5.95265e-06	6.95506e-06
1068	8.32341e-06	4.29603e-06	5.60222e-06	5.94876e-06	6.95541e-06
1069	8.38054e-06	4.29388e-06	5.58575e-06	5.94488e-06	6.90031e-06
1070	8.42039e-06	4.29172e-06	5.58756e-06	5.94101e-06	6.90078e-06
1071	8.47563e-06	4.28958e-06	5.584e-06	5.93714e-06	6.75818e-06
1072	8.4665e-06	4.28743e-06	5.58245e-06	5.93328e-06	6.75602e-06
1073	8.46834e-06	4.28528e-06	5.58294e-06	6.37031e-06	7.58305e-06
1074	8.2644e-06	4.28314e-06	5.58538e-06	6.36637e-06	7.49598e-06
1075	8.24269e-06	4.281e-06	5.58292e-06	6.36243e-06	7.40234e-06
1076	8.34071e-06	4.27887e-06	5.57881e-06	6.3585e-06	7.39762e-06
1077	8.38087e-06	4.27673e-06	5.58083e-06	6.35457e-06	7.3983e-06
1078	8.48738e-06	4.2746e-06	5.58376e-06	6.35065e-06	7.40087e-06
1079	8.46729e-06	4.27247e-06	5.58604e-06	6.34673e-06	7.4027e-06
1080	8.47291e-06	4.27034e-06	5.57195e-06	6.34282e-06	7.38727e-06
1081	8.47272e-06	4.26822e-06	5.5184e-06	5.91187e-06	7.37706e-06
1082	8.52216e-06	4.26609e-06	5.52874e-06	5.90774e-06	7.38542e-06
1083	8.59302e-06	4.26397e-06	5.53243e-06	5.90362e-06	7.38826e-06
1084	8.58038e-06	4.26185e-06	5.5375e-06	5.89951e-06	7.39305e-06
1085	8.54636e-06	4.25974e-06	5.54138e-06	5.8954e-06	7.3622e-06
1086	8.59681e-06	4.25763e-06	5.53736e-06	5.8913e-06	7.26083e-06
1087	8.52209e-06	4.25551e-06	5.46195e-06	5.88721e-06	7.25328e-06
1088	8.48253e-06	4.25341e-06	5.45087e-06	5.88312e-06	7.24103e-06
1089	8.50087e-06	4.2513e-06	5.44229e-06	5.87904e-06	7.23158e-06
1090	8.47369e-06	4.24919e-06	5.43824e-06	5.87497e-06	7.2262e-06
1091	8.38075e-06	4.24709e-06	5.45e-06	5.87091e-06	7.23676e-06
1092	8.34269e-06	4.24499e-06	5.44914e-06	5.86685e-06	7.2351e-06
1093	8.55099e-06	4.2429e-06	5.44446e-06	5.8628e-06	7.23032e-06
1094	8.42584e-06	4.2408e-06	5.44072e-06	5.85875e-06	7.11271e-06
1095	8.60204e-06	4.23871e-06	5.44391e-06	5.85472e-06	7.05781e-06
1096	8.76609e-06	4.23662e-06	5.44773e-06	5.85069e-06	7.06021e-06
1097	8.82158e-06	4.23453e-06	5.44479e-06	5.84666e-06	7.05601e-06
1098	8.738e-06	4.23244e-06	5.42398e-06	5.84264e-06	7.04825e-06
1099	8.6875e-06	4.23036e-06	5.34698e-06	5.83863e-06	7.05666e-06
1100	8.65386e-06	4.22828e-06	5.34667e-06	5.83463e-06	7.05635e-06
1101	8.55133e-06	4.2262e-06	5.34376e-06	5.83063e-06	7.05211e-06
1102	8.57159e-06	4.22413e-06	5.35099e-06	5.82664e-06	7.05933e-06
1103	8.56213e-06	4.22205e-06	5.35188e-06	5.82266e-06	7.05967e-06
1104	8.44302e-06	4.21998e-06	5.21883e-06	5.81868e-06	7.06667e-06
1105	8.48015e-06	4.21791e-06	5.10385e-06	5.81472e-06	7.06869e-06
1106	8.36243e-06	4.21584e-06	5.09553e-06	5.81075e-06	7.06011e-06
1107	8.33451e-06	4.21378e-06	5.0738e-06	5.8068e-06	7.06163e-06
1108	8.30035e-06	4.21172e-06	5.07088e-06	5.80285e-06	6.90879e-06
1109	8.33859e-06	4.20965e-06	5.06272e-06	5.7989e-06	6.84015e-06
1110	8.32768e-06	4.2076e-06	5.06167e-06	5.79497e-06	6.83855e-06
1111	8.36199e-06	4.20554e-06	5.06243e-06	5.79104e-06	6.83931e-06
1112	8.49675e-06	4.20349e-06	5.06149e-06	5.78712e-06	6.83829e-06
1113	8.47771e-06	4.20144e-06	5.0515e-06	5.7832e-06	6.82823e-06
1114	8.74272e-06	4.19939e-06	5.05182e-06	5.77929e-06	6.82855e-06
1115	8.5866e-06	4.19734e-06	4.99837e-06	5.77539e-06	6.8204e-06
1116	8.70564e-06	4.1953e-06	4.98047e-06	5.7715e-06	6.80226e-06
1117	8.73539e-06	4.19325e-06	4.99025e-06	5.76761e-06	6.81173e-06
1118	8.78613e-06	4.19121e-06	5.00087e-06	5.76373e-06	6.82119e-06
1119	8.63119e-06	4.18918e-06	5.00071e-06	5.75985e-06	6.81853e-06
1120	8.45753e-06	4.18714e-06	5.004e-06	5.75598e-06	6.82118e-06
1121	8.51521e-06	4.18511e-06	5.01005e-06	5.75212e-06	6.82552e-06
1122	8.46393e-06	4.18308e-06	5.00841e-06	5.74826e-06	6.82299e-06
1123	8.35269e-06	4.18105e-06	5.0111e-06	5.74442e-06	6.79652e-06
1124	8.23321e-06	4.17902e-06	5.0161e-06	5.74057e-06	6.8006e-06
1125	8.16121e-06	4.177e-06	4.98968e-06	5.73674e-06	6.75896e-06
1126	8.16436e-06	4.17498e-06	4.99943e-06	5.73291e-06	6.701e-06
1127	8.14854e-06	4.17296e-06	5.00189e-06	5.72909e-06	6.61934e-06
1128	8.05517e-06	4.17094e-06	5.00648e-06	5.72527e-06	6.62394e-06
1129	8.0449e-06	4.16893e-06	4.99921e-06	5.72146e-06	6.61594e-06
1130	8.06059e-06	4.16691e-06	4.99613e-06	5.71766e-06	6.61282e-06
1131	8.19605e-06	4.1649e-06	5.00552e-06	5.71386e-06	6.62162e-06
1132	8.30206e-06	4.1629e-06	5.00829e-06	5.71007e-06	6.62439e-06
1133	8.17715e-06	4.16089e-06	5.01e-06	5.70629e-06	6.6261e-06
1134	8.3435e-06	4.15889e-06	5.01106e-06	5.70252e-06	6.62653e-06
1135	8.33023e-06	4.15689e-06	5.01827e-06	5.69875e-06	6.63299e-06
1136	8.3969e-06	4.15489e-06	5.01941e-06	6.04505e-06	7.50897e-06
1137	8.32579e-06	4.15289e-06	4.94249e-06	6.04103e-06	7.50435e-06
1138	8.20259e-06	4.15089e-06	4.94664e-06	6.03702e-06	7.5085e-06
1139	8.18991e-06	4.1489e-06	4.89137e-06	6.03301e-06	7.51165e-06
1140	8.17083e-06	4.14691e-06	4.8907e-06	6.02901e-06	7.51042e-06
1141	8.23547e-06	4.14492e-06	4.87924e-06	6.02501e-06	7.49896e-06
1142	8.31409e-06	4.14294e-06	4.8817e-06	6.02102e-06	7.40255e-06
1143	8.34636e-06	4.14095e-06	4.87852e-06	6.01704e-06	7.39936e-06
1144	8.29989e-06	4.13897e-06	4.88083e-06	6.01306e-06	7.4008e-06
1145	8.33863e-06	4.13699e-06	4.87725e-06	6.00909e-06	7.39568e-06
1146	8.33934e-06	4.13502e-06	4.8787e-06	6.00512e-06	7.3963e-06
1147	8.31175e-06	4.13304e-06	4.82282e-06	6.00116e-06	7.39778e-06
1148	8.18581e-06	4.13107e-06	4.82487e-06	5.9972e-06	7.39983e-06
1149	8.13942e-06	4.1291e-06	4.82276e-06	5.99325e-06	7.39772e-06
1150	8.20076e-06	4.12713e-06	4.83542e-06	5.98931e-06	7.41009e-06
1151	8.10436e-06	4.12517e-06	4.83323e-06	5.98537e-06	7.40753e-06
1152	8.01095e-06	4.1232e-06	4.84009e-06	5.98144e-06	7.41438e-06
1153	8.02237e-06	4.12124e-06	4.8381e-06	5.97751e-06	7.4124e-06
1154	8.20178e-06	4.11928e-06	4.84888e-06	5.97359e-06	7.38938e-06
1155	8.21451e-06	4.11732e-06	4.84741e-06	5.96967e-06	7.38686e-06
1156	8.28629e-06	4.11537e-06	4.77433e-06	5.96576e-06	7.37251e-06
1157	8.41502e-06	4.11342e-06	4.77776e-06	5.96186e-06	7.37576e-06
1158	8.55618e-06	4.11147e-06	4.78437e-06	5.95796e-06	7.36608e-06
1159	8.39373e-06	4.10952e-06	4.77882e-06	5.95407e-06	7.32528e-06
1160	8.49243e-06	4.10757e-06	4.78038e-06	5.95018e-06	7.32676e-06
1161	8.47421e-06	4.10563e-06	4.784e-06	5.9463e-06	7.32927e-06
1162	8.48504e-06	4.10369e-06	4.78088e-06	5.94242e-06	7.32521e-06
1163	8.50294e-06	4.10175e-06	4.784e-06	5.93855e-06	7.32753e-06
1164	8.60356e-06	4.09981e-06	4.76418e-06	5.93469e-06	7.30771e-06
1165	8.70317e-06	4.09787e-06	4.76758e-06	5.93083e-06	7.31071e-06
1166	8.72506e-06	4.09594e-06	4.76418e-06	5.92697e-06	7.30672e-06
1167	8.6877e-06	4.09401e-06	4.76474e-06	5.92313e-06	7.30729e-06
1168	8.71963e-06	4.09208e-06	4.76141e-06	5.91928e-06	7.30395e-06
1169	8.87393e-06	4.09016e-06	4.75976e-06	5.91545e-06	7.30231e-06
1170	9.01047e-06	4.08823e-06	4.75737e-06	5.91162e-06	7.29989e-06
1171	9.05071e-06	4.08631e-06	4.75461e-06	5.90779e-06	7.29662e-06
1172	8.9582e-06	4.08439e-06	4.75367e-06	5.90397e-06	7.169e-06
1173	9.03517e-06	4.08247e-06	4.76258e-06	5.90016e-06	7.17762e-06
1174	9.04791e-06	4.08056e-06	4.7381e-06	5.89635e-06	7.18468e-06
1175	9.00137e-06	4.07864e-06	4.69524e-06	5.89255e-06	7.13788e-06
1176	8.92199e-06	4.07673e-06	4.68937e-06	5.88875e-06	7.13202e-06
1177	8.81811e-06	4.07482e-06	4.69149e-06	5.88496e-06	7.10338e-06
1178	8.69614e-06	4.07292e-06	4.68423e-06	5.88118e-06	7.0961e-06
1179	8.75985e-06	4.07101e-06	4.69012e-06	5.8774e-06	7.09963e-06
1180	8.79893e-06	4.06911e-06	4.68849e-06	5.87362e-06	7.09715e-06
1181	8.77093e-06	4.06721e-06	4.68277e-06	5.86985e-06	7.09049e-06
1182	8.75085e-06	4.06531e-06	4.66359e-06	5.86609e-06	7.09277e-06
1183	8.72396e-06	4.06341e-06	4.66981e-06	5.86233e-06	7.07672e-06
1184	8.72204e-06	4.06152e-06	4.66666e-06	5.85858e-06	7.07222e-06
1185	8.5751e-06	4.05963e-06	4.66612e-06	5.85484e-06	6.94873e-06
1186	8.52661e-06	4.05774e-06	4.66116e-06	5.8511e-06	6.89846e-06
1187	8.38397e-06	4.05585e-06	4.60142e-06	5.84736e-06	6.89065e-06
1188	8.42357e-06	4.05396e-06	4.60606e-06	5.84363e-06	6.84372e-06
1189	8.57683e-06	4.05208e-06	4.60013e-06	5.83991e-06	6.83754e-06
1190	8.42964e-06	4.0502e-06	4.59955e-06	5.83619e-06	6.83546e-06
1191	8.45229e-06	4.04832e-06	4.59583e-06	5.83248e-06	6.83067e-06
1192	8.551e-06	4.04644e-06	4.60719e-06	5.82877e-06	6.84104e-06
1193	8.51697e-06	4.04457e-06	4.60751e-06	5.82507e-06	6.84035e-06
1194	8.79629e-06	4.04269e-06	4.61339e-06	5.82138e-06	6.73367e-06
1195	8.91824e-06	4.04082e-06	4.59043e-06	5.81769e-06	6.7105e-06
1196	8.9801e-06	4.03896e-06	4.59209e-06	5.814e-06	6.7119e-06
1197	9.09973e-06	4.03709e-06	4.59859e-06	5.81032e-06	6.61553e-06
1198	9.18659e-06	4.03523e-06	4.5984e-06	5.80665e-06	6.61434e-06
1199	9.17295e-06	4.03336e-06	4.60815e-06	5.80298e-06	6.62332e-06
1200	9.1044e-06	4.0315e-06	4.52386e-06	5.79932e-06	6.6168e-06
1201	9.00676e-06	4.02964e-06	4.51867e-06	5.79566e-06	6.61118e-06
1202	8.92624e-06	4.02779e-06	4.52119e-06	5.79201e-06	6.61249e-06
1203	8.89717e-06	4.02594e-06	4.51112e-06	5.78837e-06	6.60041e-06
1204	8.90312e-06	4.02408e-06	4.51226e-06	5.78473e-06	6.6005e-06
1205	8.96265e-06	4.02223e-06	4.50881e-06	5.78109e-06	6.54792e-06
1206	9.003e-06	5.53851e-06	6.8282e-06	6.43746e-06	7.33235e-06
1207	9.17564e-06	5.53763e-06	6.82895e-06	6.43411e-06	7.33311e-06
1208	9.28211e-06	5.53675e-06	6.82255e-06	7.04276e-06	7.94338e-06
1209	9.23562e-06	5.53586e-06	6.82227e-06	7.03982e-06	7.94271e-06
1210	9.18058e-06	5.53498e-06	6.82002e-06	7.03689e-06	7.94031e-06
1211	9.16411e-06	5.5341e-06	6.81408e-06	7.03396e-06	7.90826e-06
1212	9.16732e-06	5.53322e-06	6.8154e-06	7.03103e-06	7.90886e-06
1213	9.20824e-06	5.53233e-06	6.78159e-06	7.0281e-06	7.91218e-06
1214	9.02442e-06	5.53145e-06	6.79028e-06	7.02518e-06	7.8857e-06
1215	9.14309e-06	5.53057e-06	6.72913e-06	7.02226e-06	7.88759e-06
1216	9.0895e-06	5.52969e-06	6.71593e-06	7.01934e-06	7.87438e-06
1217	9.1271e-06	5.52881e-06	6.71512e-06	7.01642e-06	7.87358e-06
1218	9.13044e-06	6.54065e-06	8.38503e-06	7.49913e-06	8.45373e-06
1219	9.32854e-06	6.54071e-06	8.38762e-06	7.49652e-06	8.45631e-06
1220	9.31645e-06	6.54076e-06	8.38336e-06	7.49392e-06	8.45205e-06
1221	9.32737e-06	6.54082e-06	8.3772e-06	7.49132e-06	8.4459e-06
1222	9.243e-06	6.54088e-06	8.37424e-06	7.48872e-06	8.37631e-06
1223	9.26217e-06	6.54093e-06	8.36729e-06	7.48612e-06	8.36937e-06
1224	9.24278e-06	6.54099e-06	8.37444e-06	7.48353e-06	8.37652e-06
1225	9.19401e-06	6.54105e-06	8.38239e-06	7.48093e-06	8.38447e-06
1226	9.29204e-06	6.5411e-06	8.37285e-06	7.47834e-06	8.37493e-06
1227	9.2932e-06	6.54116e-06	8.36509e-06	7.47575e-06	8.36717e-06
1228	9.46131e-06	6.54122e-06	8.36361e-06	7.47316e-06	8.36569e-06
1229	9.39437e-06	6.54127e-06	8.36213e-06	7.47057e-06	8.29618e-06
1230	9.41959e-06	6.54133e-06	8.36551e-06	7.46798e-06	8.29956e-06
1231	9.24973e-06	6.54139e-06	8.37023e-06	7.46539e-06	8.30428e-06
1232	9.24744e-06	6.54145e-06	8.36343e-06	7.46281e-06	8.29747e-06
1233	9.11064e-06	6.5415e-06	8.35477e-06	7.46023e-06	8.28881e-06
1234	9.10064e-06	6.54156e-06	8.25472e-06	7.45765e-06	8.29029e-06
1235	9.14031e-06	6.54162e-06	8.25004e-06	7.45507e-06	8.16192e-06
1236	9.21641e-06	6.54167e-06	8.24675e-06	7.45249e-06	8.15863e-06
1237	9.30239e-06	6.54173e-06	8.2401e-06	7.44991e-06	8.02274e-06
1238	9.20895e-06	6.54179e-06	8.23018e-06	7.44734e-06	8.01282e-06
1239	9.37481e-06	6.54184e-06	8.23335e-06	7.91746e-06	8.59091e-06
1240	9.31325e-06	6.5419e-06	8.23399e-06	7.91526e-06	8.59155e-06
1241	9.25893e-06	6.54196e-06	8.23469e-06	7.91307e-06	8.59226e-06
1242	9.18609e-06	6.54202e-06	8.23044e-06	7.91087e-06	8.58801e-06
1243	9.19904e-06	6.54207e-06	8.23959e-06	7.90868e-06	8.58611e-06
1244	9.32794e-06	6.54213e-06	8.23648e-06	7.90649e-06	8.42252e-06
1245	9.31086e-06	6.54219e-06	8.23838e-06	7.9043e-06	8.42442e-06
1246	9.30735e-06	6.54224e-06	8.19578e-06	7.90211e-06	8.32802e-06
1247	9.33011e-06	6.5423e-06	8.19271e-06	7.89992e-06	8.32495e-06
1248	9.20551e-06	6.54236e-06	8.19107e-06	7.89773e-06	8.32331e-06
1249	9.19617e-06	6.54241e-06	8.20194e-06	7.89554e-06	8.33418e-06
1250	9.30286e-06	6.54247e-06	8.19874e-06	7.89335e-06	8.33098e-06
1251	9.2611e-06	6.54253e-06	8.19693e-06	7.89117e-06	8.32917e-06
1252	9.09747e-06	6.54259e-06	8.20818e-06	7.88898e-06	8.34042e-06
1253	9.07704e-06	6.54264e-06	8.20444e-06	7.8868e-06	8.33668e-06
1254	8.9755e-06	6.5427e-06	8.14961e-06	7.88462e-06	8.26066e-06
1255	8.98421e-06	6.54276e-06	8.15131e-06	7.88243e-06	8.26236e-06
1256	9.02091e-06	6.54281e-06	8.14664e-06	7.88025e-06	8.25768e-06
1257	8.95591e-06	6.54287e-06	8.16082e-06	7.87807e-06	8.27187e-06
1258	8.91194e-06	6.54293e-06	8.16314e-06	7.87589e-06	8.27419e-06
1259	8.95354e-06	6.54299e-06	8.15029e-06	7.87371e-06	8.26134e-06
1260	9.01762e-06	6.54304e-06	8.14643e-06	7.87154e-06	8.25748e-06
1261	8.87876e-06	6.5431e-06	8.14977e-06	7.86936e-06	8.26082e-06
1262	8.99177e-06	6.54316e-06	8.15688e-06	7.86718e-06	8.25354e-06
1263	8.87797e-06	6.54321e-06	8.15251e-06	7.86501e-06	8.24917e-06
1264	8.88979e-06	6.54327e-06	8.1499e-06	7.86283e-06	8.24656e-06
1265	9.07444e-06	6.54333e-06	8.15299e-06	7.86066e-06	8.24965e-06
1266	8.97837e-06	6.54338e-06	8.16982e-06	7.85849e-06	8.26648e-06
1267	9.0118e-06	6.54344e-06	8.17432e-06	7.85632e-06	8.16071e-06
1268	8.88512e-06	6.5435e-06	8.17224e-06	7.85415e-06	8.13505e-06
1269	9.01242e-06	6.54356e-06	8.16017e-06	7.85198e-06	8.12298e-06
1270	9.09916e-06	6.54361e-06	8.16913e-06	7.84981e-06	8.13194e-06
1271	8.88111e-06	6.54367e-06	8.17667e-06	7.84765e-06	8.13949e-06
1272	8.93686e-06	6.54373e-06	8.18318e-06	7.84548e-06	8.14599e-06
1273	9.00159e-06	6.54378e-06	8.18135e-06	7.84332e-06	8.14416e-06
1274	8.86482e-06	6.54384e-06	8.17611e-06	7.84115e-06	8.13892e-06
1275	8.69399e-06	6.5439e-06	8.17352e-06	7.83899e-06	8.13633e-06
1276	8.69132e-06	6.54396e-06	8.17359e-06	7.83683e-06	8.1364e-06
1277	8.80772e-06	6.54401e-06	8.1662e-06	7.83467e-06	8.12901e-06
1278	8.72763e-06	6.54407e-06	8.1852e-06	7.83251e-06	8.14801e-06
1279	8.68239e-06	6.54413e-06	8.18808e-06	7.83035e-06	8.15089e-06
1280	8.70504e-06	6.54418e-06	8.18124e-06	8.29687e-06	8.66538e-06
1281	8.61208e-06	6.54424e-06	8.18147e-06	8.29515e-06	8.59929e-06
1282	8.45795e-06	6.5443e-06	8.11774e-06	8.29342e-06	8.59531e-06
1283	8.37584e-06	6.54436e-06	8.10583e-06	8.29169e-06	8.5834e-06
1284	8.40029e-06	6.54441e-06	8.10311e-06	8.28997e-06	8.58068e-06
1285	8.3254e-06	6.54447e-06	8.10707e-06	8.28824e-06	8.58464e-06
1286	8.20612e-06	6.54453e-06	8.11211e-06	8.28652e-06	8.58969e-06
1287	8.12218e-06	6.54458e-06	8.10689e-06	8.2848e-06	8.58447e-06
1288	8.21544e-06	6.54464e-06	8.103e-06	8.28307e-06	8.58057e-06
1289	8.2438e-06	6.5447e-06	8.10839e-06	8.28135e-06	8.58596e-06
1290	7.97499e-06	6.54476e-06	8.10046e-06	8.27963e-06	8.57803e-06
1291	7.9603e-06	6.54481e-06	8.09839e-06	8.27791e-06	8.57597e-06
1292	7.98455e-06	6.54487e-06	8.09595e-06	8.27619e-06	8.57352e-06
1293	7.90504e-06	6.54493e-06	8.10229e-06	8.27446e-06	8.57986e-06
1294	7.9993e-06	6.54498e-06	8.09677e-06	8.27274e-06	8.57434e-06
1295	7.8976e-06	6.54504e-06	8.10435e-06	8.27103e-06	8.58192e-06
1296	7.96007e-06	6.5451e-06	8.06364e-06	8.26931e-06	8.58152e-06
1297	7.77693e-06	6.54516e-06	8.06049e-06	8.26759e-06	8.57836e-06
1298	7.9903e-06	6.54521e-06	8.0639e-06	8.26587e-06	8.58178e-06
1299	7.84673e-06	6.54527e-06	8.05911e-06	8.26415e-06	8.57699e-06
1300	7.76583e-06	6.54533e-06	8.05653e-06	8.01515e-06	8.57441e-06
1301	7.84322e-06	6.54538e-06	8.05455e-06	8.01329e-06	8.57243e-06
1302	7.96517e-06	6.54544e-06	8.04354e-06	8.01144e-06	8.56142e-06
1303	8.09223e-06	6.5455e-06	8.03845e-06	7.61703e-06	8.55633e-06
1304	8.07082e-06	6.54556e-06	8.04348e-06	7.6147e-06	8.57317e-06
1305	8.01098e-06	6.54561e-06	8.04678e-06	7.61237e-06	8.57647e-06
1306	8.0566e-06	6.54567e-06	8.04146e-06	7.61005e-06	8.57115e-06
1307	7.94376e-06	6.54573e-06	8.03753e-06	7.60773e-06	8.56722e-06
1308	8.06227e-06	6.54578e-06	8.04383e-06	7.60541e-06	8.57352e-06
1309	8.10061e-06	6.54584e-06	8.04268e-06	7.60309e-06	8.57237e-06
1310	7.89105e-06	6.5459e-06	7.9592e-06	7.60077e-06	8.57812e-06
1311	7.93237e-06	6.54596e-06	7.94813e-06	7.59846e-06	8.56705e-06
1312	7.89954e-06	6.54601e-06	7.9521e-06	7.59615e-06	8.57102e-06
1313	7.93833e-06	6.54607e-06	7.94232e-06	7.59383e-06	8.40923e-06
1314	7.99419e-06	6.54613e-06	7.9403e-06	7.59152e-06	8.33969e-06
1315	8.05553e-06	6.54618e-06	7.93995e-06	7.58922e-06	8.2335e-06
1316	7.91278e-06	6.54624e-06	7.95421e-06	7.58691e-06	8.24776e-06
1317	7.91567e-06	6.5463e-06	7.95261e-06	7.5846e-06	8.22714e-06
1318	7.92767e-06	6.54636e-06	7.9514e-06	7.5823e-06	8.13451e-06
1319	8.12746e-06	6.54641e-06	7.95133e-06	7.58e-06	8.13444e-06
1320	8.31847e-06	6.54647e-06	7.94588e-06	7.5777e-06	8.129e-06
1321	8.36939e-06	6.54653e-06	7.94488e-06	7.5754e-06	8.12799e-06
1322	8.20181e-06	6.54659e-06	7.95241e-06	7.57311e-06	8.13553e-06
1323	8.05816e-06	6.54664e-06	7.94499e-06	7.57081e-06	8.12811e-06
1324	8.21381e-06	5.75216e-06	7.93013e-06	7.16045e-06	8.11324e-06
1325	8.11714e-06	5.75108e-06	7.93175e-06	7.15774e-06	8.11487e-06
1326	8.07122e-06	5.75001e-06	7.93393e-06	7.15504e-06	8.11705e-06
1327	7.97661e-06	5.74894e-06	7.93313e-06	7.15234e-06	8.11625e-06
1328	7.94404e-06	5.74787e-06	7.93327e-06	7.14964e-06	8.11639e-06
1329	8.07851e-06	5.7468e-06	7.92979e-06	7.14695e-06	8.1129e-06
1330	7.95282e-06	5.74573e-06	7.92726e-06	7.14425e-06	8.04747e-06
1331	7.89729e-06	5.74465e-06	7.91325e-06	7.14156e-06	8.03346e-06
1332	7.77143e-06	5.74359e-06	7.91048e-06	7.13888e-06	7.96595e-06
1333	7.83493e-06	5.74252e-06	7.90944e-06	7.13619e-06	7.96491e-06
1334	7.88155e-06	5.74145e-06	7.91123e-06	7.13351e-06	7.9667e-06
1335	8.07479e-06	5.74038e-06	7.90821e-06	7.13083e-06	7.96368e-06
1336	8.05636e-06	5.73931e-06	7.90915e-06	7.12815e-06	7.96461e-06
1337	8.22477e-06	5.73824e-06	7.89952e-06	7.12548e-06	7.95499e-06
1338	8.24119e-06	5.73718e-06	7.89838e-06	7.12281e-06	7.95385e-06
1339	8.19523e-06	5.73611e-06	7.90478e-06	7.12014e-06	7.96025e-06
1340	8.16659e-06	5.73504e-06	7.9045e-06	7.11748e-06	7.95997e-06
1341	8.10574e-06	5.73398e-06	7.89958e-06	7.11482e-06	7.95505e-06
1342	8.14096e-06	5.73291e-06	7.90691e-06	7.11216e-06	7.96237e-06
1343	8.0184e-06	5.73185e-06	7.9181e-06	7.1095e-06	7.97357e-06
1344	8.20054e-06	5.73078e-06	7.91648e-06	7.10685e-06	7.97195e-06
1345	8.2474e-06	5.72972e-06	7.91834e-06	7.10419e-06	7.84951e-06
1346	8.26386e-06	5.72865e-06	7.931e-06	7.10155e-06	7.86217e-06
1347	8.27119e-06	5.72759e-06	7.92917e-06	7.0989e-06	7.75729e-06
1348	8.1164e-06	5.72653e-06	7.93159e-06	7.09626e-06	7.75971e-06
1349	8.06926e-06	5.72547e-06	7.93033e-06	7.09362e-06	7.66631e-06
1350	8.09504e-06	5.7244e-06	7.93672e-06	7.09098e-06	7.6727e-06
1351	8.04058e-06	5.72334e-06	7.9452e-06	7.08834e-06	7.68118e-06
1352	7.92208e-06	5.72228e-06	7.95413e-06	7.08571e-06	7.69011e-06
1353	7.95534e-06	5.72122e-06	7.95741e-06	7.08308e-06	7.69339e-06
1354	7.97207e-06	5.72016e-06	7.95719e-06	7.08046e-06	7.69317e-06
1355	7.92401e-06	5.7191e-06	7.94842e-06	7.07783e-06	7.6844e-06
1356	8.06068e-06	5.71804e-06	7.93954e-06	7.07521e-06	7.67552e-06
1357	7.92597e-06	5.71698e-06	7.93007e-06	7.49841e-06	8.31849e-06
1358	7.89305e-06	5.71592e-06	7.91834e-06	7.49589e-06	8.23426e-06
1359	7.76234e-06	5.71487e-06	7.74544e-06	7.49338e-06	8.23381e-06
1360	7.71591e-06	5.71381e-06	7.75172e-06	7.49087e-06	8.24009e-06
1361	7.75893e-06	5.71275e-06	7.75111e-06	7.48837e-06	8.23948e-06
1362	7.89244e-06	5.7117e-06	7.74853e-06	7.48586e-06	8.2369e-06
1363	7.77005e-06	5.71064e-06	7.74756e-06	7.48336e-06	8.23593e-06
1364	7.7695e-06	5.70958e-06	7.75319e-06	7.48086e-06	8.24156e-06
1365	7.85241e-06	5.70853e-06	7.75957e-06	7.47836e-06	8.03694e-06
1366	7.66457e-06	5.70747e-06	7.76061e-06	7.47587e-06	7.93841e-06
1367	7.66473e-06	5.70642e-06	7.75206e-06	7.47338e-06	7.92986e-06
1368	7.75914e-06	5.70537e-06	7.75557e-06	7.47088e-06	7.93337e-06
1369	7.75569e-06	5.70431e-06	7.75797e-06	7.46839e-06	7.82638e-06
1370	7.68246e-06	5.70326e-06	7.6646e-06	7.46591e-06	7.83237e-06
1371	7.70524e-06	5.70221e-06	7.66799e-06	7.46342e-06	7.83576e-06
1372	7.66123e-06	5.70116e-06	7.66674e-06	7.46094e-06	7.72068e-06
1373	7.67892e-06	5.7001e-06	7.66783e-06	7.45846e-06	7.72177e-06
1374	7.65128e-06	5.69905e-06	7.68136e-06	7.45598e-06	7.7353e-06
1375	7.42177e-06	5.698e-06	7.6808e-06	7.4535e-06	7.73475e-06
1376	7.40934e-06	5.69695e-06	7.68406e-06	7.45103e-06	7.73799e-06
1377	7.45224e-06	5.6959e-06	7.68119e-06	7.44855e-06	7.73513e-06
1378	7.54609e-06	5.69485e-06	7.68113e-06	7.44608e-06	7.73479e-06
1379	7.63652e-06	5.69381e-06	7.58162e-06	7.44361e-06	7.68953e-06
1380	7.74944e-06	5.69276e-06	7.5752e-06	7.44115e-06	7.68311e-06
1381	7.86819e-06	5.69171e-06	7.58373e-06	7.43868e-06	7.57912e-06
1382	7.67128e-06	5.69066e-06	7.57725e-06	7.43622e-06	7.57264e-06
1383	7.76005e-06	5.68962e-06	7.56729e-06	7.43376e-06	7.56268e-06
1384	7.70396e-06	5.68857e-06	7.56701e-06	7.4313e-06	7.5624e-06
1385	7.68525e-06	5.68752e-06	7.51807e-06	7.42885e-06	7.56118e-06
1386	7.66658e-06	5.68648e-06	7.51478e-06	7.08757e-06	7.55789e-06
1387	7.72329e-06	5.68543e-06	7.50967e-06	7.08491e-06	7.55278e-06
1388	7.67171e-06	5.68439e-06	7.50645e-06	7.08225e-06	7.54915e-06
1389	7.71709e-06	5.68335e-06	7.51684e-06	7.0796e-06	7.55954e-06
1390	7.65077e-06	5.6823e-06	7.51735e-06	7.07695e-06	7.56005e-06
1391	7.70307e-06	5.68126e-06	7.51462e-06	7.0743e-06	7.55732e-06
1392	7.64916e-06	5.68022e-06	7.50896e-06	7.07166e-06	7.55166e-06
1393	7.68813e-06	5.67917e-06	7.51333e-06	7.06902e-06	7.55603e-06
1394	7.49229e-06	5.67813e-06	7.50945e-06	7.06638e-06	7.55215e-06
1395	7.49701e-06	5.67709e-06	7.51749e-06	7.06375e-06	7.56019e-06
1396	7.51799e-06	5.67605e-06	7.51989e-06	7.06112e-06	7.56259e-06
1397	7.42179e-06	5.67501e-06	7.51508e-06	7.05849e-06	7.55778e-06
1398	7.28518e-06	5.67397e-06	7.33196e-06	7.05586e-06	7.56111e-06
1399	7.36645e-06	5.67293e-06	7.19476e-06	7.05324e-06	7.56473e-06
1400	7.16948e-06	5.67189e-06	7.19143e-06	7.05062e-06	7.5614e-06
1401	7.08075e-06	5.67085e-06	7.19074e-06	7.048e-06	7.56068e-06
1402	7.16663e-06	5.66982e-06	7.19518e-06	7.47709e-06	8.27393e-06
1403	7.15832e-06	5.66878e-06	7.02935e-06	7.47458e-06	8.25461e-06
1404	7.2352e-06	5.66774e-06	7.03133e-06	7.47206e-06	8.25659e-06
1405	7.38368e-06	5.6667e-06	7.03346e-06	7.46955e-06	8.25872e-06
1406	7.33503e-06	5.66567e-06	7.03369e-06	7.46704e-06	8.11546e-06
1407	7.31258e-06	5.66463e-06	7.03826e-06	7.46453e-06	8.12003e-06
1408	7.28336e-06	5.6636e-06	7.03805e-06	7.46202e-06	7.95806e-06
1409	7.27612e-06	5.66256e-06	7.03477e-06	7.45952e-06	7.95459e-06
1410	7.3301e-06	5.66153e-06	7.02374e-06	7.45702e-06	7.94255e-06
1411	7.23582e-06	5.6605e-06	7.02519e-06	7.45452e-06	7.94382e-06
1412	7.25206e-06	5.65946e-06	7.02072e-06	7.45202e-06	7.93935e-06
1413	7.32555e-06	5.65843e-06	7.00819e-06	7.44952e-06	7.90813e-06
1414	7.20375e-06	5.6574e-06	7.01048e-06	7.44703e-06	7.87277e-06
1415	7.1583e-06	5.65637e-06	7.01242e-06	7.44454e-06	7.87471e-06
1416	7.03056e-06	5.65534e-06	7.01084e-06	7.44205e-06	7.87312e-06
1417	6.96559e-06	5.6543e-06	7.00744e-06	7.43957e-06	7.86973e-06
1418	6.96367e-06	5.65327e-06	7.00494e-06	7.43708e-06	7.86723e-06
1419	6.92999e-06	5.65224e-06	7.01517e-06	7.4346e-06	7.87746e-06
1420	6.90537e-06	5.65122e-06	7.00802e-06	7.43212e-06	7.75518e-06
1421	7.12274e-06	5.65019e-06	6.90837e-06	7.42964e-06	7.73737e-06
1422	7.10567e-06	5.64916e-06	6.90921e-06	7.42717e-06	7.73821e-06
1423	7.02829e-06	5.64813e-06	6.89403e-06	7.42469e-06	7.72303e-06
1424	7.0112e-06	5.6471e-06	6.89809e-06	7.42222e-06	7.72709e-06
1425	6.97544e-06	5.64608e-06	6.88707e-06	7.41975e-06	7.71607e-06
1426	7.14251e-06	5.64505e-06	6.89161e-06	7.41729e-06	7.7206e-06
1427	7.06105e-06	5.64402e-06	6.89185e-06	7.41482e-06	7.72085e-06
1428	7.00531e-06	5.643e-06	6.88947e-06	7.41236e-06	7.71847e-06
1429	7.16118e-06	5.64197e-06	6.89492e-06	7.4099e-06	7.72392e-06
1430	7.15143e-06	5.64095e-06	6.89376e-06	7.40745e-06	7.72275e-06
1431	7.24346e-06	5.63993e-06	6.85224e-06	7.40499e-06	7.56213e-06
1432	7.33357e-06	5.6389e-06	6.85402e-06	7.40254e-06	7.56392e-06
1433	7.24123e-06	5.63788e-06	6.85436e-06	7.40009e-06	7.56426e-06
1434	7.20469e-06	5.63686e-06	6.83829e-06	7.39764e-06	7.54819e-06
1435	6.99325e-06	5.63583e-06	6.84586e-06	7.39519e-06	7.55576e-06
1436	6.85896e-06	5.63481e-06	6.85391e-06	7.39275e-06	7.3687e-06
1437	6.86226e-06	5.63379e-06	6.86924e-06	7.39031e-06	7.34787e-06
1438	6.935e-06	5.63277e-06	6.86547e-06	7.38787e-06	7.3441e-06
1439	6.85564e-06	5.63175e-06	6.86523e-06	7.38543e-06	7.34386e-06
1440	6.96376e-06	5.63073e-06	6.87026e-06	7.383e-06	7.34889e-06
1441	6.9115e-06	5.62971e-06	6.86476e-06	7.38056e-06	7.34339e-06
1442	6.85899e-06	5.62869e-06	6.86006e-06	7.37813e-06	7.33869e-06
1443	6.88314e-06	5.62768e-06	6.86617e-06	7.37571e-06	7.3448e-06
1444	6.95161e-06	5.62666e-06	6.7851e-06	7.37328e-06	7.35575e-06
1445	7.10297e-06	5.62564e-06	6.78035e-06	7.37086e-06	7.35101e-06
1446	7.05759e-06	5.62462e-06	6.78256e-06	7.36844e-06	7.2692e-06
1447	7.21095e-06	5.62361e-06	6.78247e-06	7.88023e-06	7.90439e-06
1448	7.35264e-06	5.62259e-06	6.79485e-06	7.87816e-06	7.91677e-06
1449	7.27718e-06	5.62158e-06	6.79353e-06	7.87609e-06	7.8928e-06
1450	7.28905e-06	5.62056e-06	6.79309e-06	7.87403e-06	7.89235e-06
1451	7.1499e-06	5.61955e-06	6.79186e-06	7.37833e-06	7.89113e-06
1452	6.85331e-06	5.61854e-06	6.78791e-06	7.37557e-06	7.88718e-06
1453	6.6808e-06	5.61752e-06	6.78538e-06	7.37281e-06	7.88464e-06
1454	6.64802e-06	5.61651e-06	6.77349e-06	7.37006e-06	7.84982e-06
1455	6.58017e-06	5.6155e-06	6.78239e-06	7.36731e-06	7.85872e-06
1456	6.63741e-06	5.61449e-06	6.76863e-06	7.36456e-06	7.84497e-06
1457	6.63885e-06	5.61348e-06	6.7775e-06	7.36181e-06	7.85384e-06
1458	6.42051e-06	5.61246e-06	6.78183e-06	7.35906e-06	7.85817e-06
1459	6.51642e-06	5.61145e-06	6.79719e-06	7.35632e-06	7.85343e-06
1460	6.40944e-06	5.61044e-06	6.79843e-06	7.35358e-06	7.85468e-06
1461	6.4808e-06	5.60944e-06	6.79795e-06	7.35084e-06	7.63611e-06
1462	6.40344e-06	5.60843e-06	6.78683e-06	7.34811e-06	7.62499e-06
1463	6.408e-06	5.60742e-06	6.79779e-06	7.34538e-06	7.63595e-06
1464	6.48569e-06	5.60641e-06	6.79932e-06	7.34265e-06	7.63748e-06
1465	6.45223e-06	5.6054e-06	6.80378e-06	7.33992e-06	7.64194e-06
1466	6.47293e-06	5.6044e-06	6.81022e-06	7.3372e-06	7.64837e-06
1467	6.30966e-06	5.60339e-06	6.81347e-06	7.33448e-06	7.65163e-06
1468	6.63528e-06	5.60239e-06	6.59331e-06	7.33176e-06	7.65218e-06
1469	6.72174e-06	5.60138e-06	6.58059e-06	7.32904e-06	7.63946e-06
1470	6.83613e-06	5.60038e-06	6.58123e-06	7.32633e-06	7.64009e-06
1471	6.61419e-06	5.59937e-06	6.35141e-06	7.93697e-06	8.25348e-06
1472	6.70715e-06	5.59837e-06	6.35302e-06	7.93483e-06	8.2551e-06
1473	6.86484e-06	5.59736e-06	6.34101e-06	7.93269e-06	8.24309e-06
1474	6.70049e-06	5.59636e-06	6.32871e-06	7.93055e-06	8.23078e-06
1475	6.63682e-06	5.59536e-06	6.32843e-06	7.92842e-06	8.2305e-06
1476	6.67979e-06	5.59436e-06	6.33244e-06	7.92628e-06	8.23452e-06
1477	6.67199e-06	5.59336e-06	6.32261e-06	7.92415e-06	8.22468e-06
1478	6.68291e-06	5.59236e-06	6.32607e-06	7.92202e-06	8.22815e-06
1479	6.5831e-06	5.59136e-06	6.32618e-06	7.91989e-06	8.22826e-06
1480	6.6625e-06	5.59036e-06	6.31262e-06	7.91776e-06	8.21469e-06
1481	6.55298e-06	5.58936e-06	6.31414e-06	7.91563e-06	8.21621e-06
1482	6.37713e-06	5.58836e-06	6.30938e-06	7.9135e-06	8.21146e-06
1483	6.38877e-06	5.58736e-06	6.31571e-06	7.91138e-06	8.21779e-06
1484	6.35807e-06	5.58636e-06	6.3275e-06	7.90926e-06	8.22958e-06
1485	6.37705e-06	5.58537e-06	6.33456e-06	7.90714e-06	8.23664e-06
1486	6.52874e-06	5.58437e-06	6.33756e-06	7.90502e-06	8.23963e-06
1487	6.42623e-06	5.58337e-06	6.33016e-06	7.9029e-06	8.23223e-06
1488	6.35735e-06	5.58238e-06	6.32813e-06	7.90078e-06	8.2302e-06
1489	6.52434e-06	5.58138e-06	6.33692e-06	7.89867e-06	8.239e-06
1490	6.55882e-06	5.58039e-06	6.331e-06	7.89655e-06	8.23307e-06
1491	6.43639e-06	5.57939e-06	6.32242e-06	7.89444e-06	8.2245e-06
1492	6.34301e-06	5.5784e-06	6.318e-06	7.89233e-06	8.22008e-06
1493	6.37976e-06	5.57741e-06	6.31542e-06	7.89022e-06	8.2175e-06
1494	6.39857e-06	5.57641e-06	6.30173e-06	7.88811e-06	8.20381e-06
1495	6.39266e-06	5.57542e-06	6.31707e-06	7.88601e-06	8.21915e-06
1496	6.39503e-06	5.57443e-06	6.32164e-06	7.8839e-06	8.22372e-06
1497	6.43237e-06	5.57344e-06	6.32111e-06	7.8818e-06	8.22318e-06
1498	6.4632e-06	5.57245e-06	6.3109e-06	7.8797e-06	8.21297e-06
1499	6.55329e-06	5.57146e-06	6.31822e-06	7.8776e-06	8.16355e-06
1500	6.583e-06	5.57047e-06	6.3128e-06	7.8755e-06	8.15813e-06
1501	6.68995e-06	5.56948e-06	6.31905e-06	7.87341e-06	8.13876e-06
1502	6.72999e-06	5.56849e-06	6.31641e-06	7.87131e-06	8.08252e-06
1503	6.88174e-06	5.56751e-06	6.31305e-06	7.44973e-06	8.07917e-06
1504	6.82779e-06	5.56652e-06	6.30617e-06	7.44717e-06	8.07228e-06
1505	6.85751e-06	5.56553e-06	6.31937e-06	7.44461e-06	8.02991e-06
1506	6.70436e-06	5.56454e-06	6.31501e-06	7.44206e-06	8.02555e-06
1507	6.74893e-06	5.56356e-06	6.31761e-06	7.95989e-06	8.64513e-06
1508	6.83986e-06	5.56257e-06	6.32276e-06	7.9577e-06	8.65028e-06
1509	6.85156e-06	5.56159e-06	6.25254e-06	7.95551e-06	8.65643e-06
1510	6.98729e-06	5.5606e-06	6.24898e-06	7.95332e-06	8.65288e-06
1511	7.16599e-06	5.55962e-06	6.2516e-06	7.95113e-06	8.61436e-06
1512	7.14193e-06	5.55864e-06	6.25524e-06	7.94894e-06	8.618e-06
1513	7.0701e-06	5.55765e-06	6.25775e-06	7.94676e-06	8.62051e-06
1514	6.96216e-06	5.55667e-06	6.25889e-06	7.94457e-06	8.49352e-06
1515	6.99361e-06	5.55569e-06	6.26319e-06	7.94239e-06	8.49782e-06
1516	7.03914e-06	5.55471e-06	6.27545e-06	7.94021e-06	8.51008e-06
1517	7.04109e-06	5.55373e-06	6.27768e-06	7.93803e-06	8.51232e-06
1518	7.07298e-06	5.55275e-06	6.28097e-06	7.93586e-06	8.37313e-06
1519	7.27744e-06	5.55177e-06	6.29058e-06	7.93368e-06	8.38274e-06
1520	7.28308e-06	5.55079e-06	6.28727e-06	7.93151e-06	8.37943e-06
1521	7.38647e-06	5.54981e-06	6.28603e-06	7.92934e-06	8.23629e-06
1522	7.36068e-06	5.54883e-06	6.29012e-06	7.92717e-06	8.24038e-06
1523	7.41453e-06	5.54785e-06	6.28741e-06	7.925e-06	8.23767e-06
1524	7.49762e-06	5.54688e-06	6.2846e-06	7.92283e-06	8.23486e-06
1525	7.41885e-06	5.5459e-06	6.29747e-06	7.92067e-06	8.24773e-06
1526	7.42057e-06	5.54492e-06	6.29271e-06	7.91851e-06	8.21269e-06
1527	7.33808e-06	5.54395e-06	6.29322e-06	7.91634e-06	8.2132e-06
1528	7.25621e-06	5.54297e-06	6.30496e-06	7.91418e-06	8.22494e-06
1529	7.29516e-06	5.542e-06	6.30162e-06	7.91203e-06	8.2216e-06
1530	7.19906e-06	5.54103e-06	6.31789e-06	7.90987e-06	8.23786e-06
1531	7.23083e-06	5.54005e-06	6.3283e-06	7.90772e-06	8.24828e-06
1532	7.10076e-06	5.53908e-06	6.31522e-06	7.90556e-06	8.2352e-06
1533	7.22031e-06	5.53811e-06	6.3139e-06	7.90341e-06	8.23388e-06
1534	7.15424e-06	5.53714e-06	6.21711e-06	7.90126e-06	8.23859e-06
1535	7.15234e-06	5.53616e-06	6.21876e-06	7.89911e-06	8.24024e-06
1536	7.26627e-06	5.53519e-06	6.23394e-06	7.89697e-06	8.25543e-06
1537	7.20847e-06	5.53422e-06	6.23016e-06	7.89482e-06	8.25164e-06
1538	7.11461e-06	5.53325e-06	6.22893e-06	7.89268e-06	8.25041e-06
1539	7.14828e-06	5.53228e-06	6.23015e-06	7.89054e-06	8.18235e-06
1540	7.10699e-06	5.53131e-06	6.2282e-06	7.8884e-06	8.18039e-06
1541	7.16823e-06	5.53035e-06	6.23428e-06	7.88626e-06	8.18647e-06
1542	7.18989e-06	5.52938e-06	6.23906e-06	7.88413e-06	8.15859e-06
1543	7.27701e-06	5.52841e-06	6.23923e-06	7.88199e-06	8.15876e-06
1544	7.27476e-06	5.52744e-06	6.24014e-06	7.87986e-06	8.15968e-06
1545	7.28702e-06	5.52648e-06	6.24482e-06	7.87773e-06	8.16436e-06
1546	7.24799e-06	5.52551e-06	6.2502e-06	7.8756e-06	8.16974e-06
1547	7.40617e-06	5.52455e-06	6.25975e-06	7.87347e-06	8.17929e-06
1548	7.55629e-06	5.52358e-06	6.25975e-06	7.87135e-06	8.14618e-06
1549	7.62508e-06	5.52262e-06	6.10493e-06	7.86922e-06	8.10885e-06
1550	7.73368e-06	5.52166e-06	6.09916e-06	7.8671e-06	8.10308e-06
1551	7.89672e-06	5.52069e-06	6.09412e-06	7.86498e-06	8.09804e-06
1552	7.91325e-06	5.51973e-06	6.10349e-06	7.86286e-06	8.10741e-06
1553	7.97818e-06	5.51877e-06	6.09941e-06	7.86075e-06	8.10333e-06
1554	7.89958e-06	5.51781e-06	6.10139e-06	7.85863e-06	8.0684e-06
1555	7.90508e-06	5.51685e-06	6.089e-06	7.85652e-06	8.05602e-06
1556	8.08931e-06	5.51589e-06	6.00107e-06	7.85441e-06	7.95132e-06
1557	8.08041e-06	5.51493e-06	6.0002e-06	7.8523e-06	7.95045e-06
1558	8.14979e-06	5.51397e-06	6.00937e-06	7.85019e-06	7.95921e-06
1559	8.22038e-06	5.51301e-06	6.00318e-06	7.84808e-06	7.95302e-06
1560	8.12544e-06	5.51205e-06	6.00273e-06	7.84598e-06	7.95257e-06
1561	7.93406e-06	5.51109e-06	6.00553e-06	7.84388e-06	7.91034e-06
1562	7.97115e-06	5.51013e-06	6.0024e-06	7.84178e-06	7.9072e-06
1563	7.88656e-06	5.50918e-06	6.01361e-06	7.83968e-06	7.91797e-06
1564	7.90748e-06	5.50822e-06	6.0144e-06	7.83758e-06	7.9185e-06
1565	7.82373e-06	5.50727e-06	6.01205e-06	7.83549e-06	7.83396e-06
1566	7.84868e-06	5.50631e-06	6.00802e-06	7.83339e-06	7.82921e-06
1567	7.78127e-06	5.50536e-06	6.00482e-06	7.8313e-06	7.82601e-06
1568	7.6693e-06	5.5044e-06	6.00295e-06	7.82921e-06	7.82414e-06
1569	7.58844e-06	5.50345e-06	6.00255e-06	7.82712e-06	7.82359e-06
1570	7.54046e-06	5.5025e-06	6.0006e-06	7.82503e-06	7.78025e-06
1571	7.59543e-06	5.50154e-06	5.99312e-06	7.82295e-06	7.77278e-06
1572	7.67887e-06	5.50059e-06	5.99975e-06	7.82087e-06	7.7794e-06
1573	7.57562e-06	5.49964e-06	6.01171e-06	7.81879e-06	7.79136e-06
1574	7.62038e-06	5.49869e-06	6.01562e-06	7.81671e-06	7.76198e-06
1575	7.60398e-06	5.49774e-06	5.91347e-06	7.81463e-06	7.76463e-06
1576	7.50619e-06	5.49679e-06	5.92163e-06	7.81255e-06	7.65538e-06
1577	7.54191e-06	5.49584e-06	5.91855e-06	7.81048e-06	7.65231e-06
1578	7.51991e-06	5.49489e-06	5.91352e-06	7.80841e-06	7.64728e-06
1579	7.37864e-06	5.49394e-06	5.9187e-06	7.45587e-06	7.65245e-06
1580	7.34017e-06	5.49299e-06	5.91507e-06	7.45355e-06	7.64877e-06
1581	7.25938e-06	5.49205e-06	5.92514e-06	7.45123e-06	7.61224e-06
1582	7.24446e-06	5.4911e-06	5.93554e-06	7.44892e-06	7.62264e-06
1583	7.33176e-06	5.49015e-06	5.93399e-06	7.4466e-06	7.62098e-06
1584	7.31533e-06	5.48921e-06	5.93647e-06	7.44429e-06	7.62345e-06
1585	7.42431e-06	5.48826e-06	5.93043e-06	7.44198e-06	7.61741e-06
1586	7.51564e-06	5.48732e-06	5.93703e-06	7.43968e-06	7.62401e-06
1587	7.58387e-06	5.48638e-06	5.93449e-06	7.43738e-06	7.59888e-06
1588	7.52354e-06	5.48543e-06	5.94008e-06	7.43508e-06	7.56825e-06
1589	7.54847e-06	5.48449e-06	5.92866e-06	7.43278e-06	7.55683e-06
1590	7.49857e-06	5.48355e-06	5.93404e-06	7.43048e-06	7.56222e-06
1591	7.66014e-06	5.4826e-06	5.93973e-06	7.42819e-06	7.5679e-06
1592	7.54334e-06	5.48166e-06	5.93744e-06	7.4259e-06	7.56562e-06
1593	7.45471e-06	5.48072e-06	5.93219e-06	7.06474e-06	7.56036e-06
1594	7.45694e-06	5.47978e-06	5.92577e-06	7.06227e-06	7.45608e-06
1595	7.60639e-06	5.47884e-06	5.92407e-06	7.05981e-06	7.42355e-06
1596	7.50311e-06	5.4779e-06	5.92264e-06	7.05735e-06	7.42212e-06
1597	7.55638e-06	5.47696e-06	5.92476e-06	7.05489e-06	7.37919e-06
1598	7.47609e-06	5.47603e-06	5.81495e-06	7.05243e-06	7.3462e-06
1599	7.59795e-06	5.47509e-06	5.81452e-06	7.04998e-06	7.29302e-06
1600	7.57893e-06	5.47415e-06	5.81918e-06	7.04754e-06	7.25324e-06
1601	7.48369e-06	5.47322e-06	5.82098e-06	7.04509e-06	7.25504e-06
1602	7.50904e-06	5.47228e-06	5.81555e-06	7.04265e-06	7.22224e-06
1603	7.66288e-06	6.59845e-06	7.57252e-06	7.59224e-06	7.93252e-06
1604	7.53643e-06	6.59849e-06	7.56177e-06	7.59005e-06	7.92177e-06
1605	7.54415e-06	6.59852e-06	7.56121e-06	7.58786e-06	7.92121e-06
1606	7.66687e-06	6.59856e-06	7.4757e-06	7.58567e-06	7.91649e-06
1607	7.77134e-06	6.59859e-06	7.47372e-06	7.58349e-06	7.91451e-06
1608	7.88079e-06	6.59862e-06	7.48283e-06	7.5813e-06	7.92363e-06
1609	7.8335e-06	6.59866e-06	7.47846e-06	7.57912e-06	7.91925e-06
1610	7.82263e-06	6.59869e-06	7.49067e-06	7.57695e-06	7.93146e-06
1611	7.96685e-06	6.59873e-06	7.49103e-06	7.57477e-06	7.93182e-06
1612	7.92509e-06	6.59876e-06	7.49887e-06	7.5726e-06	7.75948e-06
1613	7.96067e-06	6.59879e-06	7.51409e-06	7.57043e-06	7.7747e-06
1614	8.02743e-06	6.59883e-06	7.52339e-06	7.56826e-06	7.784e-06
1615	8.09237e-06	6.59886e-06	7.5186e-06	7.5661e-06	7.77921e-06
1616	7.93321e-06	6.5989e-06	7.52004e-06	7.56393e-06	7.78065e-06
1617	7.95179e-06	6.59893e-06	7.51516e-06	7.56177e-06	7.70605e-06
1618	8.0129e-06	6.59896e-06	7.52117e-06	7.55961e-06	7.71207e-06
1619	8.16458e-06	6.599e-06	7.51788e-06	7.55746e-06	7.68197e-06
1620	8.09758e-06	6.59903e-06	7.52008e-06	7.5553e-06	7.60847e-06
1621	8.09677e-06	6.59906e-06	7.52633e-06	7.55315e-06	7.61473e-06
1622	8.00011e-06	6.5991e-06	7.50829e-06	7.551e-06	7.59669e-06
1623	7.98849e-06	6.59913e-06	7.50665e-06	7.54886e-06	7.59504e-06
1624	7.834e-06	6.59917e-06	7.50955e-06	7.54671e-06	7.59795e-06
1625	7.9317e-06	6.5992e-06	7.43245e-06	7.10291e-06	7.59315e-06
1626	7.81242e-06	6.59923e-06	7.42671e-06	7.10038e-06	7.58741e-06
1627	7.66682e-06	6.59927e-06	7.43413e-06	7.09786e-06	7.59483e-06
1628	7.61618e-06	6.5993e-06	7.43872e-06	7.09533e-06	7.59942e-06
1629	7.62392e-06	6.59934e-06	7.34162e-06	6.54128e-06	7.46926e-06
1630	7.7254e-06	6.59937e-06	7.3505e-06	6.53823e-06	7.47814e-06
1631	7.81541e-06	6.5994e-06	7.34335e-06	6.53519e-06	7.47099e-06
1632	7.92346e-06	6.59944e-06	7.32523e-06	6.53215e-06	7.45287e-06
1633	7.96954e-06	6.59947e-06	7.23126e-06	6.52912e-06	7.4598e-06
1634	7.8234e-06	6.5995e-06	7.23844e-06	6.52609e-06	7.3308e-06
1635	7.65071e-06	6.59954e-06	7.23499e-06	6.52307e-06	7.32734e-06
1636	7.63334e-06	6.59957e-06	7.23106e-06	6.52005e-06	7.32341e-06
1637	7.50934e-06	6.59961e-06	7.23063e-06	6.51703e-06	7.26447e-06
1638	7.46994e-06	6.59964e-06	7.22298e-06	6.51403e-06	7.25682e-06
1639	7.54924e-06	6.59967e-06	7.21832e-06	6.51102e-06	7.25216e-06
1640	7.57083e-06	6.59971e-06	7.22029e-06	6.50803e-06	7.25412e-06
1641	7.60151e-06	6.59974e-06	7.23541e-06	6.50503e-06	7.26925e-06
1642	7.60633e-06	6.59978e-06	7.23768e-06	6.50205e-06	7.27152e-06
1643	7.51167e-06	6.59981e-06	7.23905e-06	6.49907e-06	7.27289e-06
1644	7.45945e-06	6.59984e-06	7.23281e-06	6.49609e-06	7.26665e-06
1645	7.48389e-06	6.59988e-06	7.1958e-06	6.49312e-06	7.26126e-06
1646	7.57273e-06	6.59991e-06	7.19937e-06	6.49015e-06	7.26484e-06
1647	7.81374e-06	6.59994e-06	7.19932e-06	6.48719e-06	7.26478e-06
1648	7.69786e-06	6.59998e-06	7.20347e-06	6.48423e-06	7.26893e-06
1649	7.67643e-06	6.60001e-06	7.20974e-06	6.48128e-06	7.2752e-06
1650	7.75096e-06	6.60005e-06	7.22625e-06	6.47834e-06	7.29171e-06
1651	7.72625e-06	6.60008e-06	7.22769e-06	6.47539e-06	7.29315e-06
1652	7.80836e-06	6.60011e-06	7.23532e-06	6.47246e-06	7.30079e-06
1653	7.65387e-06	6.60015e-06	7.23042e-06	6.46953e-06	7.29589e-06
1654	7.54918e-06	6.60018e-06	7.23861e-06	6.4666e-06	7.30407e-06
1655	7.40817e-06	6.60021e-06	7.1359e-06	6.46368e-06	7.30489e-06
1656	7.34656e-06	6.60025e-06	7.12719e-06	6.46076e-06	7.29618e-06
1657	7.3663e-06	6.60028e-06	7.12483e-06	6.45785e-06	7.29382e-06
1658	7.47785e-06	6.60032e-06	7.12773e-06	6.45495e-06	7.29672e-06
1659	7.5423e-06	6.60035e-06	7.06914e-06	6.45205e-06	7.25553e-06
1660	7.6284e-06	6.60038e-06	7.07142e-06	6.44915e-06	7.25781e-06
1661	7.57173e-06	6.60042e-06	7.07535e-06	6.44626e-06	7.26174e-06
1662	7.55397e-06	6.60045e-06	7.08103e-06	6.44337e-06	7.26743e-06
1663	7.38673e-06	6.60048e-06	6.97664e-06	7.02116e-06	7.95735e-06
1664	7.45925e-06	6.60052e-06	6.97725e-06	7.01841e-06	7.83828e-06
1665	7.54977e-06	6.60055e-06	6.96589e-06	7.01566e-06	7.82692e-06
1666	7.82115e-06	6.60059e-06	6.9607e-06	7.01291e-06	7.82174e-06
1667	7.88407e-06	7.45093e-06	8.53647e-06	7.46562e-06	8.38433e-06
1668	7.91096e-06	7.45175e-06	8.53294e-06	7.46296e-06	8.3808e-06
1669	7.94996e-06	7.45258e-06	8.51862e-06	7.4603e-06	8.36648e-06
1670	7.92024e-06	7.4534e-06	8.52813e-06	7.45764e-06	8.37599e-06
1671	7.86893e-06	7.45422e-06	8.52848e-06	7.45498e-06	8.37635e-06
1672	7.59098e-06	7.45505e-06	8.52648e-06	7.45233e-06	8.37434e-06
1673	7.62213e-06	7.45587e-06	8.52885e-06	7.44968e-06	8.31213e-06
1674	7.56444e-06	7.4567e-06	8.5381e-06	7.44704e-06	8.25567e-06
1675	7.54094e-06	7.45752e-06	8.53631e-06	7.44439e-06	8.22406e-06
1676	7.52254e-06	7.45835e-06	8.53254e-06	7.44175e-06	8.22029e-06
1677	7.57814e-06	7.45917e-06	8.52836e-06	7.43911e-06	8.21611e-06
1678	7.71327e-06	7.46e-06	8.52531e-06	7.43648e-06	8.21306e-06
1679	7.5801e-06	7.46082e-06	8.53436e-06	7.43385e-06	8.03184e-06
1680	7.53469e-06	7.46165e-06	8.52702e-06	7.43122e-06	8.02449e-06
1681	7.58387e-06	7.46247e-06	8.5341e-06	7.42859e-06	8.03158e-06
1682	7.49959e-06	7.4633e-06	8.52658e-06	7.42597e-06	8.02406e-06
1683	7.6172e-06	7.46413e-06	8.52182e-06	7.42335e-06	8.0193e-06
1684	7.68291e-06	7.46495e-06	8.51454e-06	7.42073e-06	8.01202e-06
1685	7.58422e-06	7.46578e-06	8.51527e-06	7.41811e-06	8.01275e-06
1686	7.39387e-06	7.46661e-06	8.5256e-06	7.4155e-06	8.02308e-06
1687	7.4598e-06	7.46743e-06	8.53371e-06	7.41289e-06	8.03119e-06
1688	7.29926e-06	7.46826e-06	8.53005e-06	7.41029e-06	8.02753e-06
1689	7.21808e-06	7.46909e-06	8.53687e-06	7.40768e-06	7.90751e-06
1690	7.27048e-06	7.46991e-06	8.53372e-06	7.40508e-06	7.90436e-06
1691	7.34575e-06	7.47074e-06	8.52953e-06	7.40248e-06	7.90017e-06
1692	7.32589e-06	7.47157e-06	8.52198e-06	6.95566e-06	7.89262e-06
1693	7.3227e-06	7.4724e-06	8.51332e-06	6.95267e-06	7.88396e-06
1694	7.26675e-06	7.47322e-06	8.52024e-06	6.94968e-06	7.89088e-06
1695	7.15131e-06	7.47405e-06	8.54111e-06	6.9467e-06	7.91175e-06
1696	7.30767e-06	7.47488e-06	8.54404e-06	6.94372e-06	7.8305e-06
1697	7.2583e-06	7.47571e-06	8.56163e-06	6.94075e-06	7.8481e-06
1698	7.32307e-06	7.47654e-06	8.48699e-06	6.93778e-06	7.84795e-06
1699	7.29868e-06	7.47736e-06	8.37739e-06	6.93481e-06	7.85505e-06
1700	7.31125e-06	7.47819e-06	8.38048e-06	6.93185e-06	7.85815e-06
1701	7.18923e-06	7.47902e-06	8.38734e-06	6.92889e-06	7.86501e-06
1702	7.2448e-06	7.47985e-06	8.3978e-06	6.92594e-06	7.87547e-06
1703	7.3554e-06	7.48068e-06	8.40517e-06	6.92299e-06	7.88284e-06
1704	7.27887e-06	7.48151e-06	8.40599e-06	6.92005e-06	7.88366e-06
1705	7.27337e-06	7.48234e-06	8.41296e-06	6.91711e-06	7.80869e-06
1706	7.34707e-06	7.48317e-06	8.42311e-06	6.91417e-06	7.81884e-06
1707	7.44494e-06	7.484e-06	8.42089e-06	6.91124e-06	7.81662e-06
1708	7.21913e-06	7.48483e-06	8.42057e-06	6.90831e-06	7.8163e-06
1709	7.24919e-06	7.48566e-06	8.42186e-06	6.90538e-06	7.81759e-06
1710	7.08248e-06	7.48649e-06	8.42749e-06	6.90246e-06	7.82322e-06
1711	7.06894e-06	7.48732e-06	8.41841e-06	6.89955e-06	7.81414e-06
1712	7.1998e-06	7.48815e-06	8.43052e-06	6.89664e-06	7.70035e-06
1713	7.18668e-06	7.48898e-06	8.3488e-06	6.89373e-06	7.69863e-06
1714	7.21006e-06	7.48981e-06	8.34628e-06	6.89082e-06	7.69611e-06
1715	7.23019e-06	7.49064e-06	8.34978e-06	6.88792e-06	7.69961e-06
1716	7.07262e-06	7.49147e-06	8.34548e-06	6.88503e-06	7.552e-06
1717	7.0695e-06	7.4923e-06	8.34713e-06	6.88214e-06	7.55365e-06
1718	6.92338e-06	6.82986e-06	8.35218e-06	6.50958e-06	7.45543e-06
1719	7.12867e-06	6.82978e-06	8.34902e-06	6.50659e-06	7.45228e-06
1720	7.09548e-06	6.82969e-06	8.34969e-06	6.50361e-06	7.45294e-06
1721	7.06851e-06	6.82961e-06	8.31468e-06	7.19326e-06	8.175e-06
1722	7.14878e-06	6.82952e-06	8.31399e-06	7.19062e-06	8.17431e-06
1723	7.21216e-06	6.82944e-06	8.30676e-06	7.18799e-06	8.16708e-06
1724	7.43453e-06	6.82936e-06	8.29486e-06	7.72898e-06	8.68013e-06
1725	7.49322e-06	6.82927e-06	8.30234e-06	7.72663e-06	8.68761e-06
1726	7.44417e-06	6.82919e-06	8.3099e-06	7.72427e-06	8.69517e-06
1727	7.58683e-06	6.8291e-06	8.31311e-06	7.72192e-06	8.69838e-06
1728	7.73058e-06	6.82902e-06	8.30098e-06	7.71958e-06	8.68624e-06
1729	7.601e-06	6.82894e-06	8.30007e-06	7.71723e-06	8.68533e-06
1730	7.63294e-06	6.82885e-06	8.30118e-06	7.71489e-06	8.68645e-06
1731	7.71275e-06	6.82877e-06	8.29444e-06	7.71255e-06	8.67971e-06
1732	7.90539e-06	6.82868e-06	8.28481e-06	7.71021e-06	8.67008e-06
1733	7.94514e-06	6.8286e-06	8.2891e-06	7.70788e-06	8.67437e-06
1734	7.99044e-06	6.82852e-06	8.3013e-06	7.70554e-06	8.68656e-06
1735	8.10238e-06	6.82843e-06	8.30217e-06	7.70321e-06	8.68743e-06
1736	8.09801e-06	6.82835e-06	8.3042e-06	7.70089e-06	8.63427e-06
1737	8.01133e-06	6.82827e-06	8.30365e-06	7.69856e-06	8.63372e-06
1738	8.06609e-06	6.82818e-06	8.298e-06	7.69624e-06	8.62807e-06
1739	8.10535e-06	6.8281e-06	8.28953e-06	7.69392e-06	8.6196e-06
1740	8.0023e-06	6.82801e-06	8.28456e-06	7.6916e-06	8.61463e-06
1741	7.9595e-06	6.82793e-06	8.20709e-06	7.68928e-06	8.61501e-06
1742	8.04904e-06	6.82785e-06	8.20061e-06	7.68697e-06	8.60854e-06
1743	8.07033e-06	6.82776e-06	8.19972e-06	7.68466e-06	8.60764e-06
1744	8.06978e-06	6.82768e-06	8.21226e-06	7.68235e-06	8.62019e-06
1745	8.12542e-06	6.8276e-06	8.21739e-06	7.68004e-06	8.62531e-06
1746	7.95348e-06	6.82751e-06	8.21261e-06	7.67774e-06	8.50931e-06
1747	7.98355e-06	6.82743e-06	8.21596e-06	7.67544e-06	8.51267e-06
1748	8.10201e-06	6.82734e-06	8.21481e-06	7.67314e-06	8.51152e-06
1749	8.14869e-06	6.82726e-06	8.22107e-06	7.67084e-06	8.51778e-06
1750	8.21884e-06	6.82718e-06	8.21623e-06	7.66855e-06	8.51294e-06
1751	7.97947e-06	6.82709e-06	8.21353e-06	7.66626e-06	8.51023e-06
1752	8.06908e-06	6.82701e-06	8.2064e-06	7.66397e-06	8.5031e-06
1753	7.98912e-06	6.82693e-06	8.22158e-06	7.66168e-06	8.51829e-06
1754	7.92199e-06	6.82684e-06	8.2215e-06	7.6594e-06	8.4968e-06
1755	7.90681e-06	6.82676e-06	8.23258e-06	7.65712e-06	8.50788e-06
1756	7.77075e-06	6.82667e-06	8.22495e-06	7.65484e-06	8.50025e-06
1757	7.7408e-06	6.82659e-06	8.22116e-06	7.65256e-06	8.49646e-06
1758	7.82505e-06	6.82651e-06	8.22763e-06	7.65028e-06	8.35772e-06
1759	7.96789e-06	6.82642e-06	8.23031e-06	7.64801e-06	8.16952e-06
1760	8.07184e-06	6.82634e-06	8.12223e-06	7.64574e-06	8.18451e-06
1761	8.24146e-06	6.82626e-06	8.11469e-06	7.64348e-06	8.17698e-06
1762	8.22395e-06	6.82617e-06	7.99966e-06	7.64121e-06	8.17688e-06
1763	8.29211e-06	6.82609e-06	8.00043e-06	7.63895e-06	8.17765e-06
1764	8.26863e-06	6.82601e-06	7.99136e-06	7.63669e-06	8.16858e-06
1765	8.36165e-06	6.82592e-06	7.99429e-06	7.63443e-06	8.1715e-06
1766	8.1724e-06	6.82584e-06	8.00002e-06	7.63218e-06	8.17723e-06
1767	8.20061e-06	6.82576e-06	7.99852e-06	7.62992e-06	8.17573e-06
1768	8.16015e-06	6.82567e-06	7.99377e-06	8.06751e-06	8.72896e-06
1769	8.02577e-06	6.82559e-06	7.99326e-06	8.06542e-06	8.6881e-06
1770	7.96467e-06	6.82551e-06	7.99485e-06	8.41164e-06	9.17465e-06
1771	8.1623e-06	6.82542e-06	7.97769e-06	8.40961e-06	8.99496e-06
1772	8.20742e-06	6.82534e-06	7.98332e-06	8.40757e-06	9.00059e-06
1773	8.17031e-06	6.82526e-06	7.98301e-06	8.40554e-06	9.00028e-06
1774	8.11401e-06	6.82517e-06	7.98773e-06	7.9854e-06	9.005e-06
1775	8.10068e-06	6.82509e-06	8.00184e-06	7.98283e-06	9.01911e-06
1776	7.92237e-06	6.82501e-06	8.00627e-06	7.98026e-06	9.02354e-06
1777	7.85729e-06	6.82492e-06	8.00955e-06	7.9777e-06	9.02682e-06
1778	7.70212e-06	6.82484e-06	8.00496e-06	7.97514e-06	9.02223e-06
1779	7.64536e-06	6.82476e-06	7.99901e-06	7.97258e-06	9.01628e-06
1780	7.57721e-06	6.82467e-06	7.99383e-06	7.97002e-06	9.0111e-06
1781	7.54316e-06	6.82459e-06	7.99617e-06	7.96746e-06	9.01344e-06
1782	7.6217e-06	6.82451e-06	8.01437e-06	7.96491e-06	9.03164e-06
1783	7.59278e-06	6.82442e-06	8.00969e-06	7.96236e-06	9.02696e-06
1784	7.717e-06	6.82434e-06	7.91208e-06	7.95981e-06	9.0261e-06
1785	7.76864e-06	6.82426e-06	7.91561e-06	7.95726e-06	9.02962e-06
1786	7.67602e-06	6.82417e-06	7.9077e-06	7.95472e-06	9.02171e-06
1787	7.7163e-06	6.82409e-06	7.91168e-06	7.95217e-06	9.02569e-06
1788	7.89087e-06	6.82401e-06	7.91177e-06	7.94963e-06	9.02579e-06
1789	8.0221e-06	6.82393e-06	7.91169e-06	7.9471e-06	8.94909e-06
1790	7.95551e-06	6.82384e-06	7.90627e-06	7.94456e-06	8.94367e-06
1791	7.91669e-06	6.82376e-06	7.79562e-06	7.94203e-06	8.9107e-06
1792	7.73808e-06	6.82368e-06	7.78214e-06	7.9395e-06	8.89721e-06
1793	7.51845e-06	6.82359e-06	7.78244e-06	7.93697e-06	8.89752e-06
1794	7.61938e-06	6.82351e-06	7.77625e-06	7.93444e-06	8.89132e-06
1795	7.67253e-06	6.82343e-06	7.77288e-06	7.93192e-06	8.88795e-06
1796	7.66365e-06	6.82334e-06	7.77164e-06	7.92939e-06	8.88671e-06
1797	7.80918e-06	6.82326e-06	7.66579e-06	7.92687e-06	8.89376e-06
1798	7.78835e-06	6.82318e-06	7.66052e-06	7.92436e-06	8.88849e-06
1799	8.0018e-06	6.8231e-06	7.66411e-06	7.92184e-06	8.89208e-06
1800	8.06942e-06	6.82301e-06	7.65354e-06	7.91933e-06	8.88151e-06
1801	8.12924e-06	6.82293e-06	7.64292e-06	7.91682e-06	8.87089e-06
1802	8.22035e-06	6.82285e-06	7.63153e-06	7.91431e-06	8.8595e-06
1803	8.20826e-06	6.82276e-06	7.63118e-06	7.9118e-06	8.85915e-06
1804	8.21569e-06	6.82268e-06	7.63144e-06	7.9093e-06	8.85941e-06
1805	8.27227e-06	6.8226e-06	7.63497e-06	7.9068e-06	8.86294e-06
1806	8.33316e-06	6.82252e-06	7.63517e-06	7.9043e-06	8.71592e-06
1807	8.43345e-06	6.82243e-06	7.63365e-06	7.9018e-06	8.7144e-06
1808	8.38524e-06	6.82235e-06	7.63327e-06	7.89931e-06	8.71402e-06
1809	8.29724e-06	6.82227e-06	7.63725e-06	7.89682e-06	8.718e-06
1810	8.2487e-06	6.82219e-06	7.64091e-06	7.89433e-06	8.61809e-06
1811	8.148e-06	6.8221e-06	7.64999e-06	7.89184e-06	8.62716e-06
1812	8.14005e-06	6.82202e-06	7.61136e-06	7.88936e-06	8.63821e-06
1813	8.23498e-06	6.82194e-06	7.60843e-06	7.88687e-06	8.63529e-06
1814	8.37078e-06	6.82186e-06	7.60531e-06	7.88439e-06	8.60028e-06
1815	8.44049e-06	6.82177e-06	7.61499e-06	7.88191e-06	8.60996e-06
1816	8.30819e-06	6.82169e-06	7.62056e-06	7.87944e-06	8.58334e-06
1817	8.23893e-06	6.82161e-06	7.61538e-06	7.87696e-06	8.57815e-06
1818	8.28824e-06	6.82153e-06	7.61381e-06	7.87449e-06	8.57659e-06
1819	8.21172e-06	6.82144e-06	7.60991e-06	7.87202e-06	8.57268e-06
1820	8.13781e-06	6.82136e-06	7.60565e-06	7.86956e-06	8.54699e-06
1821	7.99389e-06	6.82128e-06	7.59725e-06	7.86709e-06	8.50214e-06
1822	8.10279e-06	6.8212e-06	7.59836e-06	7.86463e-06	8.50326e-06
1823	8.05546e-06	6.82111e-06	7.60669e-06	7.86217e-06	8.51158e-06
1824	8.13872e-06	6.82103e-06	7.58966e-06	7.85972e-06	8.49455e-06
1825	8.19362e-06	6.82095e-06	7.60127e-06	7.85726e-06	8.50616e-06
1826	8.14828e-06	6.82087e-06	7.60481e-06	7.85481e-06	8.50971e-06
1827	8.22846e-06	6.82078e-06	7.59897e-06	7.85236e-06	8.39308e-06
1828	8.10378e-06	6.8207e-06	7.5982e-06	7.84991e-06	8.39231e-06
1829	8.06711e-06	6.82062e-06	7.59467e-06	7.84746e-06	8.38878e-06
1830	8.07329e-06	6.82054e-06	7.59156e-06	7.84502e-06	8.38567e-06
1831	7.99193e-06	6.82045e-06	7.59726e-06	7.84258e-06	8.39137e-06
1832	8.04618e-06	6.82037e-06	7.5938e-06	7.84014e-06	8.38791e-06
1833	8.09108e-06	6.82029e-06	7.5864e-06	7.83771e-06	8.38034e-06
1834	8.12232e-06	6.82021e-06	7.59298e-06	7.83527e-06	8.38663e-06
1835	8.10859e-06	6.82013e-06	7.58608e-06	7.83284e-06	8.37858e-06
1836	7.98868e-06	6.82004e-06	7.58704e-06	7.83041e-06	8.37954e-06
1837	8.00979e-06	6.81996e-06	7.58297e-06	7.82798e-06	8.37547e-06
1838	7.91113e-06	6.81988e-06	7.58304e-06	7.82556e-06	8.20702e-06
1839	8.0047e-06	6.8198e-06	7.58405e-06	7.82314e-06	8.208e-06
1840	8.00167e-06	6.81971e-06	7.58356e-06	7.82072e-06	8.20657e-06
1841	8.03251e-06	6.81963e-06	7.58338e-06	7.8183e-06	8.20604e-06
1842	8.00743e-06	6.81955e-06	7.58502e-06	7.81589e-06	8.20718e-06
1843	7.93919e-06	6.81947e-06	7.58442e-06	7.81347e-06	8.20624e-06
1844	7.66865e-06	6.81939e-06	7.5751e-06	7.81106e-06	8.19685e-06
1845	7.7229e-06	6.8193e-06	7.57133e-06	7.80865e-06	8.19294e-06
1846	7.71504e-06	6.81922e-06	7.575e-06	7.80625e-06	8.19636e-06
1847	7.77328e-06	6.81914e-06	7.58046e-06	7.80385e-06	8.20182e-06
1848	7.58667e-06	6.81906e-06	7.57876e-06	7.80144e-06	8.20012e-06
1849	7.47415e-06	6.81898e-06	7.5746e-06	7.79905e-06	8.19596e-06
1850	7.60164e-06	6.81889e-06	7.57456e-06	7.79665e-06	8.19592e-06
1851	7.68744e-06	6.81881e-06	7.46206e-06	7.79426e-06	8.18535e-06
1852	7.80315e-06	6.81873e-06	7.46713e-06	7.79186e-06	8.19041e-06
1853	7.66679e-06	6.81865e-06	7.45738e-06	7.78948e-06	7.99515e-06
1854	7.76968e-06	6.81857e-06	7.46183e-06	7.78709e-06	7.9996e-06
1855	7.71208e-06	6.81849e-06	7.46337e-06	7.7847e-06	7.88694e-06
1856	7.66034e-06	6.8184e-06	7.46208e-06	7.78232e-06	7.72216e-06
1857	7.66423e-06	6.81832e-06	7.46241e-06	7.77994e-06	7.72249e-06
1858	7.74304e-06	6.81824e-06	7.46697e-06	7.77757e-06	7.67125e-06
1859	7.56316e-06	6.81816e-06	7.47109e-06	7.77519e-06	7.67536e-06
1860	7.36126e-06	6.81808e-06	7.4627e-06	7.77282e-06	7.66698e-06
1861	7.52062e-06	6.81799e-06	7.4672e-06	7.77045e-06	7.64534e-06
1862	7.44248e-06	6.81791e-06	7.46152e-06	7.76808e-06	7.63966e-06
1863	7.36245e-06	6.81783e-06	7.3599e-06	7.76572e-06	7.64428e-06
1864	7.42208e-06	6.81775e-06	7.36238e-06	7.76335e-06	7.61232e-06
1865	7.27869e-06	6.81767e-06	7.35722e-06	7.76099e-06	7.60716e-06
1866	7.22948e-06	6.81759e-06	7.3605e-06	7.75863e-06	7.61022e-06
1867	7.30842e-06	6.8175e-06	7.37187e-06	7.75628e-06	7.6212e-06
1868	7.1211e-06	6.81742e-06	7.37473e-06	7.75392e-06	7.49477e-06
1869	7.31024e-06	6.81734e-06	7.37112e-06	7.75157e-06	7.49083e-06
1870	7.32806e-06	6.81726e-06	7.37255e-06	7.74922e-06	7.46532e-06
1871	7.47413e-06	6.81718e-06	7.37327e-06	7.74688e-06	7.466e-06
1872	7.42929e-06	6.8171e-06	7.36127e-06	7.74453e-06	7.31239e-06
1873	7.42244e-06	6.81702e-06	7.35492e-06	7.74219e-06	7.3057e-06
1874	7.34823e-06	6.81693e-06	7.35623e-06	7.73985e-06	7.30701e-06
1875	7.48225e-06	6.81685e-06	7.35355e-06	7.73752e-06	7.30431e-06
1876	7.36748e-06	6.81677e-06	7.34898e-06	7.73518e-06	7.23825e-06
1877	7.12827e-06	6.81669e-06	7.33597e-06	7.73285e-06	7.20629e-06
1878	7.18719e-06	6.81661e-06	7.33532e-06	7.73052e-06	7.20563e-06
1879	7.10238e-06	6.81653e-06	7.34184e-06	7.72819e-06	7.21179e-06
1880	7.07358e-06	6.81645e-06	7.33747e-06	7.72587e-06	7.08387e-06
1881	7.13217e-06	5.91123e-06	7.34483e-06	7.27642e-06	7.00688e-06
1882	7.11857e-06	5.90987e-06	7.34582e-06	7.27365e-06	6.89081e-06
1883	6.94016e-06	5.90851e-06	7.34183e-06	7.27088e-06	6.88666e-06
1884	6.92774e-06	5.90715e-06	7.35568e-06	7.26812e-06	6.90051e-06
1885	7.00644e-06	5.90579e-06	7.35444e-06	7.26536e-06	6.89927e-06
1886	6.80957e-06	5.90443e-06	7.34612e-06	7.26261e-06	6.87659e-06
1887	6.57189e-06	5.90308e-06	7.3478e-06	7.25985e-06	6.87827e-06
1888	6.55796e-06	5.90172e-06	7.35843e-06	7.25711e-06	6.8889e-06
1889	6.66651e-06	5.90037e-06	7.34476e-06	7.71649e-06	7.50779e-06
1890	6.67686e-06	5.89902e-06	7.34828e-06	7.71387e-06	7.37557e-06
1891	6.67771e-06	5.89767e-06	7.35255e-06	7.71125e-06	7.37984e-06
1892	6.77166e-06	5.89631e-06	7.34602e-06	7.70864e-06	7.37332e-06
1893	6.7704e-06	5.89496e-06	7.34917e-06	7.70603e-06	7.37646e-06
1894	6.7013e-06	5.89362e-06	7.32409e-06	7.70342e-06	7.37978e-06
1895	6.90647e-06	5.89227e-06	7.32398e-06	7.70081e-06	7.37967e-06
1896	7.01569e-06	5.89092e-06	7.31412e-06	7.69821e-06	7.36981e-06
1897	7.01121e-06	5.88958e-06	7.30782e-06	7.6956e-06	7.36351e-06
1898	6.94213e-06	5.88823e-06	7.18912e-06	7.693e-06	7.35388e-06
1899	6.86921e-06	5.88689e-06	7.18042e-06	7.69041e-06	7.34517e-06
1900	6.81522e-06	5.88554e-06	7.18122e-06	7.68781e-06	7.3459e-06
1901	6.70472e-06	5.8842e-06	7.17843e-06	7.68522e-06	7.30581e-06
1902	6.52105e-06	5.88286e-06	7.17984e-06	7.68263e-06	7.30693e-06
1903	6.3516e-06	5.88152e-06	7.19131e-06	7.68005e-06	7.3184e-06
1904	6.46747e-06	5.88018e-06	7.18981e-06	7.67747e-06	7.3169e-06
1905	6.5039e-06	5.87884e-06	7.18658e-06	7.67489e-06	7.31367e-06
1906	6.33386e-06	5.87751e-06	7.18047e-06	7.67231e-06	7.30756e-06
1907	6.23953e-06	5.87617e-06	7.16834e-06	7.66973e-06	7.29543e-06
1908	6.21275e-06	5.87483e-06	7.13522e-06	7.66716e-06	7.29573e-06
1909	6.26226e-06	5.8735e-06	7.08965e-06	7.66459e-06	7.29899e-06
1910	6.15037e-06	5.87217e-06	7.08285e-06	7.66203e-06	7.29219e-06
1911	6.03173e-06	5.87084e-06	7.08468e-06	7.65946e-06	7.29402e-06
1912	5.97841e-06	5.8695e-06	7.07507e-06	7.6569e-06	7.28441e-06
1913	5.98637e-06	5.86817e-06	7.06665e-06	7.36946e-06	7.27599e-06
1914	5.96523e-06	5.86684e-06	7.07143e-06	7.36685e-06	7.28077e-06
1915	6.116e-06	5.86552e-06	7.01909e-06	7.36425e-06	7.13824e-06
1916	6.1879e-06	5.86419e-06	7.00617e-06	7.36165e-06	7.12533e-06
1917	6.18264e-06	5.86286e-06	7.00824e-06	7.9132e-06	7.58746e-06
1918	6.2392e-06	5.86154e-06	7.01438e-06	7.91093e-06	7.48408e-06
1919	6.29401e-06	5.86021e-06	7.00964e-06	7.90867e-06	7.33896e-06
1920	6.4676e-06	5.85889e-06	6.85015e-06	7.90641e-06	7.3423e-06
1921	6.51945e-06	5.85757e-06	6.85241e-06	7.90415e-06	7.34456e-06
1922	6.44104e-06	5.85624e-06	6.85159e-06	7.9019e-06	7.34374e-06
1923	6.3956e-06	5.85492e-06	6.84751e-06	7.89964e-06	7.31404e-06
1924	6.47882e-06	5.8536e-06	6.83374e-06	7.89739e-06	7.30027e-06
1925	6.31207e-06	5.85229e-06	6.82776e-06	7.89514e-06	7.29429e-06
1926	6.56863e-06	5.85097e-06	6.819e-06	7.89289e-06	7.28554e-06
1927	6.60161e-06	5.84965e-06	6.82051e-06	7.89065e-06	7.28705e-06
1928	6.50447e-06	5.84834e-06	6.80317e-06	7.52689e-06	7.2697e-06
1929	6.63403e-06	5.84702e-06	6.79562e-06	7.5244e-06	7.18665e-06
1930	6.66483e-06	5.84571e-06	6.79781e-06	7.5219e-06	7.09846e-06
1931	6.7649e-06	5.84439e-06	6.80203e-06	7.51941e-06	7.10221e-06
1932	6.7475e-06	5.84308e-06	6.80439e-06	7.51693e-06	7.05496e-06
1933	6.90653e-06	5.84177e-06	6.79329e-06	7.51444e-06	7.04377e-06
1934	7.03649e-06	5.84046e-06	6.79602e-06	8.06018e-06	7.51538e-06
1935	7.12599e-06	5.83915e-06	6.65465e-06	8.05804e-06	7.5032e-06
1936	7.25193e-06	5.83784e-06	6.64965e-06	8.0559e-06	7.49821e-06
1937	7.23561e-06	5.83654e-06	6.64512e-06	8.05377e-06	7.49361e-06
1938	7.23453e-06	5.83523e-06	6.64599e-06	8.05164e-06	7.41303e-06
1939	7.19286e-06	5.83393e-06	6.56304e-06	8.04951e-06	7.40603e-06
1940	7.02965e-06	5.83262e-06	6.55049e-06	8.04738e-06	7.39348e-06
1941	7.10977e-06	5.83132e-06	6.52216e-06	8.04526e-06	7.39717e-06
1942	7.13019e-06	5.83002e-06	6.51739e-06	8.04313e-06	7.3924e-06
1943	7.10016e-06	5.82871e-06	6.51841e-06	8.04101e-06	7.3081e-06
1944	7.17811e-06	5.82741e-06	6.51887e-06	8.03889e-06	7.30855e-06
1945	7.2099e-06	5.82611e-06	6.51024e-06	8.03678e-06	7.22492e-06
1946	7.16544e-06	5.82482e-06	6.50894e-06	8.03466e-06	7.22345e-06
1947	7.20348e-06	5.82352e-06	6.51043e-06	8.03255e-06	7.22484e-06
1948	7.33003e-06	5.82222e-06	6.50524e-06	8.03044e-06	7.21964e-06
1949	7.3782e-06	5.82093e-06	6.51033e-06	8.02833e-06	7.22473e-06
1950	7.4553e-06	5.81963e-06	6.5158e-06	8.02622e-06	7.22999e-06
1951	7.2898e-06	5.81834e-06	6.52479e-06	8.02412e-06	7.20046e-06
1952	7.40521e-06	5.81704e-06	6.53515e-06	8.02202e-06	7.20992e-06
1953	7.66023e-06	5.81575e-06	6.53562e-06	8.01992e-06	7.20966e-06
1954	7.67702e-06	5.81446e-06	6.53005e-06	8.01782e-06	7.20409e-06
1955	7.67639e-06	5.81317e-06	6.52907e-06	8.45816e-06	7.69336e-06
1956	7.55823e-06	5.81188e-06	6.52317e-06	8.45629e-06	7.68708e-06
1957	7.58739e-06	5.8106e-06	6.39776e-06	8.45442e-06	7.68483e-06
1958	7.65765e-06	5.80931e-06	6.39921e-06	8.45256e-06	7.68629e-06
1959	7.78298e-06	5.80802e-06	6.40177e-06	8.45069e-06	7.68884e-06
1960	7.70578e-06	5.80674e-06	6.39848e-06	8.44883e-06	7.68555e-06
1961	7.55235e-06	5.80545e-06	6.41597e-06	8.44697e-06	7.70283e-06
1962	7.50437e-06	5.80417e-06	6.41132e-06	8.44511e-06	7.69818e-06
1963	7.646e-06	5.80289e-06	6.40478e-06	8.09012e-06	7.69164e-06
1964	7.58313e-06	5.80161e-06	6.40074e-06	8.08793e-06	7.6876e-06
1965	7.46996e-06	5.80033e-06	6.35897e-06	8.08575e-06	7.68092e-06
1966	7.49441e-06	5.79905e-06	6.3585e-06	8.08356e-06	7.68046e-06
1967	7.41009e-06	5.79777e-06	6.35136e-06	8.08138e-06	7.67331e-06
1968	7.24496e-06	5.79649e-06	6.34589e-06	8.0792e-06	7.66681e-06
1969	7.2286e-06	5.79521e-06	6.34259e-06	8.07703e-06	7.66338e-06
1970	7.1654e-06	5.79394e-06	6.35429e-06	8.07485e-06	7.67503e-06
1971	7.21188e-06	5.79266e-06	6.32217e-06	8.07268e-06	7.67981e-06
1972	7.13277e-06	5.79139e-06	6.26378e-06	8.07051e-06	7.67866e-06
1973	7.08803e-06	5.79012e-06	6.27627e-06	8.06834e-06	7.69115e-06
1974	7.09222e-06	5.78885e-06	6.27746e-06	8.06618e-06	7.69234e-06
1975	7.06117e-06	5.78757e-06	6.28313e-06	8.06401e-06	7.60694e-06
1976	7.09354e-06	5.7863e-06	6.27689e-06	8.06185e-06	7.6007e-06
1977	7.01182e-06	5.78504e-06	6.28161e-06	8.05969e-06	7.60411e-06
1978	7.03547e-06	5.78377e-06	6.27444e-06	8.05754e-06	7.59595e-06
1979	7.054e-06	5.7825e-06	6.27722e-06	8.05538e-06	7.59769e-06
1980	7.06297e-06	5.78123e-06	6.26853e-06	8.05323e-06	7.58802e-06
1981	6.85457e-06	5.77997e-06	6.27583e-06	8.05108e-06	7.59531e-06
1982	6.86274e-06	5.7787e-06	6.2424e-06	8.04893e-06	7.59355e-06
1983	6.77514e-06	5.77744e-06	6.24124e-06	8.04679e-06	7.59238e-06
1984	6.83845e-06	5.77618e-06	6.2334e-06	8.04464e-06	7.55299e-06
1985	6.82085e-06	5.77492e-06	6.24222e-06	8.0425e-06	7.52459e-06
1986	6.76608e-06	5.77366e-06	6.24325e-06	8.04036e-06	7.52561e-06
1987	6.88914e-06	5.7724e-06	6.24059e-06	8.03822e-06	7.5226e-06
1988	6.98392e-06	5.77114e-06	6.24141e-06	8.03609e-06	7.52342e-06
1989	6.87277e-06	5.76988e-06	6.24097e-06	8.03395e-06	7.52298e-06
1990	6.88743e-06	5.76862e-06	6.23439e-06	8.03182e-06	7.5164e-06
1991	6.84713e-06	5.76737e-06	6.22578e-06	8.02969e-06	7.5078e-06
1992	6.73542e-06	5.76611e-06	6.23428e-06	8.02757e-06	7.5163e-06
1993	6.80079e-06	5.76486e-06	6.23747e-06	8.02544e-06	7.51948e-06
1994	6.71732e-06	5.76361e-06	6.22159e-06	8.02332e-06	7.5036e-06
1995	6.74239e-06	5.76235e-06	6.22051e-06	8.0212e-06	7.50252e-06
1996	6.80944e-06	5.7611e-06	6.23124e-06	8.01908e-06	7.51325e-06
1997	6.7897e-06	5.75985e-06	6.23849e-06	8.01697e-06	7.52024e-06
[truncated: 3 more rows]

## Sheet: Fig8
Time (s)	Stochastic adsorption data					True C(M)
	N_Aθ1	N_Aθ2	N_Aθ3	N_Aθ4	N_Aθ5
0	0	5	1	6	1	1e-05
1	0	5	1	6	1	1.00979e-05
2	0	5	1	6	1	1.00714e-05
3	0	5	1	6	1	1.00165e-05
4	0	5	1	6	1	1.00069e-05
5	0	5	1	6	1	9.86885e-06
6	0	5	1	6	1	9.79602e-06
7	0	5	1	6	1	9.98462e-06
8	0	5	1	6	1	9.69048e-06
9	0	5	1	6	1	9.78848e-06
10	0	5	1	6	1	9.6693e-06
11	0	5	1	6	1	9.62551e-06
12	0	5	1	6	1	9.76215e-06
13	0	5	1	6	1	9.67489e-06
14	0	5	1	6	1	9.68382e-06
15	0	5	1	6	1	9.70858e-06
16	0	5	1	6	1	9.74928e-06
17	0	5	1	6	1	9.81409e-06
18	0	5	1	6	1	9.79764e-06
19	0	5	1	6	1	9.87879e-06
20	0	5	1	6	1	9.91963e-06
21	0	5	1	6	1	9.79062e-06
22	0	5	1	6	1	9.88699e-06
23	0	5	1	6	1	9.95225e-06
24	0	5	1	6	1	9.91116e-06
25	0	5	1	6	1	9.7342e-06
26	0	5	1	6	1	9.77815e-06
27	0	5	1	6	1	9.82767e-06
28	0	5	1	6	1	9.89613e-06
29	0	5	1	6	1	9.85654e-06
30	0	5	1	6	1	9.86145e-06
31	0	5	1	6	1	9.82423e-06
32	0	5	1	6	1	9.84993e-06
33	0	5	1	6	1	9.931e-06
34	0	5	1	6	1	9.89698e-06
35	0	5	1	6	1	9.76512e-06
36	0	5	1	6	1	9.5542e-06
37	0	5	1	6	1	9.58486e-06
38	0	5	1	6	1	9.50598e-06
39	0	5	1	6	1	9.45561e-06
40	0	5	1	6	1	9.61093e-06
41	0	5	1	6	1	9.64301e-06
42	0	5	1	6	1	9.62374e-06
43	0	5	1	6	1	9.77953e-06
44	0	5	1	6	1	9.78519e-06
45	0	5	1	6	1	9.66275e-06
46	0	5	1	6	1	9.66927e-06
47	0	5	1	6	1	9.55979e-06
48	0	5	1	6	1	9.45285e-06
49	0	5	1	6	1	9.47451e-06
50	0	5	1	6	1	9.39724e-06
51	0	5	1	6	1	9.31416e-06
52	0	5	1	6	1	9.41036e-06
53	0	5	1	6	1	9.31576e-06
54	0	5	1	6	1	9.40772e-06
55	0	5	1	6	1	9.29383e-06
56	0	5	1	6	1	9.35317e-06
57	0	5	1	6	1	9.2898e-06
58	0	5	1	7	1	9.1972e-06
59	0	5	1	7	1	9.32e-06
60	0	5	1	7	1	9.3655e-06
61	0	5	1	7	1	9.30242e-06
62	0	6	1	7	1	9.16252e-06
63	0	6	1	7	1	9.12435e-06
64	0	6	1	7	1	9.29898e-06
65	0	6	1	7	1	9.28657e-06
66	0	6	1	7	1	9.30281e-06
67	0	6	1	7	1	9.37769e-06
68	0	6	1	7	1	9.37262e-06
69	0	6	1	7	1	9.3956e-06
70	0	6	1	7	1	9.44303e-06
71	0	6	1	7	1	9.40488e-06
72	0	6	1	7	1	9.1811e-06
73	0	6	1	7	1	9.16907e-06
74	0	6	1	7	1	8.99087e-06
75	0	6	1	7	1	9.01551e-06
76	0	6	1	7	1	8.90988e-06
77	0	6	1	7	1	9.02346e-06
78	0	6	1	7	1	8.95008e-06
79	0	6	1	7	1	8.96139e-06
80	0	6	1	7	1	8.9997e-06
81	0	6	1	7	1	9.0468e-06
82	0	6	1	7	1	9.29035e-06
83	0	6	1	7	1	9.40791e-06
84	0	6	1	7	1	9.47408e-06
85	0	6	1	7	1	9.62841e-06
86	0	6	1	7	1	9.55722e-06
87	0	6	1	6	1	9.50448e-06
88	0	6	1	6	1	9.48028e-06
89	0	6	1	6	1	9.44896e-06
90	0	6	1	6	1	9.5184e-06
91	0	6	1	6	1	9.32604e-06
92	0	6	1	6	1	9.43153e-06
93	0	6	1	6	1	9.39164e-06
94	0	6	1	6	1	9.38181e-06
95	0	6	1	6	1	9.29367e-06
96	0	6	1	6	1	9.20495e-06
97	0	6	1	6	1	9.28146e-06
98	0	6	1	6	1	9.23768e-06
99	0	6	1	6	1	9.12601e-06
100	0	6	1	6	1	9.04098e-06
101	0	6	1	6	1	9.08184e-06
102	0	6	1	6	1	8.94805e-06
103	0	6	1	6	1	8.96386e-06
104	0	6	1	6	1	8.99999e-06
105	0	6	1	6	1	8.95273e-06
106	0	6	1	6	1	9.00694e-06
107	0	6	1	6	1	8.93398e-06
108	0	6	1	6	1	9.04876e-06
109	0	6	1	6	1	9.03102e-06
110	0	6	1	6	1	9.14273e-06
111	0	6	1	6	1	9.10555e-06
112	0	6	1	6	1	9.13843e-06
113	0	6	1	6	1	9.29711e-06
114	0	6	1	6	1	9.15201e-06
115	0	6	1	6	1	9.25482e-06
116	0	6	1	6	1	9.13424e-06
117	0	6	1	6	1	8.94611e-06
118	0	6	1	6	1	9.03231e-06
119	0	6	1	6	1	9.0054e-06
120	0	6	1	6	1	8.95657e-06
121	0	6	1	6	1	8.96046e-06
122	0	6	1	6	1	9.14457e-06
123	0	6	1	6	1	9.19788e-06
124	0	6	1	6	1	9.07218e-06
125	0	6	1	6	1	8.94328e-06
126	0	6	1	6	1	8.83525e-06
127	0	6	1	6	1	8.96752e-06
128	0	6	1	6	1	8.88381e-06
129	0	6	1	6	1	8.82659e-06
130	0	6	1	6	1	8.83315e-06
131	0	6	1	6	1	8.83957e-06
132	0	6	1	6	1	8.89406e-06
133	0	6	1	6	1	8.86692e-06
134	0	6	1	6	1	8.85555e-06
135	0	6	1	6	1	8.83275e-06
136	0	6	1	6	1	8.72105e-06
137	0	6	1	6	1	8.55161e-06
138	0	6	1	6	1	8.72482e-06
139	0	6	1	6	1	8.73516e-06
140	0	6	1	6	1	8.70464e-06
141	0	6	1	6	1	8.87936e-06
142	0	6	1	6	1	8.89316e-06
143	0	6	1	6	1	8.96111e-06
144	0	6	1	6	1	8.97767e-06
145	0	6	1	6	1	9.11671e-06
146	0	6	1	6	1	9.14542e-06
147	0	6	1	6	1	9.15617e-06
148	0	6	1	6	1	9.19703e-06
149	0	6	1	6	1	9.28984e-06
150	0	6	1	6	1	9.19438e-06
151	0	6	1	6	1	9.20344e-06
152	0	6	1	6	1	9.15039e-06
153	0	6	1	6	1	9.34927e-06
154	0	6	1	6	1	9.4322e-06
155	0	6	1	6	1	9.32681e-06
156	0	6	1	6	1	9.472e-06
157	0	6	1	6	1	9.37924e-06
158	0	6	1	6	1	9.45601e-06
159	0	6	1	6	1	9.38965e-06
160	0	6	1	6	1	9.61875e-06
161	0	6	1	6	1	9.6439e-06
162	0	6	1	6	1	9.71501e-06
163	0	6	1	6	1	9.64689e-06
164	0	6	1	6	1	9.75151e-06
165	0	6	1	6	1	9.60129e-06
166	0	6	1	6	1	9.60791e-06
167	0	6	1	6	1	9.57668e-06
168	0	6	1	6	1	9.58579e-06
169	0	6	1	6	1	9.5469e-06
170	0	6	1	6	1	9.57015e-06
171	0	6	1	6	1	9.71091e-06
172	0	6	1	6	1	9.56576e-06
173	0	6	1	6	1	9.54455e-06
174	0	6	1	6	1	9.5107e-06
175	0	6	1	6	1	9.4414e-06
176	0	6	1	6	1	9.51367e-06
177	0	6	1	6	1	9.36491e-06
178	0	6	1	6	1	9.39358e-06
179	0	6	1	6	1	9.37207e-06
180	0	6	1	6	1	9.31745e-06
181	0	6	1	6	1	9.29308e-06
182	0	6	1	6	1	9.35051e-06
183	0	6	1	6	1	9.29286e-06
184	0	6	1	6	1	9.34214e-06
185	0	6	1	6	1	9.29014e-06
186	0	6	1	6	1	9.19076e-06
187	0	6	1	6	1	9.39094e-06
188	0	6	1	6	1	9.41683e-06
189	0	6	1	6	1	9.53476e-06
190	0	6	1	6	1	9.4343e-06
191	0	6	1	6	1	9.65908e-06
192	0	6	1	6	1	9.5522e-06
193	0	6	1	6	1	9.40801e-06
194	0	6	1	6	1	9.47773e-06
195	0	6	1	6	1	9.51115e-06
196	0	6	1	6	1	9.55362e-06
197	0	6	1	6	1	9.59973e-06
198	0	6	1	6	1	9.6897e-06
199	0	6	1	6	1	9.84568e-06
200	0	6	1	6	1	9.90464e-06
201	0	6	1	6	1	9.97862e-06
202	0	6	1	6	1	9.86296e-06
203	0	6	1	6	1	9.89631e-06
204	0	6	1	6	1	9.96881e-06
205	0	6	1	6	1	9.99646e-06
206	0	6	1	6	1	9.94443e-06
207	0	6	1	6	1	9.93411e-06
208	0	6	1	6	1	9.88779e-06
209	0	6	1	6	1	9.89023e-06
210	0	6	1	6	1	1.0075e-05
211	0	6	1	6	1	1.01785e-05
212	0	6	1	6	1	1.01495e-05
213	0	6	1	6	1	1.0336e-05
214	0	6	1	6	1	1.0317e-05
215	0	6	1	6	1	1.0152e-05
216	0	6	1	6	1	1.01365e-05
217	0	6	1	6	1	1.01344e-05
218	0	6	1	6	1	1.007e-05
219	0	6	1	6	1	9.98464e-06
220	0	6	1	6	1	9.99051e-06
221	0	6	1	6	1	1.00133e-05
222	0	6	1	6	1	1.01385e-05
223	0	6	1	6	1	9.95969e-06
224	0	6	1	6	1	9.95793e-06
225	0	6	1	6	1	1.01152e-05
226	0	6	1	6	1	1.0136e-05
227	0	6	1	6	1	9.94545e-06
228	0	6	1	6	1	9.85405e-06
229	0	6	1	6	1	9.8351e-06
230	0	6	1	6	1	9.79863e-06
231	0	6	1	6	1	9.89421e-06
232	0	6	1	6	1	9.87844e-06
233	0	6	1	6	1	9.71531e-06
234	0	6	1	6	1	9.65387e-06
235	0	6	1	6	1	9.82028e-06
236	0	6	1	6	1	9.80745e-06
237	0	6	1	6	1	9.72513e-06
238	0	6	1	6	1	9.56563e-06
239	0	6	1	6	1	9.53292e-06
240	0	6	1	6	1	9.48341e-06
241	0	6	1	6	1	9.42934e-06
242	0	6	1	6	1	9.17725e-06
243	0	6	1	6	1	9.32536e-06
244	0	6	1	6	1	9.3408e-06
245	0	6	1	6	1	9.44114e-06
246	0	6	1	6	1	9.36976e-06
247	0	6	1	6	1	9.41553e-06
248	0	6	1	6	1	9.49124e-06
249	0	6	1	6	1	9.46824e-06
250	0	6	1	6	1	9.56416e-06
251	0	6	1	6	1	9.65571e-06
252	0	6	1	6	1	9.64961e-06
253	0	6	1	6	1	9.49133e-06
254	0	6	1	6	1	9.31282e-06
255	0	6	1	6	1	9.28907e-06
256	0	6	1	6	2	9.33885e-06
257	0	6	1	6	2	8.99552e-06
258	0	6	1	6	2	8.96472e-06
259	0	6	1	6	2	8.94573e-06
260	0	6	1	6	2	8.85701e-06
261	0	6	1	6	2	8.73158e-06
262	0	6	1	6	2	8.67775e-06
263	0	6	1	6	2	8.60953e-06
264	0	6	1	6	2	8.60387e-06
265	0	6	1	6	2	8.56802e-06
266	0	6	1	6	2	8.41151e-06
267	0	6	1	6	2	8.19214e-06
268	0	6	1	5	2	8.16766e-06
269	0	6	1	5	2	8.1731e-06
270	0	6	1	5	2	8.34422e-06
271	0	6	1	5	2	8.42071e-06
272	0	6	1	5	2	8.52032e-06
273	0	6	1	5	2	8.46218e-06
274	0	6	1	5	2	8.3875e-06
275	0	6	1	5	2	8.32719e-06
276	0	6	1	5	2	8.42243e-06
277	0	6	1	5	2	8.55051e-06
278	0	6	1	5	2	8.63771e-06
279	0	6	1	5	2	8.56811e-06
280	0	6	1	5	2	8.58879e-06
281	0	6	1	5	2	8.56335e-06
282	0	6	1	5	2	8.70001e-06
283	0	6	1	5	2	8.81201e-06
284	0	6	1	5	2	8.86237e-06
285	0	6	1	5	2	8.75934e-06
286	0	6	1	5	2	8.82217e-06
287	0	6	1	5	2	8.86364e-06
288	0	6	1	5	2	8.97001e-06
289	0	6	1	5	2	8.93292e-06
290	0	6	1	5	2	8.81466e-06
291	0	6	1	5	2	8.82827e-06
292	0	6	1	5	2	8.72518e-06
293	0	6	1	5	2	8.78913e-06
294	0	6	1	5	2	8.88578e-06
295	0	6	1	5	2	8.78198e-06
296	0	6	1	5	2	8.78679e-06
297	0	6	2	5	2	8.78565e-06
298	0	6	2	5	2	8.67495e-06
299	0	6	2	5	2	8.932e-06
300	0	6	2	5	2	8.93964e-06
301	0	6	2	5	2	9.05279e-06
302	0	6	2	5	2	9.0987e-06
303	0	6	2	5	2	9.0872e-06
304	0	6	2	5	2	9.1259e-06
305	0	6	2	5	2	9.17585e-06
306	0	6	2	5	2	8.94742e-06
307	0	6	2	5	2	9.10678e-06
308	0	6	2	5	2	9.08441e-06
309	0	6	2	5	2	9.12788e-06
310	0	6	2	5	2	9.09442e-06
311	0	6	2	5	2	9.15168e-06
312	0	6	2	5	2	9.08815e-06
313	0	6	2	5	2	9.14297e-06
314	0	6	2	5	2	9.1081e-06
315	0	6	2	5	2	9.1059e-06
316	0	6	2	5	2	9.08302e-06
317	0	6	2	5	2	9.38508e-06
318	0	6	2	5	2	9.4171e-06
319	0	6	2	5	2	9.47632e-06
320	0	6	2	5	2	9.57958e-06
321	0	6	2	5	2	9.58975e-06
322	0	6	2	5	2	9.42942e-06
323	0	6	2	5	2	9.31251e-06
324	0	6	2	5	2	9.4439e-06
325	0	6	2	5	2	9.26746e-06
326	0	6	2	5	2	9.29761e-06
327	0	6	2	5	2	9.38452e-06
328	0	6	2	6	2	9.3861e-06
329	0	6	2	6	2	9.54803e-06
330	0	6	2	6	2	9.39645e-06
331	0	6	2	6	2	9.35124e-06
332	0	6	2	6	2	9.39995e-06
333	0	6	2	6	2	9.35064e-06
334	0	6	2	6	2	9.29218e-06
335	0	6	2	6	2	9.41459e-06
336	0	6	2	6	2	9.54418e-06
337	0	6	2	6	2	9.49856e-06
338	0	6	2	6	2	9.47022e-06
339	0	6	2	6	2	9.29918e-06
340	0	6	2	6	2	9.23328e-06
341	0	6	2	6	2	9.13242e-06
342	0	6	2	6	2	9.08511e-06
343	0	6	2	6	2	9.2417e-06
344	0	6	2	6	2	9.22018e-06
345	0	6	2	7	2	9.01025e-06
346	0	6	2	7	2	8.96657e-06
347	0	6	2	7	2	8.86429e-06
348	0	6	2	7	2	8.81862e-06
349	0	6	2	6	2	8.90274e-06
350	0	6	2	6	2	8.96794e-06
351	0	6	2	6	2	8.97937e-06
352	0	6	2	6	2	8.93154e-06
353	0	6	2	6	2	8.87135e-06
354	0	6	2	6	2	8.88973e-06
355	0	6	2	6	2	8.8738e-06
356	0	6	2	6	2	8.87166e-06
357	0	6	2	6	2	8.68462e-06
358	0	6	2	6	2	8.75437e-06
359	0	6	2	6	2	8.65243e-06
360	0	6	2	6	2	8.60553e-06
361	0	6	2	6	2	8.66938e-06
362	0	6	2	6	2	8.63075e-06
363	0	6	2	6	2	8.61115e-06
364	0	6	2	6	2	8.64232e-06
365	0	6	2	6	2	8.64381e-06
366	1	6	2	6	2	8.48819e-06
367	1	6	2	6	2	8.61896e-06
368	1	7	2	6	2	8.53673e-06
369	1	7	2	6	2	8.46535e-06
370	1	7	2	6	2	8.18022e-06
371	1	7	2	6	2	8.16937e-06
372	1	7	2	6	2	8.24006e-06
373	1	7	2	6	2	8.34694e-06
374	1	7	2	6	2	8.3102e-06
375	1	7	2	6	2	8.1967e-06
376	1	7	2	6	2	8.06324e-06
377	1	7	2	6	2	7.92536e-06
378	1	7	2	6	2	8.11398e-06
379	1	7	2	6	2	8.14888e-06
380	1	7	2	6	2	8.27754e-06
381	1	7	2	6	2	8.42285e-06
382	1	7	2	6	2	8.45246e-06
383	1	7	2	5	2	8.49564e-06
384	1	7	2	5	2	8.5319e-06
385	1	7	2	5	2	8.52785e-06
386	1	7	2	5	2	8.50321e-06
387	1	7	2	5	2	8.63323e-06
388	1	7	2	5	2	8.74789e-06
389	1	7	2	5	2	8.61655e-06
390	1	7	2	5	2	8.71696e-06
391	1	7	2	5	2	8.78747e-06
392	1	7	2	5	2	8.7002e-06
393	1	7	2	5	2	8.67447e-06
394	1	7	2	5	2	8.8913e-06
395	1	7	2	5	2	8.91284e-06
396	1	7	2	5	2	8.7913e-06
397	1	7	2	5	2	8.6295e-06
398	1	7	3	5	2	8.79513e-06
399	1	7	3	5	2	8.92553e-06
400	1	7	3	5	2	8.9582e-06
401	1	7	3	5	2	9.01949e-06
402	1	7	3	5	2	8.9593e-06
403	1	7	3	5	2	8.92378e-06
404	1	7	3	5	2	8.99191e-06
405	1	7	3	5	2	9.10896e-06
406	1	7	3	5	2	9.09445e-06
407	2	7	3	5	2	9.03158e-06
408	2	7	3	5	2	9.02781e-06
409	2	7	3	5	2	9.14802e-06
410	2	7	3	5	2	9.10457e-06
411	2	7	3	5	2	9.12826e-06
412	2	7	3	5	2	9.07789e-06
413	2	7	3	5	2	9.11442e-06
414	2	7	3	5	2	9.15919e-06
415	2	7	3	5	2	9.00002e-06
416	2	7	3	5	2	9.15722e-06
417	2	7	3	5	2	9.10004e-06
418	2	7	3	5	2	9.18061e-06
419	2	7	3	5	2	9.13605e-06
420	2	7	3	5	2	9.21885e-06
421	2	7	3	5	2	9.21212e-06
422	3	7	3	5	2	9.24612e-06
423	3	7	3	5	2	9.19358e-06
424	3	7	3	5	2	9.14143e-06
425	3	7	3	5	2	9.17688e-06
426	3	7	3	5	2	9.05392e-06
427	3	7	3	5	2	9.11176e-06
428	3	7	3	5	2	8.89598e-06
429	3	7	3	5	2	8.92677e-06
430	3	7	3	5	2	9.026e-06
431	3	7	3	5	2	9.04941e-06
432	3	7	2	5	2	8.96326e-06
433	3	7	2	5	2	8.98787e-06
434	3	7	2	5	2	8.91805e-06
435	3	7	2	5	2	8.92474e-06
436	3	7	2	5	2	9.09617e-06
437	3	7	2	5	2	8.93077e-06
438	3	7	2	5	2	9.03005e-06
439	3	7	2	5	2	9.1491e-06
440	3	7	2	5	2	9.20687e-06
441	3	7	2	5	2	9.23132e-06
442	3	7	2	5	2	9.2188e-06
443	3	7	2	5	2	9.13018e-06
444	3	7	2	5	2	9.08811e-06
445	3	7	2	5	2	8.95818e-06
446	3	7	2	5	2	9.03207e-06
447	3	7	2	5	2	9.14736e-06
448	3	7	2	5	2	9.10869e-06
449	3	7	2	5	2	9.08392e-06
450	3	7	2	5	2	8.98837e-06
451	3	7	2	5	2	9.11739e-06
452	3	7	2	5	2	9.05214e-06
453	3	7	2	5	2	9.08027e-06
454	3	7	2	5	2	9.16912e-06
455	3	7	2	5	2	9.21355e-06
456	3	7	2	5	2	9.31845e-06
457	3	7	2	5	2	9.33956e-06
458	3	7	2	5	2	9.30059e-06
459	3	7	2	5	2	9.33835e-06
460	3	7	2	5	2	9.46333e-06
461	3	7	2	5	2	9.44421e-06
462	3	7	2	5	2	9.58874e-06
463	3	7	2	5	2	9.65254e-06
464	3	7	2	5	2	9.6316e-06
465	3	7	2	5	2	9.66922e-06
466	3	7	2	5	2	9.67271e-06
467	3	7	2	5	2	9.69588e-06
468	3	7	2	5	2	9.65093e-06
469	3	7	2	5	2	9.80388e-06
470	3	7	2	5	2	9.82724e-06
471	3	7	2	5	2	9.84569e-06
472	3	7	2	5	2	9.76854e-06
473	3	7	2	5	2	9.71069e-06
474	3	7	2	5	2	9.45488e-06
475	3	7	2	5	2	9.46129e-06
476	3	7	2	5	2	9.48837e-06
477	3	7	2	5	2	9.3492e-06
478	3	7	2	5	2	9.32923e-06
479	3	7	2	5	2	9.51998e-06
480	3	7	2	5	2	9.62888e-06
481	3	7	2	5	2	9.76133e-06
482	3	7	2	5	2	9.92359e-06
483	3	7	2	5	2	1.00279e-05
484	3	7	2	5	2	9.94771e-06
485	3	7	2	5	2	9.81519e-06
486	3	7	2	5	2	9.67846e-06
487	3	7	2	5	2	9.69178e-06
488	3	7	2	5	2	9.73872e-06
489	3	7	2	5	2	9.70801e-06
490	3	7	2	5	2	9.67315e-06
491	3	7	2	5	2	9.64326e-06
492	3	7	2	5	2	9.45395e-06
493	3	8	2	5	2	9.27077e-06
494	3	8	2	5	2	9.38435e-06
495	3	8	2	5	2	9.50815e-06
496	3	8	2	5	2	9.44087e-06
497	3	8	2	5	2	9.44838e-06
498	3	8	2	5	3	9.51912e-06
499	3	8	2	5	3	9.49018e-06
500	3	8	2	5	3	9.63644e-06
501	3	8	2	5	3	9.51569e-06
502	3	8	2	5	3	9.63673e-06
503	3	8	2	5	3	9.52582e-06
504	3	8	2	5	3	9.53651e-06
505	3	8	2	5	3	9.46227e-06
506	3	8	2	5	3	9.26574e-06
507	3	8	2	5	3	9.20795e-06
508	3	8	2	5	3	9.21346e-06
509	3	8	2	5	3	9.15764e-06
510	3	8	2	5	3	9.12641e-06
511	3	8	2	6	3	8.98798e-06
512	3	8	2	6	3	8.77546e-06
513	3	8	2	6	3	8.73819e-06
514	3	8	2	6	3	8.71344e-06
515	3	8	3	6	3	8.69699e-06
516	3	8	3	6	3	8.60819e-06
517	3	8	3	6	3	8.6195e-06
518	3	8	3	6	3	8.42289e-06
519	3	8	3	6	3	8.5862e-06
520	3	8	3	6	3	8.70522e-06
521	3	8	3	6	3	8.64149e-06
522	3	8	3	6	3	8.6181e-06
523	3	8	3	6	3	8.64385e-06
524	3	8	3	6	3	8.93729e-06
525	3	8	3	6	3	8.88882e-06
526	3	8	3	6	3	8.80212e-06
527	3	8	3	6	3	8.88939e-06
528	3	8	3	6	3	8.85111e-06
529	3	8	3	6	3	9.05292e-06
530	3	8	3	6	3	9.09475e-06
531	3	8	3	6	3	8.96002e-06
532	3	8	3	6	3	8.95929e-06
533	3	8	3	6	3	9.17684e-06
534	3	8	3	6	3	9.08229e-06
535	3	8	3	6	3	9.0977e-06
536	3	8	3	6	3	9.04151e-06
537	3	8	3	6	3	8.96679e-06
538	3	8	3	6	3	8.98651e-06
539	3	8	3	6	3	8.91967e-06
540	3	8	3	6	3	8.84547e-06
541	3	8	3	6	3	8.9203e-06
542	3	8	3	6	3	8.80067e-06
543	3	8	3	6	3	8.71664e-06
544	3	8	3	6	3	8.77962e-06
545	3	8	3	6	3	8.79646e-06
546	3	8	3	6	3	8.90052e-06
547	3	8	3	6	3	9.0713e-06
548	3	8	3	6	3	9.01555e-06
549	3	8	3	6	3	8.95826e-06
550	3	8	3	6	3	9.03876e-06
551	3	8	3	6	4	9.08216e-06
552	3	8	3	6	4	9.09703e-06
553	3	8	3	6	4	9.19617e-06
554	3	8	3	6	4	9.22206e-06
555	3	8	3	6	4	9.27421e-06
556	3	8	3	6	4	9.23384e-06
557	3	8	3	6	4	9.22483e-06
558	3	8	3	6	4	9.30427e-06
559	3	8	3	6	4	9.15808e-06
560	3	8	3	6	4	9.29843e-06
561	3	8	3	6	4	9.26369e-06
562	3	8	3	6	4	9.19422e-06
563	3	8	3	6	4	9.24505e-06
564	3	8	3	6	4	9.30887e-06
565	3	8	3	6	4	9.43015e-06
566	3	8	3	6	4	9.32432e-06
567	3	8	3	6	4	9.32022e-06
568	3	8	3	6	4	9.16739e-06
569	3	8	3	6	4	9.26194e-06
570	3	8	3	6	4	9.4837e-06
571	3	8	3	6	4	9.6151e-06
572	3	8	3	6	4	9.59229e-06
573	3	8	3	6	4	9.75658e-06
574	3	8	3	6	4	9.74765e-06
575	3	8	3	6	4	9.73086e-06
576	3	8	3	6	4	9.96107e-06
577	4	8	3	6	4	9.87474e-06
578	4	8	3	6	4	9.7693e-06
579	4	8	3	6	4	9.99249e-06
580	4	8	3	6	4	1.00195e-05
581	4	8	3	6	4	1.00604e-05
582	4	8	3	6	4	9.88156e-06
583	4	8	3	6	4	9.85401e-06
584	4	8	3	6	4	9.76776e-06
585	4	8	3	6	4	9.84534e-06
586	4	8	3	6	4	9.8715e-06
587	4	8	3	6	4	9.75359e-06
588	4	8	3	6	4	9.75873e-06
589	4	8	3	6	5	9.81542e-06
590	4	8	3	6	5	9.86641e-06
591	4	8	3	6	5	9.87101e-06
592	4	8	3	6	5	1.01473e-05
593	4	8	3	6	5	1.02504e-05
594	4	8	3	6	5	1.02854e-05
595	4	8	3	6	5	1.0409e-05
596	4	8	4	6	5	1.04245e-05
597	4	8	4	6	5	1.03327e-05
598	4	8	4	6	5	1.02534e-05
599	4	8	4	6	5	1.03508e-05
600	4	7	4	6	5	1.03156e-05
601	4	7	4	6	5	1.04652e-05
602	4	7	4	6	5	1.05031e-05
603	4	7	4	6	5	1.06025e-05
604	4	7	4	6	5	1.05517e-05
605	4	7	4	6	5	1.06708e-05
606	4	7	4	6	5	1.07205e-05
607	5	7	4	6	5	1.06738e-05
608	5	7	4	6	5	1.07934e-05
609	5	7	4	6	5	1.08217e-05
610	5	7	4	6	5	1.08056e-05
611	5	7	4	6	5	1.064e-05
612	5	7	4	6	5	1.05857e-05
613	5	7	4	6	5	1.05302e-05
614	5	7	4	6	5	1.0488e-05
615	5	7	4	6	5	1.04712e-05
616	5	7	4	6	5	1.03309e-05
617	5	7	4	6	5	1.03968e-05
618	5	7	4	6	5	1.03993e-05
619	5	7	4	6	5	1.04198e-05
620	5	7	4	6	5	1.0465e-05
621	5	7	4	6	5	1.04355e-05
622	5	7	3	6	5	1.06081e-05
623	5	7	3	6	5	1.05452e-05
624	5	7	3	6	5	1.04931e-05
625	5	7	3	6	5	1.04444e-05
626	5	7	3	6	5	1.04317e-05
627	5	7	3	6	5	1.0411e-05
628	5	7	3	6	5	1.05688e-05
629	5	7	3	6	5	1.04855e-05
630	5	7	3	6	5	1.05066e-05
631	5	7	3	6	5	1.03703e-05
632	5	7	3	6	5	1.03639e-05
633	5	7	3	6	5	1.03663e-05
634	5	7	3	6	5	1.04163e-05
635	5	7	3	6	5	1.05554e-05
636	5	7	3	6	5	1.04868e-05
637	5	7	3	6	5	1.0383e-05
638	5	7	3	6	5	1.02611e-05
639	5	7	3	6	5	1.01108e-05
640	5	7	3	6	5	1.0069e-05
641	5	7	3	6	5	1.02022e-05
642	5	7	3	6	5	1.0269e-05
643	5	7	3	6	5	1.02225e-05
644	5	7	3	6	5	1.02636e-05
645	5	7	3	6	5	1.0219e-05
646	5	7	3	6	5	1.03057e-05
647	5	7	3	6	5	1.03656e-05
648	5	7	3	6	5	1.02291e-05
649	5	7	3	6	5	1.00895e-05
650	5	7	3	6	5	1.02944e-05
651	5	7	3	6	5	1.01437e-05
652	5	7	3	6	5	1.03265e-05
653	5	7	3	6	5	1.02179e-05
654	5	7	3	6	5	1.03172e-05
655	5	7	3	6	5	1.03449e-05
656	5	7	3	6	5	1.03043e-05
657	5	7	3	6	5	1.02428e-05
658	5	7	3	6	5	1.015e-05
659	5	7	3	6	5	1.02021e-05
660	5	7	3	6	5	1.0337e-05
661	5	7	3	6	5	1.02033e-05
662	5	7	3	6	5	1.02454e-05
663	5	7	3	5	5	1.0365e-05
664	5	7	3	5	5	1.03419e-05
665	5	7	3	5	5	1.03037e-05
666	5	7	3	5	5	1.04009e-05
667	5	7	3	5	5	1.02707e-05
668	5	7	3	5	5	1.03193e-05
669	5	7	3	5	5	1.0155e-05
670	5	7	3	5	5	1.02344e-05
671	5	7	3	5	5	1.03817e-05
672	5	7	3	5	5	1.0299e-05
673	5	7	3	5	5	1.03905e-05
674	5	7	3	5	5	1.03329e-05
675	5	7	2	5	5	1.04021e-05
676	5	7	2	5	5	1.03385e-05
677	5	7	2	5	5	1.03239e-05
678	5	7	2	5	5	1.02678e-05
679	5	7	2	5	5	1.01802e-05
680	5	7	2	5	5	1.02147e-05
681	5	7	2	5	5	1.0296e-05
682	5	7	2	5	5	1.0276e-05
683	5	7	2	5	5	1.01981e-05
684	5	7	2	5	5	1.00965e-05
685	5	7	2	5	5	1.00784e-05
686	5	7	2	5	5	1.00676e-05
687	5	7	2	5	5	1.0215e-05
688	5	7	2	5	5	1.01209e-05
689	5	7	2	5	5	9.92442e-06
690	5	7	2	5	5	9.84155e-06
691	5	7	2	5	5	9.788e-06
692	5	7	2	5	5	9.80005e-06
693	5	7	2	5	5	9.93127e-06
694	5	7	2	5	5	9.97774e-06
695	5	7	2	5	5	1.00903e-05
696	5	7	2	5	5	1.03033e-05
697	5	7	2	5	5	1.04308e-05
698	5	7	2	5	5	1.04567e-05
699	4	7	2	5	5	1.04462e-05
700	4	7	2	5	5	1.05093e-05
701	4	7	2	5	5	1.04466e-05
702	4	7	2	5	5	1.05506e-05
703	4	7	2	5	5	1.05955e-05
704	4	7	2	5	5	1.06176e-05
705	4	7	2	5	5	1.07078e-05
706	4	7	2	5	5	1.07296e-05
707	4	7	2	4	5	1.07126e-05
708	4	7	2	4	5	1.06282e-05
709	4	7	2	4	5	1.05133e-05
710	4	7	2	4	5	1.05489e-05
711	4	7	2	4	5	1.04455e-05
712	4	7	2	4	5	1.04962e-05
713	4	7	2	4	5	1.04652e-05
714	4	7	2	4	5	1.05114e-05
715	4	7	2	4	5	1.05049e-05
716	4	7	2	4	5	1.03781e-05
717	4	7	2	4	5	1.03931e-05
718	4	7	3	4	5	1.03573e-05
719	4	7	3	4	5	1.0396e-05
720	4	7	3	4	5	1.04388e-05
721	4	7	3	4	5	1.03938e-05
722	4	7	3	4	5	1.04423e-05
723	4	7	3	4	5	1.04586e-05
724	4	7	3	4	5	1.04649e-05
725	4	7	3	4	5	1.0449e-05
726	4	7	3	4	5	1.05632e-05
727	4	7	3	4	5	1.06196e-05
728	4	7	3	3	5	1.02886e-05
729	4	7	3	3	5	1.03653e-05
730	4	7	3	3	5	1.03696e-05
731	4	7	3	3	5	1.04441e-05
732	4	7	3	3	5	1.04272e-05
733	4	7	3	3	5	1.0164e-05
734	4	7	3	3	5	1.03202e-05
735	4	7	3	3	5	1.01731e-05
736	4	7	3	3	5	1.01322e-05
737	4	7	3	3	5	1.00575e-05
738	4	7	3	3	5	1.00698e-05
739	4	7	3	3	5	1.01467e-05
740	4	7	3	3	5	1.02821e-05
741	4	7	4	4	5	1.02943e-05
742	4	7	4	4	5	1.03159e-05
743	4	7	4	4	5	1.04843e-05
744	4	7	4	4	5	1.02782e-05
745	4	7	4	5	6	1.02853e-05
746	4	7	4	5	6	1.03898e-05
747	4	7	4	5	6	1.04517e-05
748	4	7	4	5	6	1.04227e-05
749	4	7	4	5	6	1.04801e-05
750	4	7	4	5	6	1.06929e-05
751	4	7	4	5	6	1.0765e-05
752	4	7	4	5	6	1.0831e-05
753	4	7	4	5	6	1.07232e-05
754	4	7	4	5	6	1.08148e-05
755	4	7	4	5	6	1.08608e-05
756	4	7	4	5	6	1.07252e-05
757	4	7	4	5	6	1.08698e-05
758	4	7	4	5	6	1.08129e-05
759	4	7	4	5	6	1.08788e-05
760	4	7	4	5	6	1.07534e-05
761	4	7	4	5	6	1.08315e-05
762	4	7	4	5	6	1.08892e-05
763	4	7	4	5	6	1.11912e-05
764	4	7	4	5	6	1.13019e-05
765	4	7	4	5	6	1.12435e-05
766	4	7	4	5	6	1.13376e-05
767	4	7	4	5	6	1.13087e-05
768	4	7	4	5	6	1.1293e-05
769	4	7	4	5	6	1.13506e-05
770	4	7	4	5	6	1.13787e-05
771	4	7	4	5	6	1.13832e-05
772	4	7	4	5	6	1.13075e-05
773	4	7	4	5	6	1.11946e-05
774	4	7	4	5	6	1.12535e-05
775	4	7	4	5	6	1.1237e-05
776	4	7	4	5	6	1.12862e-05
777	4	7	4	5	6	1.13432e-05
778	4	7	4	5	6	1.13105e-05
779	4	7	4	5	6	1.12569e-05
780	4	7	4	5	6	1.10569e-05
781	4	7	4	5	6	1.09217e-05
782	4	7	4	5	6	1.11045e-05
783	4	7	4	5	6	1.10827e-05
784	4	7	4	5	6	1.12605e-05
785	4	7	4	5	6	1.13189e-05
786	4	7	4	5	6	1.13502e-05
787	4	7	4	5	6	1.12808e-05
788	4	7	4	5	6	1.12756e-05
789	4	7	4	5	6	1.12884e-05
790	4	7	4	5	6	1.12957e-05
791	4	7	4	5	6	1.14281e-05
792	4	7	4	5	6	1.13578e-05
793	4	7	4	5	6	1.11736e-05
794	4	7	4	5	6	1.09551e-05
795	4	7	4	5	6	1.06924e-05
796	4	7	4	5	6	1.07143e-05
797	4	7	4	5	6	1.08966e-05
798	4	7	4	5	6	1.09481e-05
799	4	7	4	5	6	1.08209e-05
800	4	7	4	5	6	1.06274e-05
801	4	7	4	5	6	1.05213e-05
802	4	7	4	5	6	1.04832e-05
803	4	7	4	5	6	1.03232e-05
804	4	7	4	5	6	1.03402e-05
805	4	7	4	5	6	1.03985e-05
806	4	7	4	5	6	1.02948e-05
807	4	7	4	5	6	1.03366e-05
808	4	7	4	5	6	1.04253e-05
809	4	7	4	5	6	1.03147e-05
810	4	7	4	5	6	1.02494e-05
811	4	7	4	5	6	1.02617e-05
812	4	7	4	5	6	1.03674e-05
813	4	7	4	5	6	1.06046e-05
814	4	7	4	5	6	1.06703e-05
815	4	7	4	5	6	1.0717e-05
816	4	7	4	5	6	1.07581e-05
817	4	7	4	5	6	1.07587e-05
818	4	7	4	5	6	1.06481e-05
819	4	7	4	5	6	1.0723e-05
820	5	7	4	5	6	1.06562e-05
821	5	8	4	5	6	1.04157e-05
822	5	8	4	5	6	1.02602e-05
823	5	8	4	5	6	1.01616e-05
824	5	8	4	5	6	1.00474e-05
825	5	8	4	5	6	1.00941e-05
826	5	8	4	5	6	1.0078e-05
827	5	8	4	5	6	1.00952e-05
828	5	8	4	5	6	1.01679e-05
829	5	8	4	5	6	1.01889e-05
830	5	8	4	5	6	1.00368e-05
831	5	8	4	5	6	1.0168e-05
832	5	8	4	5	6	1.00658e-05
833	5	8	4	5	6	1.00892e-05
834	5	8	4	5	6	9.97512e-06
835	5	8	4	5	6	1.00081e-05
836	5	8	4	5	6	1.01602e-05
837	5	8	4	5	6	1.02872e-05
838	5	8	4	5	6	1.0079e-05
839	5	8	4	5	6	1.01285e-05
840	5	8	4	5	6	1.00945e-05
841	5	8	4	5	6	9.95759e-06
842	5	8	4	5	6	9.94526e-06
843	5	8	4	5	6	9.72126e-06
844	5	8	4	5	6	9.50455e-06
845	5	8	4	5	6	9.60135e-06
846	5	8	4	5	6	9.76815e-06
847	5	8	4	5	6	9.78833e-06
848	5	8	4	5	6	9.77724e-06
849	5	8	4	5	6	9.73802e-06
850	5	8	4	5	6	9.73785e-06
851	5	8	4	5	6	9.69478e-06
852	5	8	4	5	6	9.861e-06
853	5	8	4	5	6	9.97668e-06
854	5	8	4	5	6	9.81055e-06
855	5	8	4	5	6	9.8361e-06
856	5	8	4	5	6	9.70954e-06
857	5	8	4	5	6	9.57549e-06
858	5	8	4	5	6	9.62195e-06
859	5	8	4	5	6	9.65849e-06
860	5	8	4	5	6	9.67304e-06
861	5	8	4	5	6	9.51396e-06
862	5	8	4	5	6	9.46442e-06
863	5	8	4	5	6	9.53778e-06
864	5	8	4	5	6	9.40881e-06
865	5	8	4	5	6	9.25295e-06
866	5	8	4	5	6	9.16859e-06
867	5	8	4	5	6	9.37605e-06
868	5	8	4	5	6	9.29296e-06
869	5	8	4	5	6	9.34537e-06
870	5	8	4	5	6	9.21657e-06
871	5	8	4	5	6	9.33633e-06
872	5	8	4	5	6	9.23894e-06
873	5	8	4	5	6	9.13993e-06
874	5	8	4	5	6	9.27292e-06
875	5	7	4	5	6	9.13041e-06
876	5	7	4	5	6	9.30463e-06
877	5	7	4	5	6	9.23988e-06
878	5	7	4	5	6	9.37273e-06
879	5	7	4	5	6	9.35068e-06
880	5	7	4	5	6	9.36578e-06
881	5	7	4	5	6	9.46537e-06
882	5	7	4	5	6	9.49113e-06
883	5	7	4	5	6	9.45942e-06
884	5	7	4	5	6	9.56987e-06
885	5	7	4	5	6	9.54972e-06
886	5	7	4	5	6	9.71856e-06
887	5	7	4	5	6	9.60376e-06
888	5	7	4	5	6	9.69934e-06
889	5	7	4	5	6	9.40403e-06
890	5	7	4	5	6	9.21288e-06
891	5	7	4	5	6	8.98487e-06
892	5	7	4	5	6	9.03133e-06
893	5	7	4	5	6	8.99969e-06
894	5	7	4	5	6	9.05384e-06
895	5	7	4	5	6	9.04721e-06
896	5	7	4	5	6	9.04554e-06
897	5	7	4	5	6	9.00749e-06
898	5	7	4	5	6	9.04522e-06
899	5	7	4	5	6	9.17954e-06
900	5	7	4	5	6	9.17403e-06
901	5	7	4	5	6	9.11382e-06
902	5	7	4	5	6	9.22855e-06
903	5	7	4	5	6	9.13552e-06
904	5	7	4	5	6	9.25042e-06
905	5	7	4	5	6	9.36768e-06
906	5	7	4	5	6	9.21303e-06
907	5	7	4	5	6	9.28275e-06
908	5	7	4	5	6	9.37989e-06
909	5	7	4	5	6	9.42118e-06
910	5	7	4	5	6	9.44309e-06
911	5	7	4	5	6	9.43286e-06
912	5	7	4	5	6	9.55476e-06
913	5	7	4	5	6	9.62281e-06
914	5	7	4	5	6	9.75197e-06
915	5	7	4	5	6	9.77914e-06
916	5	7	4	5	6	9.72289e-06
917	5	7	4	5	6	9.75444e-06
918	5	7	4	5	6	9.59042e-06
919	5	7	4	5	6	9.51426e-06
920	5	7	4	5	6	9.54757e-06
921	5	7	4	5	6	9.78042e-06
922	5	7	4	5	6	9.86766e-06
923	5	7	4	5	6	9.74313e-06
924	5	7	4	5	6	9.71797e-06
925	5	7	4	5	6	9.81323e-06
926	5	7	4	5	6	9.79551e-06
927	5	7	4	5	6	9.81046e-06
928	5	7	4	5	6	9.69861e-06
929	4	7	4	5	6	9.70839e-06
930	4	7	4	5	5	9.76494e-06
931	4	7	4	5	5	9.6991e-06
932	4	7	4	5	5	9.69434e-06
933	4	7	4	5	5	9.46564e-06
934	4	7	4	5	5	9.44216e-06
935	4	7	4	5	5	9.42703e-06
936	4	7	4	5	5	9.44988e-06
937	4	7	4	5	5	9.58909e-06
938	4	7	4	5	5	9.53048e-06
939	4	7	4	5	5	9.57983e-06
940	5	7	4	5	5	9.6917e-06
941	5	7	4	5	5	9.74307e-06
942	5	7	4	5	5	9.72099e-06
943	5	7	4	5	5	9.79956e-06
944	5	7	4	5	6	9.73765e-06
945	5	7	4	5	6	9.75298e-06
946	5	7	4	5	6	9.73877e-06
947	5	7	4	5	6	9.75572e-06
948	5	7	4	5	5	9.77451e-06
949	5	7	4	5	5	9.84975e-06
950	5	7	4	5	5	9.77984e-06
951	5	7	4	5	5	9.92607e-06
952	5	7	4	5	5	1.01504e-05
953	5	7	4	5	5	1.0149e-05
954	5	7	4	5	5	1.01367e-05
955	5	7	4	5	5	9.98146e-06
956	5	7	5	5	5	1.00488e-05
957	5	7	5	5	5	1.00145e-05
958	5	7	5	5	5	1.00385e-05
959	5	7	5	5	5	9.89651e-06
960	5	8	5	5	5	9.83349e-06
961	5	8	5	5	5	9.70278e-06
962	5	7	5	5	5	9.66764e-06
963	5	7	5	5	5	9.56411e-06
964	5	7	5	5	5	9.65234e-06
965	5	7	5	5	5	9.71172e-06
966	5	7	5	5	5	9.71262e-06
967	5	7	5	5	5	9.82296e-06
968	5	7	5	5	5	9.7904e-06
969	5	7	5	5	5	9.77464e-06
970	5	7	5	5	5	9.64796e-06
971	5	7	5	5	5	9.62839e-06
972	5	7	5	5	5	9.80537e-06
973	5	7	5	5	5	9.97547e-06
974	5	7	5	5	5	1.00386e-05
975	5	7	5	5	5	1.0215e-05
976	5	7	5	5	5	1.01666e-05
977	5	7	5	5	5	1.01629e-05
978	5	7	5	5	5	1.00945e-05
979	5	7	5	5	5	1.00691e-05
980	5	7	5	5	5	1.00976e-05
981	5	7	5	5	5	1.01996e-05
982	5	7	5	5	5	1.00344e-05
983	5	7	5	5	5	1.00233e-05
984	5	7	5	5	5	9.99249e-06
985	5	7	5	5	5	9.99322e-06
986	5	7	5	5	5	1.00147e-05
987	5	7	5	5	6	1.00329e-05
988	5	7	5	5	6	1.00879e-05
989	5	7	5	5	6	1.00158e-05
990	5	7	5	5	6	1.00833e-05
991	5	7	5	5	6	1.00607e-05
992	5	7	5	5	6	1.01617e-05
993	5	7	5	5	6	1.00821e-05
994	5	7	5	5	6	1.005e-05
995	5	7	5	5	6	1.01477e-05
996	5	7	5	5	6	1.00969e-05
997	5	7	5	5	6	1.02932e-05
998	5	7	5	5	6	1.03451e-05
999	5	7	5	5	6	1.02226e-05
1000	5	7	5	5	6	1.01962e-05
1001	5	7	5	5	6	1.01567e-05
1002	5	7	5	5	6	1.03489e-05
1003	5	7	5	5	6	1.03862e-05
1004	5	7	5	5	6	1.02019e-05
1005	5	7	5	5	6	1.02989e-05
1006	5	7	5	5	6	1.02622e-05
1007	5	7	5	5	6	1.01877e-05
1008	5	7	5	5	6	1.02074e-05
1009	5	7	5	5	6	1.03082e-05
1010	5	7	5	5	6	1.02036e-05
1011	5	7	5	5	6	1.01495e-05
1012	5	7	5	5	6	1.00372e-05
1013	5	7	5	5	6	9.983e-06
1014	5	7	5	5	6	1.02256e-05
1015	5	7	5	5	6	1.0174e-05
1016	5	7	5	5	6	1.01424e-05
1017	5	7	5	5	6	1.00605e-05
1018	5	7	5	5	6	1.00916e-05
1019	5	7	5	5	6	1.01775e-05
1020	5	7	5	5	6	1.02277e-05
1021	5	7	5	5	6	1.0119e-05
1022	5	7	5	5	6	1.01967e-05
1023	5	7	5	5	6	1.02729e-05
1024	5	7	5	5	6	1.01239e-05
1025	5	7	5	5	6	9.99927e-06
1026	5	7	5	5	6	1.00791e-05
1027	5	7	5	5	6	1.01292e-05
1028	5	7	5	5	6	1.00745e-05
1029	5	7	5	5	6	1.02218e-05
1030	5	7	5	6	6	1.02857e-05
1031	5	7	5	6	6	1.03056e-05
1032	5	7	5	6	6	1.01805e-05
1033	5	7	5	6	6	1.0094e-05
1034	5	7	5	6	6	1.01274e-05
1035	5	7	5	6	6	1.01272e-05
1036	5	7	5	6	6	1.01711e-05
1037	5	7	5	6	6	1.01565e-05
1038	5	7	6	6	6	1.01039e-05
1039	5	7	6	6	6	9.90119e-06
1040	5	7	6	6	6	9.78257e-06
1041	5	7	6	6	6	9.82843e-06
1042	5	7	6	6	6	9.91179e-06
1043	5	7	6	6	6	1.00349e-05
1044	5	7	6	6	6	9.96628e-06
1045	5	7	6	6	6	1.00605e-05
1046	5	7	6	6	6	9.99881e-06
1047	5	7	6	6	6	9.87852e-06
1048	5	7	6	6	6	1.00447e-05
1049	5	7	6	6	6	1.01871e-05
1050	5	7	6	6	6	1.01682e-05
1051	5	7	6	6	6	1.02361e-05
1052	5	7	6	6	6	1.01763e-05
1053	5	7	6	6	6	1.02345e-05
1054	5	7	6	6	6	1.02307e-05
1055	5	7	6	6	6	1.02881e-05
1056	5	7	6	6	6	1.03859e-05
1057	5	7	6	6	6	1.04053e-05
1058	5	7	6	6	6	1.04738e-05
1059	5	7	6	6	6	1.05069e-05
1060	5	7	6	6	6	1.06e-05
1061	5	7	6	6	6	1.04457e-05
1062	5	7	6	6	6	1.03953e-05
1063	5	7	6	6	6	1.05292e-05
1064	5	7	6	6	6	1.06049e-05
1065	5	7	6	6	6	1.05255e-05
1066	5	7	6	6	6	1.06177e-05
1067	5	7	6	6	6	1.04306e-05
1068	5	7	6	6	6	1.04026e-05
1069	5	7	6	6	6	1.06119e-05
1070	5	7	6	7	6	1.07334e-05
1071	5	6	6	7	6	1.07776e-05
1072	5	6	6	7	6	1.0654e-05
1073	5	6	6	7	6	1.06411e-05
1074	5	6	7	7	6	1.08018e-05
1075	5	6	7	7	6	1.07702e-05
1076	5	6	7	7	6	1.07961e-05
1077	5	6	7	8	6	1.08725e-05
1078	5	6	7	8	6	1.08827e-05
1079	5	6	7	8	6	1.07622e-05
1080	5	6	7	8	6	1.10292e-05
1081	5	6	7	8	6	1.11749e-05
1082	5	6	7	8	6	1.11229e-05
1083	5	6	7	8	6	1.1075e-05
1084	5	6	7	8	6	1.09252e-05
1085	5	6	7	8	6	1.08655e-05
1086	5	6	7	8	6	1.0798e-05
1087	5	6	7	8	6	1.08511e-05
1088	5	6	7	8	6	1.09443e-05
1089	5	6	7	8	6	1.09542e-05
1090	5	6	7	8	6	1.08745e-05
1091	5	6	7	8	6	1.07935e-05
1092	5	6	7	8	6	1.07934e-05
1093	5	6	7	8	6	1.07806e-05
1094	5	6	7	8	6	1.09595e-05
1095	5	6	7	8	6	1.09972e-05
1096	5	6	7	8	6	1.08841e-05
1097	5	6	7	8	6	1.08892e-05
1098	5	6	7	8	6	1.09538e-05
1099	5	6	7	8	6	1.0829e-05
1100	5	6	7	8	6	1.09543e-05
1101	5	6	7	8	6	1.11384e-05
1102	5	6	7	8	6	1.09829e-05
1103	5	6	7	8	6	1.10506e-05
1104	5	6	7	8	6	1.1126e-05
1105	5	6	7	8	6	1.10332e-05
1106	5	6	7	8	6	1.09242e-05
1107	5	6	7	8	6	1.11032e-05
1108	5	6	7	8	6	1.12051e-05
1109	5	6	7	8	6	1.11813e-05
1110	5	6	7	8	6	1.11757e-05
1111	5	6	7	8	6	1.10652e-05
1112	5	6	7	8	6	1.11978e-05
1113	5	6	7	8	6	1.10501e-05
1114	5	6	7	8	6	1.10019e-05
1115	5	6	7	8	6	1.09719e-05
1116	5	6	7	8	6	1.08127e-05
1117	5	6	7	8	6	1.06421e-05
1118	5	6	7	8	6	1.06366e-05
1119	5	6	7	8	6	1.07099e-05
1120	5	6	7	8	6	1.08097e-05
1121	5	6	7	8	6	1.07422e-05
1122	5	6	7	8	6	1.07308e-05
1123	5	5	7	8	6	1.07735e-05
1124	5	5	7	8	6	1.07032e-05
1125	5	5	7	8	6	1.08632e-05
1126	5	5	7	8	6	1.0883e-05
1127	5	5	7	8	6	1.091e-05
1128	5	5	7	9	6	1.08975e-05
1129	5	5	8	9	6	1.07433e-05
1130	5	5	8	9	6	1.08568e-05
1131	5	5	8	9	6	1.06853e-05
1132	5	5	8	9	6	1.06078e-05
1133	5	5	8	9	6	1.04392e-05
1134	5	5	8	9	6	1.0376e-05
1135	5	5	8	9	6	1.03003e-05
1136	5	5	8	9	6	1.02692e-05
1137	5	5	8	9	6	1.03161e-05
1138	5	5	8	9	6	1.02994e-05
1139	5	5	8	9	6	1.03524e-05
1140	5	5	8	9	6	1.03504e-05
1141	5	5	8	9	6	1.03476e-05
1142	5	5	8	9	6	1.02712e-05
1143	5	5	8	9	6	1.01092e-05
1144	5	5	8	9	6	1.00931e-05
1145	5	5	8	9	6	1.01677e-05
1146	5	5	8	9	6	1.01828e-05
1147	5	5	8	9	6	1.02661e-05
1148	5	5	8	9	6	1.03709e-05
1149	5	5	8	9	6	1.03314e-05
1150	5	5	8	9	6	1.02799e-05
1151	5	5	8	9	6	1.02556e-05
1152	5	5	8	9	6	1.00538e-05
1153	5	5	8	9	6	1.00151e-05
1154	5	5	8	9	6	1.00848e-05
1155	5	5	8	9	6	1.00133e-05
1156	5	5	8	9	6	1.01298e-05
1157	5	5	8	9	6	1.01578e-05
1158	5	5	8	9	6	1.01936e-05
1159	5	5	8	9	6	1.03199e-05
1160	5	5	8	9	6	1.02056e-05
1161	5	5	8	9	6	1.03758e-05
1162	5	5	8	9	6	1.02283e-05
1163	5	5	8	9	6	1.02928e-05
1164	5	5	8	9	6	1.03437e-05
1165	5	5	8	9	5	1.03035e-05
1166	5	5	8	9	5	1.04267e-05
1167	5	5	8	9	5	1.0435e-05
1168	5	5	8	9	5	1.06525e-05
1169	5	5	8	9	5	1.06596e-05
1170	5	5	8	9	5	1.06219e-05
1171	5	5	8	9	5	1.05825e-05
1172	5	5	8	9	5	1.05032e-05
1173	5	5	8	9	5	1.06962e-05
1174	5	5	8	9	5	1.07912e-05
1175	5	5	8	9	5	1.08584e-05
1176	5	5	8	9	5	1.08673e-05
1177	5	5	8	9	5	1.08631e-05
1178	5	5	8	9	5	1.09997e-05
1179	5	5	8	9	5	1.10524e-05
1180	5	5	8	9	5	1.10807e-05
1181	5	5	8	9	5	1.12179e-05
1182	5	5	8	9	5	1.13096e-05
1183	5	5	8	9	5	1.14596e-05
1184	5	5	8	9	5	1.13236e-05
1185	5	5	8	9	5	1.13988e-05
1186	5	5	8	9	5	1.15882e-05
1187	5	5	8	9	5	1.16141e-05
1188	5	5	8	9	5	1.16067e-05
1189	5	5	8	9	5	1.16277e-05
1190	5	5	8	9	5	1.16036e-05
1191	5	5	8	9	5	1.15466e-05
1192	5	5	8	9	5	1.15584e-05
1193	5	5	8	9	5	1.15943e-05
1194	5	5	8	9	5	1.15381e-05
1195	5	5	8	9	5	1.15329e-05
1196	5	5	8	9	5	1.16692e-05
1197	5	5	8	9	5	1.17358e-05
1198	5	5	8	9	5	1.17059e-05
1199	5	5	8	9	5	1.16913e-05
1200	5	5	8	9	5	1.17461e-05
1201	5	5	8	9	5	1.16774e-05
1202	5	5	8	9	5	1.1814e-05
1203	5	5	8	9	5	1.17821e-05
1204	5	5	8	9	5	1.17993e-05
1205	5	5	8	9	5	1.20062e-05
1206	5	5	8	9	5	1.20229e-05
1207	5	5	8	9	5	1.1981e-05
1208	5	5	8	9	5	1.2075e-05
1209	5	5	8	9	5	1.20575e-05
1210	5	5	8	9	5	1.21011e-05
1211	5	5	8	9	5	1.20878e-05
1212	5	5	8	9	5	1.20677e-05
1213	5	5	8	9	5	1.20011e-05
1214	5	5	8	9	5	1.19921e-05
1215	5	5	8	9	5	1.21431e-05
1216	5	5	8	9	5	1.20019e-05
1217	5	5	8	9	5	1.19934e-05
1218	5	5	8	9	5	1.18071e-05
1219	5	5	8	9	5	1.19031e-05
1220	5	5	8	9	5	1.19946e-05
1221	5	5	8	9	5	1.20234e-05
1222	5	5	8	9	5	1.19786e-05
1223	5	5	8	9	5	1.20621e-05
1224	5	5	8	9	5	1.21728e-05
1225	5	5	8	9	5	1.22602e-05
1226	5	5	8	9	5	1.23269e-05
1227	5	5	8	9	5	1.21623e-05
1228	5	5	8	9	5	1.2169e-05
1229	5	5	8	9	5	1.20747e-05
1230	5	5	8	9	5	1.20478e-05
1231	5	5	8	9	5	1.22105e-05
1232	5	5	8	9	5	1.22767e-05
1233	5	5	8	9	5	1.22948e-05
1234	5	5	8	9	5	1.23709e-05
1235	6	5	8	9	5	1.24011e-05
1236	6	5	8	9	5	1.23992e-05
1237	6	5	8	9	5	1.24391e-05
1238	6	5	8	9	5	1.23446e-05
1239	6	5	8	9	5	1.23574e-05
1240	6	5	8	9	5	1.23832e-05
1241	6	5	8	9	5	1.24186e-05
1242	6	5	8	9	5	1.24238e-05
1243	6	5	8	8	5	1.25801e-05
1244	6	5	8	8	5	1.26065e-05
1245	6	5	8	8	5	1.26526e-05
1246	6	5	8	8	5	1.27607e-05
1247	6	5	8	8	5	1.28264e-05
1248	6	5	8	8	5	1.28496e-05
1249	6	5	8	8	5	1.28768e-05
1250	6	5	8	8	5	1.28634e-05
1251	6	5	8	8	5	1.29949e-05
1252	6	5	8	8	5	1.27365e-05
1253	6	5	8	8	5	1.28287e-05
1254	6	5	8	8	5	1.27738e-05
1255	6	5	8	8	5	1.27264e-05
1256	6	5	8	8	5	1.27783e-05
1257	6	5	8	8	5	1.27284e-05
1258	6	5	8	8	5	1.28703e-05
1259	6	5	8	8	5	1.27478e-05
1260	6	5	8	8	5	1.28706e-05
1261	6	5	8	8	5	1.29278e-05
1262	6	5	8	8	5	1.2923e-05
1263	6	5	8	8	5	1.30846e-05
1264	5	5	8	8	5	1.31899e-05
1265	5	5	8	8	5	1.31195e-05
1266	5	5	8	8	5	1.32293e-05
1267	5	5	8	8	5	1.32113e-05
1268	5	5	8	8	5	1.30737e-05
1269	5	5	8	8	5	1.30368e-05
1270	5	5	8	8	5	1.29545e-05
1271	5	5	8	8	5	1.3071e-05
1272	5	5	8	8	5	1.31171e-05
1273	5	5	8	8	5	1.29804e-05
1274	5	5	8	8	5	1.29513e-05
1275	5	5	8	8	5	1.2944e-05
1276	5	5	8	8	5	1.29786e-05
1277	5	5	8	8	5	1.31106e-05
1278	5	5	8	8	5	1.30051e-05
1279	5	5	8	8	5	1.31724e-05
1280	5	5	8	8	5	1.31113e-05
1281	5	5	8	8	5	1.31214e-05
1282	5	5	8	8	5	1.28881e-05
1283	5	5	8	8	5	1.2927e-05
1284	5	5	8	8	5	1.29375e-05
1285	5	5	8	8	5	1.28348e-05
1286	5	5	8	8	5	1.28349e-05
1287	5	5	8	8	5	1.27841e-05
1288	5	5	8	8	5	1.26206e-05
1289	5	5	8	8	5	1.25924e-05
1290	5	5	8	8	5	1.25548e-05
1291	5	5	8	8	5	1.26609e-05
1292	5	5	8	8	5	1.26562e-05
1293	5	5	8	8	5	1.25108e-05
1294	5	5	8	8	5	1.24555e-05
1295	5	5	8	8	5	1.26164e-05
1296	5	5	8	8	5	1.25723e-05
1297	5	5	8	8	5	1.25536e-05
1298	5	5	8	8	5	1.26653e-05
1299	5	5	8	8	5	1.27503e-05
1300	5	5	8	8	5	1.27026e-05
1301	5	5	8	8	5	1.29049e-05
1302	5	5	8	8	5	1.29228e-05
1303	5	5	8	8	5	1.29151e-05
1304	5	5	8	8	5	1.2977e-05
1305	5	5	8	8	5	1.30105e-05
1306	5	5	8	8	5	1.29525e-05
1307	5	5	8	8	5	1.29771e-05
1308	5	5	8	8	5	1.30535e-05
1309	5	5	8	8	5	1.32107e-05
1310	5	5	8	8	5	1.33169e-05
1311	5	5	8	8	5	1.33598e-05
1312	5	5	8	8	5	1.34491e-05
1313	5	5	8	8	5	1.32862e-05
1314	5	5	8	8	5	1.31938e-05
1315	5	5	8	8	5	1.31837e-05
1316	5	5	8	8	5	1.30727e-05
1317	5	5	8	8	5	1.30759e-05
1318	5	5	8	8	5	1.31148e-05
1319	5	5	8	8	5	1.31802e-05
1320	5	5	8	8	5	1.30213e-05
1321	5	5	8	8	5	1.30495e-05
1322	5	5	8	8	5	1.31834e-05
1323	5	5	8	8	5	1.3352e-05
1324	5	5	8	8	5	1.34101e-05
1325	5	5	8	8	5	1.34739e-05
1326	5	5	8	8	5	1.35434e-05
1327	5	5	8	8	5	1.35623e-05
1328	5	5	8	8	5	1.35072e-05
1329	5	5	8	8	5	1.35979e-05
1330	5	5	8	8	5	1.34668e-05
1331	5	5	8	8	5	1.365e-05
1332	5	5	8	8	5	1.36264e-05
1333	5	5	8	8	5	1.35618e-05
1334	5	5	8	8	5	1.35364e-05
1335	5	5	8	8	5	1.35573e-05
1336	5	5	8	8	5	1.35004e-05
1337	5	5	8	8	5	1.35995e-05
1338	5	5	8	8	5	1.34393e-05
1339	5	5	8	8	5	1.35008e-05
1340	5	5	8	8	5	1.35489e-05
1341	5	5	8	8	5	1.35206e-05
1342	5	5	8	8	6	1.33996e-05
1343	5	5	8	8	6	1.34199e-05
1344	5	5	8	8	6	1.37358e-05
1345	5	5	8	8	6	1.37137e-05
1346	5	5	8	8	6	1.38767e-05
1347	5	5	8	8	6	1.40534e-05
1348	5	5	8	8	6	1.41167e-05
1349	5	5	8	8	6	1.40042e-05
1350	5	5	8	8	6	1.39627e-05
1351	5	5	8	8	6	1.40401e-05
1352	5	5	8	8	6	1.3847e-05
1353	5	5	8	8	6	1.38487e-05
1354	5	5	8	8	6	1.39391e-05
1355	5	5	8	8	6	1.39059e-05
1356	6	5	8	8	6	1.40142e-05
1357	6	5	8	8	6	1.40034e-05
1358	6	5	8	8	6	1.38688e-05
1359	6	5	8	8	6	1.38147e-05
1360	6	5	8	8	6	1.38471e-05
1361	6	5	8	8	6	1.38201e-05
1362	6	5	8	8	6	1.37833e-05
1363	6	5	8	8	6	1.36553e-05
1364	6	6	8	8	6	1.36055e-05
1365	6	6	8	8	6	1.35728e-05
1366	6	6	8	8	6	1.37109e-05
1367	6	6	8	8	6	1.37504e-05
1368	6	6	8	8	6	1.37596e-05
1369	6	6	8	8	6	1.37267e-05
1370	6	6	8	8	6	1.36754e-05
1371	6	6	8	8	6	1.35713e-05
1372	6	6	8	8	6	1.36414e-05
1373	6	6	8	8	6	1.34379e-05
1374	6	6	8	8	6	1.34833e-05
1375	6	6	8	8	6	1.34183e-05
1376	6	6	8	8	6	1.35079e-05
1377	5	6	8	8	6	1.35752e-05
1378	5	6	8	8	6	1.36547e-05
1379	5	6	8	8	6	1.35774e-05
1380	5	6	8	8	6	1.33581e-05
1381	5	6	8	8	6	1.3298e-05
1382	5	6	8	8	6	1.33607e-05
1383	5	6	8	8	6	1.33305e-05
1384	5	6	8	8	6	1.34368e-05
1385	5	6	8	8	6	1.32944e-05
1386	5	6	8	8	6	1.33108e-05
1387	5	6	8	8	6	1.334e-05
1388	5	6	8	8	6	1.33891e-05
1389	5	6	8	8	6	1.3268e-05
1390	5	6	8	8	6	1.32162e-05
1391	5	6	8	8	6	1.32138e-05
1392	5	6	8	8	6	1.32555e-05
1393	5	6	8	8	6	1.31191e-05
1394	5	6	8	8	6	1.32322e-05
1395	5	6	8	8	6	1.33612e-05
1396	5	6	8	8	6	1.33987e-05
1397	5	6	8	8	6	1.31615e-05
1398	5	6	8	8	6	1.31529e-05
1399	5	6	8	8	6	1.3108e-05
1400	5	6	8	8	6	1.31203e-05
1401	5	6	8	8	6	1.31156e-05
1402	5	6	8	8	6	1.31458e-05
1403	5	6	8	8	6	1.32098e-05
1404	5	6	8	8	6	1.31402e-05
1405	5	6	8	8	6	1.30011e-05
1406	5	6	8	8	6	1.3027e-05
1407	5	6	8	8	6	1.31984e-05
1408	5	6	8	8	6	1.33231e-05
1409	5	6	8	8	6	1.31903e-05
1410	5	6	8	8	6	1.31726e-05
1411	5	6	8	8	6	1.30601e-05
1412	5	6	8	8	6	1.30267e-05
1413	5	6	8	8	6	1.30301e-05
1414	5	6	8	8	6	1.30187e-05
1415	5	6	8	8	6	1.29992e-05
1416	5	6	8	8	6	1.31053e-05
1417	5	6	8	8	6	1.30891e-05
1418	5	6	8	8	6	1.32623e-05
1419	5	6	8	8	6	1.33617e-05
1420	5	6	8	8	6	1.34223e-05
1421	5	7	8	8	6	1.3444e-05
1422	5	7	8	8	6	1.36644e-05
1423	5	7	8	8	6	1.36695e-05
1424	5	7	8	8	6	1.36637e-05
1425	5	7	8	8	6	1.38194e-05
1426	5	7	8	8	6	1.3864e-05
1427	5	7	8	8	6	1.39919e-05
1428	5	7	8	8	6	1.40872e-05
1429	5	7	8	8	6	1.42118e-05
1430	5	7	8	8	6	1.41162e-05
1431	5	7	8	8	6	1.40211e-05
1432	5	7	8	8	6	1.41005e-05
1433	5	7	8	8	6	1.40542e-05
1434	5	7	8	8	6	1.4005e-05
1435	5	7	7	8	6	1.39737e-05
1436	5	7	7	8	6	1.38194e-05
1437	5	7	7	8	6	1.38897e-05
1438	5	7	7	8	6	1.38792e-05
1439	5	7	7	8	6	1.37978e-05
1440	5	7	7	8	6	1.38421e-05
1441	5	7	7	8	6	1.40025e-05
1442	5	7	7	8	6	1.38888e-05
1443	5	7	7	8	6	1.37972e-05
1444	5	7	7	8	6	1.38659e-05
1445	5	7	7	8	6	1.38005e-05
1446	5	7	7	8	6	1.36646e-05
1447	5	7	7	8	6	1.35391e-05
1448	5	7	7	8	6	1.3812e-05
1449	5	7	7	8	6	1.38425e-05
1450	5	7	7	8	6	1.38526e-05
1451	5	7	7	8	6	1.40419e-05
1452	5	7	7	8	6	1.4294e-05
1453	5	7	7	8	6	1.44761e-05
1454	5	7	7	8	6	1.43503e-05
1455	5	7	7	8	6	1.42421e-05
1456	5	7	7	8	6	1.44179e-05
1457	5	7	7	8	6	1.44781e-05
1458	5	7	7	8	6	1.43643e-05
1459	5	7	7	8	6	1.42332e-05
1460	5	7	7	8	6	1.42139e-05
1461	5	7	7	8	6	1.41676e-05
1462	5	7	6	8	6	1.43209e-05
1463	5	7	6	8	6	1.44843e-05
1464	5	7	6	8	6	1.44568e-05
1465	5	7	6	8	6	1.45015e-05
1466	5	7	6	8	6	1.46202e-05
1467	5	7	6	8	6	1.45345e-05
1468	5	7	6	8	6	1.45353e-05
1469	5	7	6	8	6	1.46159e-05
1470	5	7	6	8	6	1.47822e-05
1471	5	7	6	8	6	1.46608e-05
1472	5	7	6	8	6	1.46028e-05
1473	5	7	6	8	6	1.44629e-05
1474	5	7	6	8	6	1.43814e-05
1475	5	7	6	8	6	1.44011e-05
1476	5	7	6	8	6	1.44245e-05
1477	5	7	6	8	6	1.44082e-05
1478	5	7	6	8	6	1.44945e-05
1479	5	7	6	8	6	1.4632e-05
1480	5	7	6	8	6	1.44717e-05
1481	5	7	6	8	6	1.44268e-05
1482	5	7	6	8	6	1.43333e-05
1483	5	7	6	8	6	1.43205e-05
1484	5	7	6	8	6	1.43433e-05
1485	5	7	6	8	6	1.43992e-05
1486	5	7	6	8	6	1.43326e-05
1487	5	7	6	8	6	1.43404e-05
1488	5	7	6	8	6	1.43648e-05
1489	5	7	6	8	6	1.44318e-05
1490	5	7	6	8	6	1.45446e-05
1491	5	7	6	8	6	1.46496e-05
1492	5	7	6	8	6	1.48733e-05
1493	5	7	6	8	6	1.46748e-05
1494	5	7	6	8	6	1.46497e-05
1495	5	7	6	8	6	1.46873e-05
1496	5	7	6	8	6	1.4607e-05
1497	5	7	6	8	6	1.46771e-05
1498	5	7	6	8	6	1.47577e-05
1499	5	7	6	8	6	1.47594e-05
1500	5	7	6	8	6	1.45748e-05
1501	5	7	6	8	6	1.45627e-05
1502	5	7	6	8	6	1.46008e-05
1503	5	7	6	8	6	1.45593e-05
1504	5	7	6	8	6	1.44165e-05
1505	5	7	6	8	6	1.47241e-05
1506	5	7	6	8	6	1.46948e-05
1507	5	7	6	8	6	1.48061e-05
1508	5	7	6	8	6	1.48674e-05
1509	5	7	6	8	6	1.47182e-05
1510	5	7	6	8	6	1.47688e-05
1511	5	7	6	8	6	1.4923e-05
1512	5	7	6	8	6	1.51479e-05
1513	5	7	6	8	6	1.51574e-05
1514	5	7	6	8	6	1.50708e-05
1515	5	7	6	8	6	1.52026e-05
1516	5	7	6	8	6	1.52537e-05
1517	5	7	6	8	6	1.54089e-05
1518	5	7	6	8	6	1.53525e-05
1519	5	7	6	8	6	1.53534e-05
1520	5	7	6	8	6	1.53235e-05
1521	5	7	6	8	6	1.54164e-05
1522	5	7	6	8	6	1.53984e-05
1523	5	7	6	8	6	1.53113e-05
1524	5	7	6	8	6	1.52347e-05
1525	5	7	6	8	6	1.53692e-05
1526	5	7	6	8	6	1.53781e-05
1527	5	7	6	8	6	1.53427e-05
1528	5	7	6	8	6	1.54262e-05
1529	5	7	6	8	6	1.52367e-05
1530	5	7	6	8	6	1.52873e-05
1531	5	7	6	8	6	1.5377e-05
1532	5	7	6	8	6	1.53772e-05
1533	5	7	6	8	6	1.54084e-05
1534	5	7	6	8	6	1.55969e-05
1535	5	7	6	8	6	1.54567e-05
1536	5	7	6	8	6	1.56791e-05
1537	5	7	6	8	6	1.57287e-05
1538	5	7	6	8	6	1.57269e-05
1539	5	7	6	8	6	1.57475e-05
1540	5	7	6	8	6	1.56548e-05
1541	5	7	6	8	6	1.56289e-05
1542	5	7	6	8	6	1.56148e-05
1543	5	7	6	8	6	1.56267e-05
1544	5	7	6	8	6	1.55377e-05
1545	5	7	6	8	6	1.56111e-05
1546	5	7	6	8	6	1.55798e-05
1547	5	7	6	8	6	1.54237e-05
1548	5	7	6	8	6	1.5423e-05
1549	5	7	6	8	6	1.52551e-05
1550	5	7	6	8	6	1.52804e-05
1551	5	7	6	8	6	1.53165e-05
1552	5	7	6	8	6	1.52968e-05
1553	5	7	6	8	6	1.51641e-05
1554	5	7	6	8	6	1.51772e-05
1555	5	7	6	8	6	1.52597e-05
1556	5	7	6	8	6	1.52705e-05
1557	5	7	6	8	6	1.53332e-05
1558	5	7	6	8	6	1.53866e-05
1559	5	7	6	8	6	1.52086e-05
1560	5	7	6	8	6	1.50947e-05
1561	5	7	6	8	6	1.49664e-05
1562	5	7	6	8	6	1.48892e-05
1563	5	7	6	8	6	1.49474e-05
1564	5	7	6	8	6	1.50209e-05
1565	5	7	6	8	6	1.49183e-05
1566	5	7	6	8	6	1.49027e-05
1567	5	7	6	8	6	1.47798e-05
1568	5	7	6	8	6	1.49333e-05
1569	5	7	6	8	6	1.4842e-05
1570	5	7	6	8	6	1.49244e-05
1571	5	7	6	8	6	1.49971e-05
1572	5	7	6	8	6	1.49342e-05
1573	5	7	6	8	6	1.50827e-05
1574	5	7	6	8	6	1.5006e-05
1575	5	7	6	8	6	1.50452e-05
1576	5	7	6	8	6	1.50972e-05
1577	5	6	6	8	6	1.4971e-05
1578	5	6	6	8	6	1.50541e-05
1579	5	6	6	8	6	1.50026e-05
1580	5	6	6	8	6	1.49846e-05
1581	5	6	6	8	6	1.47559e-05
1582	5	6	6	8	6	1.48439e-05
1583	5	6	6	8	6	1.48247e-05
1584	5	6	6	8	6	1.49457e-05
1585	5	6	6	8	6	1.50109e-05
1586	5	6	6	8	6	1.50681e-05
1587	5	6	6	8	6	1.48843e-05
1588	5	6	6	8	6	1.4848e-05
1589	5	6	6	8	6	1.47713e-05
1590	5	6	6	8	6	1.47231e-05
1591	5	6	6	8	6	1.47399e-05
1592	5	6	6	8	6	1.4954e-05
1593	5	6	6	8	6	1.50186e-05
1594	5	6	6	8	6	1.49341e-05
1595	5	6	6	8	6	1.4793e-05
1596	5	6	6	8	6	1.47792e-05
1597	5	6	6	8	6	1.4748e-05
1598	5	6	6	8	6	1.48272e-05
1599	5	6	6	8	6	1.48907e-05
1600	5	6	6	8	6	1.48599e-05
1601	5	6	6	8	6	1.49491e-05
1602	5	6	6	8	6	1.50555e-05
1603	5	6	6	8	6	1.50884e-05
1604	5	6	6	8	6	1.51712e-05
1605	5	6	6	8	6	1.50863e-05
1606	5	6	6	8	6	1.50598e-05
1607	5	6	6	8	6	1.51146e-05
1608	5	6	6	8	6	1.52297e-05
1609	5	6	6	8	6	1.52472e-05
1610	5	6	6	8	6	1.52224e-05
1611	5	6	6	8	6	1.5009e-05
1612	5	6	6	8	6	1.49131e-05
1613	5	6	6	8	6	1.50105e-05
1614	5	6	6	8	6	1.50567e-05
1615	5	6	6	8	6	1.5114e-05
1616	5	6	6	8	6	1.52566e-05
1617	5	6	6	8	6	1.5233e-05
1618	5	6	6	8	6	1.51419e-05
1619	5	6	6	8	6	1.53851e-05
1620	5	6	6	8	6	1.54667e-05
1621	5	6	6	8	6	1.55373e-05
1622	5	6	6	8	6	1.55507e-05
1623	5	6	6	8	6	1.55635e-05
1624	5	6	6	8	6	1.57204e-05
1625	5	6	6	8	5	1.57949e-05
1626	5	6	6	8	5	1.57237e-05
1627	5	6	6	8	5	1.58313e-05
1628	5	6	5	8	5	1.58271e-05
1629	5	6	5	8	5	1.59419e-05
1630	5	6	5	8	5	1.57179e-05
1631	5	6	5	8	5	1.57647e-05
1632	5	6	5	8	5	1.58093e-05
1633	5	6	5	8	5	1.57486e-05
1634	5	6	5	8	5	1.56641e-05
1635	5	6	5	8	5	1.5757e-05
1636	5	6	5	8	5	1.55668e-05
1637	5	6	5	8	5	1.56433e-05
1638	5	6	5	8	5	1.5774e-05
1639	5	6	5	8	5	1.59088e-05
1640	5	6	5	8	5	1.60315e-05
1641	5	6	5	8	5	1.61163e-05
1642	5	6	5	8	5	1.62482e-05
1643	5	6	5	8	5	1.62166e-05
1644	5	6	5	8	5	1.61305e-05
1645	5	6	5	8	5	1.61474e-05
1646	5	6	5	8	5	1.61901e-05
1647	5	6	5	8	5	1.62409e-05
1648	5	6	5	8	5	1.62374e-05
1649	5	6	5	8	5	1.62764e-05
1650	5	6	5	8	5	1.64472e-05
1651	5	6	5	8	5	1.63993e-05
1652	5	6	5	8	5	1.63213e-05
1653	5	6	5	8	5	1.63551e-05
1654	5	6	5	8	5	1.63769e-05
1655	5	6	5	8	5	1.63134e-05
1656	5	6	5	8	5	1.62127e-05
1657	5	6	5	8	5	1.61472e-05
1658	5	6	5	8	5	1.60802e-05
1659	5	6	5	8	5	1.59601e-05
1660	5	6	5	8	5	1.59446e-05
1661	5	6	5	8	5	1.59738e-05
1662	5	6	5	8	5	1.59448e-05
1663	5	6	5	8	5	1.58129e-05
1664	5	6	5	8	5	1.58773e-05
1665	5	6	5	8	5	1.60282e-05
1666	5	6	5	8	5	1.60782e-05
1667	5	6	5	8	5	1.61177e-05
1668	5	6	5	8	5	1.61367e-05
1669	5	6	5	8	5	1.6079e-05
1670	5	6	5	8	5	1.61647e-05
1671	5	6	5	8	5	1.60872e-05
1672	5	6	5	8	5	1.62601e-05
1673	5	6	5	8	5	1.62345e-05
1674	5	6	5	8	5	1.61586e-05
1675	5	6	5	8	5	1.62375e-05
1676	5	6	5	8	5	1.61522e-05
1677	5	6	5	8	5	1.61376e-05
1678	5	6	5	8	5	1.63018e-05
1679	5	6	5	8	5	1.62756e-05
1680	5	6	5	8	5	1.62234e-05
1681	5	6	5	8	5	1.61912e-05
1682	5	6	5	8	5	1.607e-05
1683	5	6	5	8	5	1.61506e-05
1684	5	6	5	8	5	1.61722e-05
1685	5	6	5	8	5	1.61253e-05
1686	5	6	6	8	5	1.59734e-05
1687	5	6	6	8	5	1.5986e-05
1688	5	6	6	8	5	1.60708e-05
1689	5	6	6	8	5	1.60647e-05
1690	5	6	6	8	5	1.6265e-05
1691	5	6	6	8	5	1.62246e-05
1692	5	6	6	8	5	1.62625e-05
1693	5	6	6	8	5	1.61816e-05
1694	5	6	6	8	5	1.60519e-05
1695	5	6	6	8	5	1.60317e-05
1696	5	6	6	8	5	1.59485e-05
1697	5	6	6	8	5	1.59007e-05
1698	5	6	6	8	5	1.58868e-05
1699	5	6	6	8	5	1.58059e-05
1700	5	6	6	8	5	1.58729e-05
1701	6	6	6	8	5	1.60333e-05
1702	6	6	6	8	5	1.61268e-05
1703	6	6	6	8	5	1.61569e-05
1704	6	6	6	8	5	1.60594e-05
1705	6	6	6	8	4	1.59698e-05
1706	6	6	6	8	4	1.60252e-05
1707	6	6	6	8	4	1.61241e-05
1708	6	6	6	8	4	1.62993e-05
1709	6	6	6	8	4	1.62474e-05
1710	6	6	6	8	4	1.63604e-05
1711	6	6	6	8	4	1.64242e-05
1712	6	6	6	8	4	1.63742e-05
1713	7	6	6	8	4	1.64369e-05
1714	7	6	6	8	4	1.64536e-05
1715	7	6	6	8	4	1.63076e-05
1716	7	6	6	8	4	1.61114e-05
1717	7	6	6	8	4	1.60919e-05
1718	7	6	6	8	4	1.6165e-05
1719	7	6	6	8	4	1.62276e-05
1720	7	6	6	8	4	1.61268e-05
1721	7	6	6	8	4	1.61398e-05
1722	7	6	6	8	4	1.612e-05
1723	7	6	6	8	4	1.61009e-05
1724	7	6	6	8	4	1.60647e-05
1725	7	6	6	8	4	1.60922e-05
1726	7	6	6	8	4	1.62376e-05
1727	7	6	6	8	4	1.62169e-05
1728	7	6	6	8	4	1.62437e-05
1729	7	6	6	8	4	1.62706e-05
1730	7	6	6	8	4	1.62726e-05
1731	7	6	6	8	4	1.63121e-05
1732	7	6	6	7	4	1.61518e-05
1733	7	6	6	7	4	1.59511e-05
1734	7	6	6	7	4	1.59295e-05
1735	7	6	6	7	4	1.58366e-05
1736	7	6	6	7	4	1.58397e-05
1737	7	6	6	7	4	1.57655e-05
1738	7	6	6	7	4	1.59155e-05
1739	7	6	6	7	4	1.58202e-05
1740	7	6	6	7	4	1.58246e-05
1741	7	6	6	7	4	1.57431e-05
1742	7	6	6	7	4	1.5641e-05
1743	7	6	6	7	4	1.5682e-05
1744	7	6	6	7	4	1.56625e-05
1745	7	6	6	7	4	1.57174e-05
1746	7	6	6	7	4	1.58512e-05
1747	7	6	6	7	4	1.58986e-05
1748	7	6	6	7	4	1.59543e-05
1749	7	6	6	7	4	1.60286e-05
1750	7	6	5	7	4	1.60178e-05
1751	7	6	5	7	4	1.60966e-05
1752	7	6	5	7	4	1.61182e-05
1753	7	6	5	7	4	1.6121e-05
1754	7	6	5	7	4	1.61951e-05
1755	7	6	5	7	4	1.6113e-05
1756	7	6	5	7	4	1.59582e-05
1757	7	6	5	7	4	1.58697e-05
1758	7	6	5	7	4	1.59178e-05
1759	6	6	5	7	4	1.59e-05
1760	6	6	5	7	4	1.58789e-05
1761	6	6	5	7	4	1.58892e-05
1762	6	6	5	7	4	1.57976e-05
1763	6	6	5	7	4	1.56142e-05
1764	6	6	5	7	4	1.55586e-05
1765	6	6	5	7	4	1.55347e-05
1766	6	6	5	7	4	1.5551e-05
1767	6	6	5	7	4	1.55246e-05
1768	6	6	5	7	4	1.55235e-05
1769	6	6	5	7	4	1.53375e-05
1770	6	6	5	7	4	1.53681e-05
1771	6	6	5	7	4	1.54234e-05
1772	6	6	5	7	4	1.53953e-05
1773	6	6	5	7	4	1.53412e-05
1774	6	6	5	7	4	1.53574e-05
1775	6	6	5	7	4	1.52905e-05
1776	6	6	5	7	4	1.52513e-05
1777	6	6	5	7	4	1.52262e-05
1778	6	6	5	7	4	1.53258e-05
1779	6	6	5	7	4	1.53151e-05
1780	6	6	5	7	4	1.54278e-05
1781	6	6	5	7	4	1.54174e-05
1782	6	6	5	7	4	1.54883e-05
1783	6	6	5	7	4	1.53377e-05
1784	6	6	5	7	4	1.55227e-05
1785	6	6	5	7	4	1.5436e-05
1786	6	6	5	7	4	1.54761e-05
1787	6	6	5	7	4	1.54736e-05
1788	6	6	5	7	4	1.55327e-05
1789	6	6	5	7	4	1.55519e-05
1790	6	6	5	7	4	1.55471e-05
1791	6	6	5	7	4	1.56803e-05
1792	6	6	5	7	4	1.57247e-05
1793	6	6	5	7	4	1.55255e-05
1794	6	6	5	7	4	1.54572e-05
1795	6	6	5	7	4	1.549e-05
1796	6	6	5	7	4	1.5376e-05
1797	6	6	5	7	4	1.54784e-05
1798	6	6	5	7	4	1.54125e-05
1799	6	6	5	7	4	1.53279e-05
1800	6	6	5	7	4	1.54946e-05
1801	6	6	5	7	4	1.54588e-05
1802	6	6	5	7	4	1.53632e-05
1803	6	6	5	7	4	1.52732e-05
1804	6	6	5	7	4	1.53907e-05
1805	6	6	5	7	4	1.55747e-05
1806	6	6	5	7	4	1.56212e-05
1807	6	6	5	7	4	1.57178e-05
1808	6	6	5	7	4	1.55566e-05
1809	6	6	5	7	4	1.55847e-05
1810	6	6	5	7	4	1.55632e-05
1811	6	6	5	7	4	1.56925e-05
1812	6	6	5	7	4	1.56726e-05
1813	6	6	5	7	4	1.5477e-05
1814	6	6	5	7	4	1.54991e-05
1815	6	6	5	7	4	1.55079e-05
1816	6	6	5	7	4	1.54971e-05
1817	6	6	5	7	4	1.54508e-05
1818	6	6	5	7	4	1.56417e-05
1819	6	6	6	7	4	1.56874e-05
1820	6	6	6	7	4	1.57176e-05
1821	6	6	6	7	4	1.55559e-05
1822	6	6	6	7	4	1.56059e-05
1823	6	6	6	7	4	1.54695e-05
1824	6	6	6	7	4	1.55131e-05
1825	6	6	6	7	4	1.57604e-05
1826	6	6	6	7	4	1.56459e-05
1827	6	6	6	7	4	1.56898e-05
1828	6	6	6	7	4	1.57596e-05
1829	6	6	6	7	4	1.57552e-05
1830	6	6	6	7	4	1.56273e-05
1831	6	6	6	7	4	1.56953e-05
1832	6	6	6	7	4	1.57959e-05
1833	6	6	6	7	4	1.56894e-05
1834	6	6	6	7	4	1.55003e-05
1835	6	6	6	7	4	1.55042e-05
1836	6	6	6	7	4	1.54228e-05
1837	6	6	6	7	4	1.55301e-05
1838	6	6	6	7	4	1.55463e-05
1839	6	6	6	7	4	1.55627e-05
1840	6	6	6	7	4	1.55142e-05
1841	6	6	6	7	4	1.55273e-05
1842	6	6	6	7	4	1.56001e-05
1843	6	6	6	7	4	1.54643e-05
1844	6	6	6	7	4	1.53918e-05
1845	6	6	6	7	4	1.54474e-05
1846	6	6	6	7	4	1.53698e-05
1847	6	6	6	7	4	1.54931e-05
1848	6	6	6	7	4	1.56162e-05
1849	6	6	6	7	4	1.57333e-05
1850	6	6	6	7	4	1.58104e-05
1851	6	6	6	7	4	1.56372e-05
1852	6	6	6	7	4	1.56755e-05
1853	6	6	6	7	4	1.55812e-05
1854	6	6	6	7	4	1.55266e-05
1855	6	6	6	7	4	1.54726e-05
1856	6	6	6	7	4	1.55665e-05
1857	6	6	6	7	4	1.5544e-05
1858	6	6	6	7	4	1.56475e-05
1859	6	5	6	7	4	1.57005e-05
1860	6	5	6	7	4	1.56207e-05
1861	6	5	6	7	4	1.5548e-05
1862	6	5	6	7	4	1.55836e-05
1863	6	5	6	7	4	1.54945e-05
1864	6	5	6	7	4	1.54829e-05
1865	6	5	6	7	4	1.53909e-05
1866	6	5	6	7	4	1.55231e-05
1867	6	5	6	7	4	1.57073e-05
1868	6	5	6	7	4	1.56912e-05
1869	6	5	6	7	4	1.54751e-05
1870	6	5	6	7	4	1.55676e-05
1871	6	5	6	7	4	1.57267e-05
1872	6	5	6	7	4	1.58615e-05
1873	6	5	6	7	4	1.57998e-05
1874	6	5	6	7	4	1.57301e-05
1875	7	5	7	7	4	1.58189e-05
1876	7	5	7	7	4	1.57136e-05
1877	7	4	7	7	4	1.59866e-05
1878	7	4	7	7	4	1.61349e-05
1879	7	4	7	7	4	1.61092e-05
1880	7	4	7	7	4	1.62231e-05
1881	7	4	7	7	4	1.62841e-05
1882	7	4	7	7	4	1.64424e-05
1883	7	4	7	7	4	1.63556e-05
1884	7	4	7	7	4	1.64527e-05
1885	7	4	7	7	4	1.65059e-05
1886	7	4	7	7	4	1.65853e-05
1887	7	4	7	7	4	1.67532e-05
1888	7	4	7	7	4	1.66506e-05
1889	7	4	7	7	4	1.67047e-05
1890	7	4	7	7	4	1.66315e-05
1891	7	4	7	7	4	1.67125e-05
1892	7	4	7	7	4	1.65022e-05
1893	7	4	7	7	4	1.66685e-05
1894	7	4	7	7	4	1.68055e-05
1895	7	4	7	7	4	1.66955e-05
1896	7	4	7	7	4	1.66486e-05
1897	7	4	7	7	4	1.64957e-05
1898	7	4	6	7	4	1.6447e-05
1899	7	4	6	7	4	1.63922e-05
1900	7	4	6	7	4	1.61958e-05
1901	7	4	6	7	4	1.61431e-05
1902	7	4	6	7	4	1.61678e-05
1903	8	4	6	7	4	1.60734e-05
1904	8	4	6	8	5	1.60659e-05
1905	8	4	6	8	5	1.60925e-05
1906	8	4	6	8	5	1.61085e-05
1907	8	4	6	8	5	1.61153e-05
1908	8	4	6	8	5	1.61352e-05
1909	8	4	6	8	5	1.60844e-05
1910	8	4	6	8	5	1.60874e-05
1911	8	4	6	8	5	1.61081e-05
1912	8	4	6	8	5	1.60322e-05
1913	8	4	6	8	5	1.60644e-05
1914	8	4	6	8	5	1.60827e-05
1915	8	4	6	8	5	1.60357e-05
1916	8	4	6	8	5	1.60992e-05
1917	8	4	6	8	5	1.60894e-05
1918	8	4	6	8	5	1.61318e-05
1919	8	4	6	8	5	1.63394e-05
1920	8	4	6	8	5	1.60833e-05
1921	8	4	6	8	5	1.60838e-05
1922	8	4	6	8	5	1.59704e-05
1923	8	4	6	8	5	1.6117e-05
1924	8	4	6	8	5	1.60721e-05
1925	8	4	6	8	5	1.62305e-05
1926	8	4	6	8	5	1.62597e-05
1927	8	4	6	8	5	1.61055e-05
1928	8	4	6	8	5	1.61728e-05
1929	8	4	6	8	5	1.63047e-05
1930	8	4	6	8	5	1.64206e-05
1931	8	4	6	8	5	1.64112e-05
1932	8	4	6	8	5	1.62605e-05
1933	8	4	6	8	5	1.61783e-05
1934	8	4	6	8	5	1.60732e-05
1935	8	4	6	9	5	1.62148e-05
1936	8	4	6	9	5	1.62942e-05
1937	8	4	6	9	5	1.63214e-05
1938	8	4	6	9	5	1.62789e-05
1939	8	4	6	9	5	1.6313e-05
1940	8	4	6	9	5	1.63346e-05
1941	8	4	6	9	5	1.63951e-05
1942	8	4	6	9	6	1.61339e-05
1943	8	4	6	9	6	1.61286e-05
1944	8	4	6	9	6	1.6338e-05
1945	8	4	6	9	6	1.63863e-05
1946	8	4	6	9	6	1.65232e-05
1947	8	4	6	9	6	1.65611e-05
1948	8	4	6	9	6	1.66767e-05
1949	8	4	6	9	6	1.66412e-05
1950	8	4	6	9	6	1.66526e-05
1951	8	4	6	9	6	1.67448e-05
1952	8	4	6	9	6	1.67784e-05
1953	8	5	6	9	6	1.67126e-05
1954	8	5	6	9	6	1.65966e-05
1955	8	5	6	9	6	1.63694e-05
1956	8	5	6	9	6	1.63311e-05
1957	8	5	6	9	6	1.65008e-05
1958	8	5	6	9	6	1.6366e-05
1959	8	5	6	9	6	1.64572e-05
1960	8	5	6	9	6	1.6334e-05
1961	8	5	6	9	6	1.63404e-05
1962	8	5	6	9	6	1.63415e-05
1963	8	5	6	9	6	1.63204e-05
1964	8	5	6	9	6	1.64709e-05
1965	8	5	6	9	6	1.6556e-05
1966	8	5	6	9	6	1.66216e-05
1967	8	5	6	9	6	1.65997e-05
1968	8	5	6	9	6	1.63967e-05
1969	8	5	6	9	7	1.63372e-05
1970	8	5	6	9	7	1.64057e-05
1971	8	5	6	9	7	1.63852e-05
1972	8	5	6	9	7	1.63825e-05
1973	8	5	6	9	7	1.63127e-05
1974	8	5	6	9	7	1.62041e-05
1975	8	5	6	9	7	1.61038e-05
1976	8	5	6	9	7	1.60494e-05
1977	8	5	6	9	7	1.60233e-05
1978	8	5	6	9	7	1.61169e-05
1979	8	5	6	9	7	1.60237e-05
1980	8	5	6	9	7	1.60383e-05
1981	8	5	6	9	7	1.59157e-05
1982	8	5	6	9	7	1.56327e-05
1983	8	5	6	9	7	1.54809e-05
1984	8	5	6	9	7	1.55905e-05
1985	8	5	6	9	7	1.54622e-05
1986	8	5	6	9	7	1.53427e-05
1987	8	5	6	9	7	1.51509e-05
1988	8	5	6	9	7	1.50394e-05
1989	8	5	6	9	7	1.50283e-05
1990	8	5	6	9	7	1.50355e-05
1991	8	5	6	9	7	1.49366e-05
1992	8	5	6	9	7	1.50949e-05
1993	8	5	6	9	7	1.51869e-05
1994	8	5	6	9	7	1.52394e-05
1995	8	5	6	9	7	1.52181e-05
1996	8	5	6	9	7	1.51615e-05
1997	8	5	6	9	6	1.53087e-05
[truncated: 2,003 more rows]

## Sheet: Fig9
Time (s)	True C(M)	Using 1 sensor
		KF-GPB2	PF-MCMC	KF	PF
0	1e-05	2e-05	2e-05	2e-05	2e-05
1	1.00979e-05	1.98978e-05	2.00935e-05	1.99003e-05	2.05817e-05
2	1.00714e-05	1.97937e-05	2.0044e-05	1.98011e-05	2.05973e-05
3	1.00165e-05	1.96876e-05	2.00454e-05	1.97023e-05	2.06009e-05
4	1.00069e-05	1.95796e-05	2.00753e-05	1.96041e-05	2.06056e-05
5	9.86885e-06	1.94697e-05	2.00952e-05	1.95063e-05	2.06089e-05
6	9.79602e-06	1.9358e-05	2.00589e-05	1.9409e-05	2.06114e-05
7	9.98462e-06	1.92445e-05	2.0007e-05	1.93122e-05	2.06124e-05
8	9.69048e-06	1.91291e-05	1.99181e-05	1.92159e-05	2.0625e-05
9	9.78848e-06	1.9012e-05	1.9836e-05	1.912e-05	2.06236e-05
10	9.6693e-06	1.88932e-05	1.98903e-05	1.90246e-05	2.06357e-05
11	9.62551e-06	1.87726e-05	1.9679e-05	1.89297e-05	2.06432e-05
12	9.76215e-06	1.86504e-05	1.95788e-05	1.88352e-05	2.06315e-05
13	9.67489e-06	1.85265e-05	1.95634e-05	1.87412e-05	2.06379e-05
14	9.68382e-06	1.8401e-05	1.94489e-05	1.86477e-05	2.06496e-05
15	9.70858e-06	1.82739e-05	1.93833e-05	1.85546e-05	2.06594e-05
16	9.74928e-06	1.81453e-05	1.9267e-05	1.8462e-05	2.06533e-05
17	9.81409e-06	1.80151e-05	1.9125e-05	1.83698e-05	2.06611e-05
18	9.79764e-06	1.78835e-05	1.90334e-05	1.82781e-05	2.06683e-05
19	9.87879e-06	1.77504e-05	1.89427e-05	1.81868e-05	2.06703e-05
20	9.91963e-06	1.76159e-05	1.89081e-05	1.8096e-05	2.06757e-05
21	9.79062e-06	1.748e-05	1.88125e-05	1.80056e-05	2.06812e-05
22	9.88699e-06	1.73427e-05	1.87672e-05	1.79157e-05	2.06917e-05
23	9.95225e-06	1.72041e-05	1.87117e-05	1.78262e-05	1.915e-05
24	9.91116e-06	1.70643e-05	1.87446e-05	1.77371e-05	1.91506e-05
25	9.7342e-06	1.69232e-05	1.86431e-05	1.76485e-05	1.91559e-05
26	9.77815e-06	1.67808e-05	1.84376e-05	1.75603e-05	1.91456e-05
27	9.82767e-06	1.66373e-05	1.83306e-05	1.74726e-05	1.91535e-05
28	9.89613e-06	1.64926e-05	1.81713e-05	1.73853e-05	1.91469e-05
29	9.85654e-06	1.63468e-05	1.81269e-05	1.72984e-05	1.82915e-05
30	9.86145e-06	1.62e-05	1.79712e-05	1.72119e-05	1.82905e-05
31	9.82423e-06	1.60521e-05	1.77936e-05	1.71259e-05	1.82942e-05
32	9.84993e-06	1.59032e-05	1.76537e-05	1.70402e-05	1.82974e-05
33	9.931e-06	1.57533e-05	1.76585e-05	1.6955e-05	1.82938e-05
34	9.89698e-06	1.56025e-05	1.75176e-05	1.68703e-05	1.82864e-05
35	9.76512e-06	1.54508e-05	1.73116e-05	1.67859e-05	1.82885e-05
36	9.5542e-06	1.52982e-05	1.71735e-05	1.67019e-05	1.82896e-05
37	9.58486e-06	1.51449e-05	1.70932e-05	1.66184e-05	1.82865e-05
38	9.50598e-06	1.49907e-05	1.70293e-05	1.65352e-05	1.8284e-05
39	9.45561e-06	1.48358e-05	1.69623e-05	1.64525e-05	1.81264e-05
40	9.61093e-06	1.46801e-05	1.68937e-05	1.63702e-05	1.81364e-05
41	9.64301e-06	1.47462e-05	2.48032e-05	1.62883e-05	1.81459e-05
42	9.62374e-06	1.4625e-05	2.47641e-05	1.62067e-05	1.81468e-05
43	9.77953e-06	1.45033e-05	2.45482e-05	1.61256e-05	1.81655e-05
44	9.78519e-06	1.4381e-05	2.43128e-05	1.60449e-05	1.8175e-05
45	9.66275e-06	1.42582e-05	2.4079e-05	1.59646e-05	1.81699e-05
46	9.66927e-06	1.4135e-05	2.39357e-05	1.58846e-05	1.81679e-05
47	9.55979e-06	1.40113e-05	2.37294e-05	1.58051e-05	1.81748e-05
48	9.45285e-06	1.38872e-05	2.37249e-05	1.57259e-05	1.74224e-05
49	9.47451e-06	1.37627e-05	2.37281e-05	1.56472e-05	1.6464e-05
50	9.39724e-06	1.36378e-05	2.3721e-05	1.55688e-05	1.64609e-05
51	9.31416e-06	1.35127e-05	2.36047e-05	1.54908e-05	1.64658e-05
52	9.41036e-06	1.33873e-05	2.34339e-05	1.54132e-05	1.64608e-05
53	9.31576e-06	1.32616e-05	2.32625e-05	1.53359e-05	1.64689e-05
54	9.40772e-06	1.31357e-05	2.31557e-05	1.52591e-05	1.64655e-05
55	9.29383e-06	1.30096e-05	2.30667e-05	1.51826e-05	1.64622e-05
56	9.35317e-06	1.28833e-05	2.29431e-05	1.51065e-05	1.64484e-05
57	9.2898e-06	1.27569e-05	2.28223e-05	1.50308e-05	1.64461e-05
58	9.1972e-06	1.26305e-05	2.27048e-05	1.49554e-05	1.64415e-05
59	9.32e-06	1.25039e-05	2.26309e-05	1.48804e-05	1.64476e-05
60	9.3655e-06	1.23774e-05	2.24206e-05	1.48058e-05	1.64619e-05
61	9.30242e-06	1.22508e-05	2.21761e-05	1.47315e-05	1.64666e-05
62	9.16252e-06	1.21243e-05	2.20569e-05	1.46576e-05	1.64723e-05
63	9.12435e-06	1.19978e-05	2.18151e-05	1.45841e-05	1.6478e-05		2	1.99817	1.99634	1.9945	1.99266	1.99081	1.98896	1.9871	1.98524	1.98337	1.9815	1.97963	1.97775	1.97586	1.97397	1.97208	1.97018	1.96827	1.96637	1.96445	1.96254	1.96062	1.95869	1.95676	1.95483	1.95289	1.95095	1.949	1.94705	1.9451	1.94314	1.94118	1.93922	1.93725	1.93528	1.9333	1.93132	1.92934	1.92735	1.92536	1.92337	1.92137	1.91937
64	9.29898e-06	1.18714e-05	2.17509e-05	1.45109e-05	1.64853e-05		2	2.01327	2.0123	2.01279	2.01458	2.01596	2.01483	2.01262	2.00935	2.00666	2.01004	2.00177	1.99799	1.99793	1.99346	1.99114	1.98699	1.98186	1.97816	1.97524	1.97479	1.97174	1.97075	1.96943	1.97127	1.96785	1.96056	1.95612	1.94892	1.94715	1.94065	1.93287	1.9279	1.9293	1.92475	1.91445	1.90944	1.90693	1.90331	1.90078	1.89709	1.8931	1.8926
65	9.28657e-06	1.17451e-05	2.16357e-05	1.44381e-05	1.60857e-05
66	9.30281e-06	1.1619e-05	2.15654e-05	1.43656e-05	1.60892e-05
67	9.37769e-06	1.14931e-05	2.14312e-05	1.42935e-05	1.60849e-05
68	9.37262e-06	1.13673e-05	2.13966e-05	1.42218e-05	1.6087e-05
69	9.3956e-06	1.12418e-05	2.11416e-05	1.41504e-05	1.60891e-05
70	9.44303e-06	1.11166e-05	2.09885e-05	1.40793e-05	1.58072e-05
71	9.40488e-06	1.09916e-05	2.09193e-05	1.40086e-05	1.58076e-05
72	9.1811e-06	1.0867e-05	2.06596e-05	1.39383e-05	1.58012e-05
73	9.16907e-06	1.07427e-05	2.05197e-05	1.38683e-05	1.54833e-05
74	8.99087e-06	1.06188e-05	2.04325e-05	1.37986e-05	1.54842e-05
75	9.01551e-06	1.04953e-05	2.02558e-05	1.37293e-05	1.54824e-05
76	8.90988e-06	1.03723e-05	2.00579e-05	1.36603e-05	1.54762e-05
77	9.02346e-06	1.02496e-05	1.98693e-05	1.35916e-05	1.54813e-05
78	8.95008e-06	1.01275e-05	1.9719e-05	1.35233e-05	1.54831e-05
79	8.96139e-06	1.00059e-05	1.96852e-05	1.34553e-05	1.54847e-05
80	8.9997e-06	9.88475e-06	1.96093e-05	1.33877e-05	1.51039e-05
81	9.0468e-06	9.7642e-06	1.95881e-05	1.33203e-05	1.47993e-05
82	9.29035e-06	9.64422e-06	1.94962e-05	1.32533e-05	1.48084e-05
83	9.40791e-06	9.52484e-06	1.93791e-05	1.31867e-05	1.4733e-05
84	9.47408e-06	9.40609e-06	1.91319e-05	1.31203e-05	1.47329e-05
85	9.62841e-06	9.28798e-06	1.91646e-05	1.30543e-05	1.47258e-05
86	9.55722e-06	9.17054e-06	1.90775e-05	1.29886e-05	1.4725e-05
87	9.50448e-06	9.05379e-06	1.89617e-05	1.29233e-05	1.47162e-05
88	9.48028e-06	8.93774e-06	1.89328e-05	1.28582e-05	1.47094e-05
89	9.44896e-06	8.82243e-06	1.89997e-05	1.27935e-05	1.47114e-05
90	9.5184e-06	8.70787e-06	1.88931e-05	1.27291e-05	1.43332e-05
91	9.32604e-06	8.59408e-06	1.8753e-05	1.2665e-05	1.43377e-05
92	9.43153e-06	8.48107e-06	1.85963e-05	1.26012e-05	1.38713e-05
93	9.39164e-06	8.36888e-06	1.8662e-05	1.25377e-05	1.38713e-05
94	9.38181e-06	8.2575e-06	1.86771e-05	1.24746e-05	1.32228e-05
95	9.29367e-06	8.14697e-06	1.8653e-05	1.24117e-05	1.29477e-05
96	9.20495e-06	8.0373e-06	1.85649e-05	1.23492e-05	1.29522e-05
97	9.28146e-06	7.92851e-06	1.85202e-05	1.2287e-05	1.29561e-05
98	9.23768e-06	7.8206e-06	1.84486e-05	1.2225e-05	1.26407e-05
99	9.12601e-06	7.7136e-06	1.83196e-05	1.21634e-05	1.26333e-05
100	9.04098e-06	7.60752e-06	1.82184e-05	1.21021e-05	1.26329e-05
101	9.08184e-06	7.50238e-06	1.82121e-05	1.2041e-05	1.26359e-05
102	8.94805e-06	2.60817e-05	2.54655e-05	1.19803e-05	1.26363e-05
103	8.96386e-06	2.59873e-05	2.52649e-05	1.19199e-05	1.26368e-05
104	8.99999e-06	2.58919e-05	2.51567e-05	1.18597e-05	1.26344e-05
105	8.95273e-06	2.57956e-05	2.49439e-05	1.17999e-05	1.26306e-05
106	9.00694e-06	2.56982e-05	2.46653e-05	1.17403e-05	1.26451e-05
107	8.93398e-06	2.55998e-05	2.46434e-05	1.16811e-05	1.24417e-05
108	9.04876e-06	2.55003e-05	2.45441e-05	1.16221e-05	1.24425e-05
109	9.03102e-06	2.53996e-05	2.44267e-05	1.15634e-05	1.24386e-05
110	9.14273e-06	2.52978e-05	2.41684e-05	1.1505e-05	1.24389e-05
111	9.10555e-06	2.51948e-05	2.40126e-05	1.14469e-05	1.20445e-05
112	9.13843e-06	2.50907e-05	2.37847e-05	1.13891e-05	1.20568e-05
113	9.29711e-06	2.49854e-05	2.35346e-05	1.13316e-05	1.18566e-05
114	9.15201e-06	2.48789e-05	2.35072e-05	1.12743e-05	1.18371e-05
115	9.25482e-06	2.47712e-05	2.34145e-05	1.12173e-05	1.18456e-05
116	9.13424e-06	2.46623e-05	2.32577e-05	1.11606e-05	1.16242e-05
117	8.94611e-06	2.45522e-05	2.32029e-05	1.11042e-05	1.16368e-05
118	9.03231e-06	2.44409e-05	2.30569e-05	1.1048e-05	1.16414e-05
119	9.0054e-06	2.43285e-05	2.3042e-05	1.09922e-05	1.16385e-05
120	8.95657e-06	2.42148e-05	2.30126e-05	1.09366e-05	1.14087e-05
121	8.96046e-06	2.41e-05	2.289e-05	1.08812e-05	1.14179e-05
122	9.14457e-06	2.3984e-05	2.27508e-05	1.08262e-05	1.14172e-05
123	9.19788e-06	2.38669e-05	2.25786e-05	1.07714e-05	1.14085e-05
124	9.07218e-06	2.37487e-05	2.24536e-05	1.07169e-05	1.14034e-05
125	8.94328e-06	2.36293e-05	2.24529e-05	1.06626e-05	1.1414e-05
126	8.83525e-06	2.35089e-05	2.2293e-05	1.06086e-05	1.14112e-05
127	8.96752e-06	2.33874e-05	2.22065e-05	1.05549e-05	1.14079e-05
128	8.88381e-06	2.32648e-05	2.21133e-05	1.05014e-05	1.14076e-05
129	8.82659e-06	2.31412e-05	2.19836e-05	1.04482e-05	1.11766e-05
130	8.83315e-06	2.30166e-05	2.17919e-05	1.03953e-05	1.09043e-05
131	8.83957e-06	2.2891e-05	2.15491e-05	1.03426e-05	1.09022e-05
132	8.89406e-06	2.27645e-05	2.13535e-05	1.02902e-05	1.09058e-05
133	8.86692e-06	2.2637e-05	2.15035e-05	1.0238e-05	1.07239e-05
134	8.85555e-06	2.25086e-05	2.14085e-05	1.01861e-05	1.07352e-05
135	8.83275e-06	2.23794e-05	2.1467e-05	1.01345e-05	1.07452e-05
136	8.72105e-06	2.22492e-05	2.13769e-05	1.00831e-05	1.07334e-05
137	8.55161e-06	2.21183e-05	2.13768e-05	1.00319e-05	1.07307e-05
138	8.72482e-06	2.19865e-05	2.14764e-05	9.981e-06	1.07465e-05
139	8.73516e-06	2.1854e-05	2.12693e-05	9.93034e-06	1.03613e-05
140	8.70464e-06	2.17208e-05	2.12088e-05	9.87993e-06	1.03543e-05
141	8.87936e-06	2.15868e-05	2.11623e-05	9.82977e-06	1.03535e-05
142	8.89316e-06	2.14521e-05	2.1153e-05	9.77986e-06	1.0352e-05
143	8.96111e-06	2.13168e-05	2.11681e-05	9.73018e-06	1.01656e-05
144	8.97767e-06	2.11809e-05	2.10112e-05	9.68076e-06	1.01685e-05
145	9.11671e-06	2.10444e-05	2.10518e-05	9.63157e-06	1.01612e-05
146	9.14542e-06	2.09073e-05	2.08563e-05	9.58262e-06	1.01625e-05
147	9.15617e-06	2.07696e-05	2.07509e-05	9.53391e-06	9.93431e-06
148	9.19703e-06	2.06315e-05	2.07119e-05	9.48544e-06	9.94587e-06
149	9.28984e-06	2.04929e-05	2.06769e-05	9.43721e-06	9.94198e-06
150	9.19438e-06	3.04435e-05	2.81518e-05	9.38922e-06	9.93219e-06
151	9.20344e-06	3.03206e-05	2.79251e-05	9.34145e-06	9.92793e-06
152	9.15039e-06	3.01972e-05	2.77536e-05	9.29392e-06	9.9421e-06
153	9.34927e-06	3.00734e-05	2.75272e-05	9.24663e-06	9.93437e-06
154	9.4322e-06	2.99492e-05	2.7467e-05	9.19956e-06	9.92221e-06
155	9.32681e-06	2.98245e-05	2.72702e-05	9.15273e-06	9.92922e-06
156	9.472e-06	2.96994e-05	2.7104e-05	9.10612e-06	9.93527e-06
157	9.37924e-06	2.95738e-05	2.70995e-05	9.05975e-06	9.67313e-06
158	9.45601e-06	2.94478e-05	2.68024e-05	9.01359e-06	9.68592e-06
159	9.38965e-06	2.93214e-05	2.65706e-05	8.96767e-06	9.6853e-06
160	9.61875e-06	2.91944e-05	2.64347e-05	8.92197e-06	9.67886e-06
161	9.6439e-06	2.90671e-05	2.62436e-05	8.87649e-06	9.67434e-06
162	9.71501e-06	2.89393e-05	2.61308e-05	8.83124e-06	9.67868e-06
163	9.64689e-06	2.8811e-05	2.58955e-05	8.7862e-06	9.32206e-06
164	9.75151e-06	2.86823e-05	2.59307e-05	8.74139e-06	9.31892e-06
165	9.60129e-06	2.85531e-05	2.58506e-05	8.69679e-06	9.00351e-06
166	9.60791e-06	2.84235e-05	2.55664e-05	8.65242e-06	9.00527e-06
167	9.57668e-06	2.82935e-05	2.55786e-05	8.60826e-06	9.01636e-06
168	9.58579e-06	2.8163e-05	2.52397e-05	8.56431e-06	8.835e-06
169	9.5469e-06	2.80322e-05	2.50791e-05	8.52058e-06	8.68081e-06
170	9.57015e-06	2.79009e-05	2.48929e-05	8.47707e-06	8.68728e-06
171	9.71091e-06	2.77693e-05	2.48357e-05	8.43377e-06	8.68879e-06
172	9.56576e-06	2.76372e-05	2.46626e-05	8.39067e-06	8.68441e-06
173	9.54455e-06	2.75048e-05	2.45701e-05	8.34779e-06	8.68502e-06
174	9.5107e-06	2.73721e-05	2.43798e-05	8.30512e-06	8.69647e-06
175	9.4414e-06	2.7239e-05	2.43177e-05	8.26266e-06	8.68629e-06
176	9.51367e-06	2.71055e-05	2.42009e-05	8.22041e-06	8.67881e-06
177	9.36491e-06	2.69718e-05	2.40294e-05	8.17836e-06	8.68151e-06
178	9.39358e-06	2.68377e-05	2.40509e-05	8.13652e-06	8.6791e-06
179	9.37207e-06	2.67033e-05	2.38807e-05	8.09488e-06	8.44427e-06
180	9.31745e-06	2.65687e-05	2.3854e-05	8.05344e-06	8.11508e-06
181	9.29308e-06	2.64338e-05	2.37598e-05	8.01221e-06	7.79618e-06
182	9.35051e-06	2.62986e-05	2.36767e-05	7.97118e-06	7.58252e-06
183	9.29286e-06	2.61632e-05	2.35804e-05	7.93035e-06	7.56906e-06
184	9.34214e-06	2.60276e-05	2.34606e-05	7.88972e-06	7.57367e-06
185	9.29014e-06	2.58918e-05	2.33432e-05	7.84929e-06	7.44834e-06
186	9.19076e-06	2.57558e-05	2.31405e-05	7.80906e-06	7.43889e-06
187	9.39094e-06	2.56196e-05	2.31009e-05	7.76902e-06	7.2595e-06
188	9.41683e-06	2.54832e-05	2.30664e-05	7.72918e-06	7.14945e-06
189	9.53476e-06	2.53467e-05	2.29676e-05	7.68953e-06	7.15051e-06
190	9.4343e-06	2.52101e-05	2.28147e-05	7.65008e-06	7.10805e-06
191	9.65908e-06	2.50733e-05	2.26559e-05	7.61082e-06	7.10541e-06
192	9.5522e-06	2.49365e-05	2.27098e-05	7.57175e-06	7.10408e-06
193	9.40801e-06	2.47996e-05	2.25521e-05	7.53287e-06	7.10291e-06
194	9.47773e-06	2.46626e-05	2.24059e-05	7.49418e-06	7.10688e-06
195	9.51115e-06	2.45255e-05	2.24379e-05	7.45569e-06	7.12041e-06
196	9.55362e-06	2.43884e-05	2.24934e-05	7.41738e-06	7.12391e-06
197	9.59973e-06	2.42513e-05	2.24029e-05	7.37925e-06	7.13673e-06
198	9.6897e-06	2.41141e-05	2.21466e-05	7.34132e-06	7.13949e-06
199	9.84568e-06	2.3977e-05	2.20756e-05	7.30357e-06	7.15431e-06
200	9.90464e-06	2.38399e-05	2.20315e-05	7.266e-06	7.15466e-06
201	9.97862e-06	2.37028e-05	2.18855e-05	7.22862e-06	7.16143e-06
202	9.86296e-06	2.35658e-05	2.17708e-05	7.19142e-06	7.1617e-06
203	9.89631e-06	2.34289e-05	2.17475e-05	7.1544e-06	7.17336e-06
204	9.96881e-06	2.3292e-05	2.17056e-05	7.11756e-06	7.16381e-06
205	9.99646e-06	2.31552e-05	2.1701e-05	7.08091e-06	7.03653e-06
206	9.94443e-06	2.30186e-05	2.14242e-05	7.04443e-06	7.0315e-06
207	9.93411e-06	2.2882e-05	2.13261e-05	7.00813e-06	7.03731e-06
208	9.88779e-06	2.27456e-05	2.11643e-05	6.97201e-06	6.88052e-06
209	9.89023e-06	2.26094e-05	2.11811e-05	6.93606e-06	6.88808e-06
210	1.0075e-05	2.24733e-05	2.12392e-05	6.90029e-06	6.89303e-06
211	1.01785e-05	2.23374e-05	2.10821e-05	6.86469e-06	6.90341e-06
212	1.01495e-05	2.22017e-05	2.10187e-05	6.82927e-06	6.90742e-06
213	1.0336e-05	2.20662e-05	2.08795e-05	6.79403e-06	6.74972e-06
214	1.0317e-05	2.19309e-05	2.08749e-05	6.75895e-06	6.74908e-06
215	1.0152e-05	2.17958e-05	2.07088e-05	6.72405e-06	6.75883e-06
216	1.01365e-05	2.1661e-05	2.06204e-05	6.68931e-06	6.61993e-06
217	1.01344e-05	2.15264e-05	2.06907e-05	6.65475e-06	6.61695e-06
218	1.007e-05	2.13922e-05	2.04404e-05	6.62035e-06	6.62943e-06
219	9.98464e-06	2.12582e-05	2.0467e-05	6.58613e-06	6.61965e-06
220	9.99051e-06	2.11245e-05	2.0366e-05	6.55207e-06	6.45362e-06
221	1.00133e-05	2.09911e-05	2.03432e-05	6.51817e-06	6.45438e-06
222	1.01385e-05	3.22153e-05	2.74091e-05	6.48445e-06	6.45566e-06
223	9.95969e-06	3.21039e-05	2.72939e-05	6.45088e-06	6.46401e-06
224	9.95793e-06	3.19922e-05	2.73228e-05	6.41749e-06	6.2801e-06
225	1.01152e-05	3.18803e-05	2.72895e-05	6.38425e-06	6.27247e-06
226	1.0136e-05	3.17681e-05	2.69672e-05	6.35118e-06	6.08898e-06
227	9.94545e-06	3.16556e-05	2.67662e-05	6.31827e-06	6.02874e-06
228	9.85405e-06	3.15428e-05	2.66945e-05	6.28552e-06	6.02092e-06
229	9.8351e-06	3.14298e-05	2.63735e-05	6.25293e-06	6.02658e-06
230	9.79863e-06	3.13165e-05	2.62407e-05	6.2205e-06	6.02294e-06
231	9.89421e-06	3.1203e-05	2.6148e-05	6.18822e-06	6.02673e-06
232	9.87844e-06	3.10892e-05	2.62134e-05	6.15611e-06	6.02304e-06
233	9.71531e-06	3.09751e-05	2.62394e-05	6.12415e-06	6.02791e-06
234	9.65387e-06	3.08608e-05	2.62e-05	6.09235e-06	6.02037e-06
235	9.82028e-06	3.07462e-05	2.6054e-05	6.06071e-06	6.01949e-06
236	9.80745e-06	3.06314e-05	2.6157e-05	6.02922e-06	6.01976e-06
237	9.72513e-06	3.05164e-05	2.58265e-05	5.99788e-06	6.02163e-06
238	9.56563e-06	3.04012e-05	2.5927e-05	5.96669e-06	5.73872e-06
239	9.53292e-06	3.02857e-05	2.59213e-05	5.93566e-06	5.74779e-06
240	9.48341e-06	3.01701e-05	2.5921e-05	5.90478e-06	5.63733e-06
241	9.42934e-06	3.00542e-05	2.58912e-05	5.87405e-06	5.64097e-06
242	9.17725e-06	2.99381e-05	2.60056e-05	5.84348e-06	5.59462e-06
243	9.32536e-06	2.98219e-05	2.57499e-05	5.81305e-06	5.53224e-06
244	9.3408e-06	3.82422e-05	3.34524e-05	5.78277e-06	5.54029e-06
245	9.44114e-06	3.81476e-05	3.3656e-05	5.75264e-06	5.53635e-06
246	9.36976e-06	3.8053e-05	3.35707e-05	5.72265e-06	5.53677e-06
247	9.41553e-06	3.79583e-05	3.34056e-05	5.69281e-06	5.53967e-06
248	9.49124e-06	3.78635e-05	3.30993e-05	5.66312e-06	5.54057e-06
249	9.46824e-06	3.77686e-05	3.31396e-05	5.63357e-06	5.54793e-06
250	9.56416e-06	3.76736e-05	3.29744e-05	5.60417e-06	5.52103e-06
251	9.65571e-06	3.75785e-05	3.26266e-05	5.57491e-06	5.52741e-06
252	9.64961e-06	3.74832e-05	3.24093e-05	5.5458e-06	5.45868e-06
253	9.49133e-06	3.73879e-05	3.23413e-05	5.51682e-06	5.36243e-06
254	9.31282e-06	3.72924e-05	3.20527e-05	5.48799e-06	5.36007e-06
255	9.28907e-06	3.71968e-05	3.18193e-05	5.4593e-06	5.3696e-06
256	9.33885e-06	3.7101e-05	3.1651e-05	5.43075e-06	5.36537e-06
257	8.99552e-06	3.70051e-05	3.14134e-05	5.40234e-06	5.36108e-06
258	8.96472e-06	3.6909e-05	3.137e-05	5.37407e-06	5.36494e-06
259	8.94573e-06	3.68128e-05	3.12333e-05	5.34593e-06	5.37458e-06
260	8.85701e-06	3.67165e-05	3.10827e-05	5.31794e-06	5.28811e-06
261	8.73158e-06	3.662e-05	3.1001e-05	5.29008e-06	5.28866e-06
262	8.67775e-06	3.65233e-05	3.09264e-05	5.26235e-06	5.12843e-06
263	8.60953e-06	3.64265e-05	3.08936e-05	5.23477e-06	5.13904e-06
264	8.60387e-06	3.63295e-05	3.07082e-05	5.20731e-06	5.14865e-06
265	8.56802e-06	3.62323e-05	3.05196e-05	5.17999e-06	5.11284e-06
266	8.41151e-06	3.6135e-05	3.04203e-05	5.15281e-06	5.10351e-06
267	8.19214e-06	3.60376e-05	3.02603e-05	5.12576e-06	4.9541e-06
268	8.16766e-06	3.594e-05	3.02088e-05	5.09884e-06	4.96795e-06
269	8.1731e-06	3.58422e-05	3.00216e-05	5.07205e-06	4.98167e-06
270	8.34422e-06	3.57443e-05	2.9832e-05	5.04539e-06	4.92924e-06
271	8.42071e-06	3.56463e-05	2.96394e-05	5.01887e-06	4.88666e-06
272	8.52032e-06	3.55481e-05	2.95503e-05	4.99247e-06	4.8878e-06
273	8.46218e-06	3.54498e-05	2.92769e-05	4.9662e-06	4.71202e-06
274	8.3875e-06	3.53513e-05	2.91744e-05	4.94006e-06	4.69712e-06
275	8.32719e-06	3.52527e-05	2.9148e-05	4.91405e-06	4.69727e-06
276	8.42243e-06	3.5154e-05	2.91542e-05	4.88817e-06	4.69537e-06
277	8.55051e-06	3.50551e-05	2.91439e-05	4.86241e-06	4.68357e-06
278	8.63771e-06	3.49561e-05	2.90886e-05	4.83678e-06	4.68021e-06
279	8.56811e-06	3.4857e-05	2.905e-05	4.81127e-06	4.66557e-06
280	8.58879e-06	3.47578e-05	2.89641e-05	4.78589e-06	4.66884e-06
281	8.56335e-06	3.46585e-05	2.88294e-05	4.76064e-06	4.66471e-06
282	8.70001e-06	3.45591e-05	2.86989e-05	4.7355e-06	4.65659e-06
283	8.81201e-06	3.44596e-05	2.85978e-05	4.71049e-06	4.59362e-06
284	8.86237e-06	3.436e-05	2.84807e-05	4.6856e-06	4.60356e-06
285	8.75934e-06	3.42603e-05	2.82903e-05	4.66084e-06	4.59732e-06
286	8.82217e-06	3.41605e-05	2.81248e-05	4.63619e-06	4.59222e-06
287	8.86364e-06	3.40607e-05	2.79491e-05	4.61167e-06	4.58448e-06
288	8.97001e-06	3.39607e-05	2.77668e-05	4.58726e-06	4.58757e-06
289	8.93292e-06	3.38607e-05	2.75872e-05	4.56298e-06	4.58625e-06
290	8.81466e-06	3.37607e-05	2.74648e-05	4.53881e-06	4.57755e-06
291	8.82827e-06	3.36605e-05	2.73108e-05	4.51476e-06	4.57855e-06
292	8.72518e-06	3.35604e-05	2.71917e-05	4.49083e-06	4.58179e-06
293	8.78913e-06	3.34601e-05	2.70522e-05	4.46702e-06	4.5849e-06
294	8.88578e-06	3.33599e-05	2.70732e-05	4.44332e-06	4.53223e-06
295	8.78198e-06	3.32596e-05	2.68907e-05	4.41974e-06	4.52957e-06
296	8.78679e-06	3.31592e-05	2.67451e-05	4.39627e-06	4.53621e-06
297	8.78565e-06	3.30589e-05	2.65613e-05	4.37292e-06	4.53998e-06
298	8.67495e-06	3.29585e-05	2.6419e-05	4.34969e-06	4.5431e-06
299	8.932e-06	3.28581e-05	2.635e-05	4.32656e-06	4.53902e-06
300	8.93964e-06	3.27576e-05	2.63333e-05	4.30355e-06	4.25986e-06
301	9.05279e-06	3.26572e-05	2.61947e-05	4.28066e-06	4.26475e-06
302	9.0987e-06	3.25568e-05	2.61562e-05	4.25787e-06	4.26317e-06
303	9.0872e-06	3.24564e-05	2.6078e-05	4.2352e-06	4.2617e-06
304	9.1259e-06	3.2356e-05	2.60122e-05	4.21263e-06	4.25392e-06
305	9.17585e-06	3.22556e-05	2.58046e-05	4.19018e-06	4.26429e-06
306	8.94742e-06	3.21552e-05	2.56661e-05	4.16784e-06	4.27639e-06
307	9.10678e-06	3.20549e-05	2.55477e-05	4.14561e-06	4.28202e-06
308	9.08441e-06	3.19545e-05	2.54051e-05	4.12348e-06	4.1456e-06
309	9.12788e-06	3.18543e-05	2.52993e-05	4.10147e-06	4.14674e-06
310	9.09442e-06	3.1754e-05	2.53382e-05	4.07956e-06	4.14657e-06
311	9.15168e-06	3.16538e-05	2.53952e-05	4.05776e-06	3.99239e-06
312	9.08815e-06	3.15537e-05	2.52963e-05	4.03606e-06	3.99086e-06
313	9.14297e-06	3.14536e-05	2.52189e-05	4.01448e-06	3.99218e-06
314	9.1081e-06	3.13536e-05	2.51988e-05	3.993e-06	3.84476e-06
315	9.1059e-06	3.12536e-05	2.50689e-05	3.97162e-06	3.84533e-06
316	9.08302e-06	4.05668e-05	3.48011e-05	3.95035e-06	3.80946e-06
317	9.38508e-06	4.0495e-05	3.45683e-05	3.92918e-06	3.81931e-06
318	9.4171e-06	4.04232e-05	3.46041e-05	3.90811e-06	3.79755e-06
319	9.47632e-06	4.03513e-05	3.44551e-05	3.88715e-06	3.79902e-06
320	9.57958e-06	4.02792e-05	3.42895e-05	3.86629e-06	3.76962e-06
321	9.58975e-06	4.02071e-05	3.40686e-05	3.84554e-06	3.78975e-06
322	9.42942e-06	4.01349e-05	3.39818e-05	3.82488e-06	3.80693e-06
323	9.31251e-06	4.00625e-05	3.37574e-05	3.80433e-06	3.80428e-06
324	9.4439e-06	3.999e-05	3.3555e-05	3.78388e-06	3.7603e-06
325	9.26746e-06	3.99175e-05	3.32929e-05	3.76352e-06	3.74522e-06
326	9.29761e-06	3.98448e-05	3.29991e-05	3.74327e-06	3.75482e-06
327	9.38452e-06	3.9772e-05	3.28527e-05	3.72312e-06	3.75844e-06
328	9.3861e-06	3.96991e-05	3.27581e-05	3.70306e-06	3.75624e-06
329	9.54803e-06	4.71061e-05	4.14753e-05	3.6831e-06	3.74935e-06
330	9.39645e-06	4.70611e-05	4.13149e-05	3.66325e-06	3.75335e-06
331	9.35124e-06	4.70161e-05	4.12797e-05	3.64348e-06	3.74582e-06
332	9.39995e-06	4.69712e-05	4.11149e-05	3.62382e-06	3.75629e-06
333	9.35064e-06	4.69264e-05	4.09679e-05	3.60425e-06	3.74557e-06
334	9.29218e-06	4.68816e-05	4.0803e-05	3.58478e-06	3.74773e-06
335	9.41459e-06	4.68369e-05	4.0707e-05	3.5654e-06	3.75349e-06
336	9.54418e-06	4.67922e-05	4.06251e-05	3.54612e-06	3.6312e-06
337	9.49856e-06	4.67475e-05	4.04842e-05	3.52693e-06	3.61988e-06
338	9.47022e-06	4.67028e-05	4.03675e-05	3.50784e-06	3.6207e-06
339	9.29918e-06	4.66582e-05	4.02397e-05	3.48884e-06	3.57136e-06
340	9.23328e-06	4.66135e-05	4.00127e-05	3.46993e-06	3.57551e-06
341	9.13242e-06	4.65689e-05	3.97781e-05	3.45111e-06	3.58427e-06
342	9.08511e-06	4.65242e-05	3.97622e-05	3.43239e-06	3.57541e-06
343	9.2417e-06	4.64795e-05	3.97769e-05	3.41376e-06	3.58095e-06
344	9.22018e-06	4.64348e-05	3.97388e-05	3.39522e-06	3.58264e-06
345	9.01025e-06	4.63901e-05	3.94082e-05	3.37677e-06	3.59553e-06
346	8.96657e-06	4.63454e-05	3.92722e-05	3.35842e-06	3.60292e-06
347	8.86429e-06	4.63006e-05	3.92802e-05	3.34015e-06	3.60445e-06
348	8.81862e-06	4.62558e-05	3.91819e-05	3.32197e-06	3.60778e-06
349	8.90274e-06	4.62109e-05	3.9025e-05	3.30388e-06	3.62045e-06
350	8.96794e-06	4.6166e-05	3.86872e-05	3.28588e-06	3.62152e-06
351	8.97937e-06	4.61211e-05	3.85856e-05	3.26797e-06	3.61819e-06
352	8.93154e-06	4.60761e-05	3.82717e-05	3.25014e-06	3.63002e-06
353	8.87135e-06	4.60311e-05	3.80913e-05	3.23241e-06	3.63637e-06
354	8.88973e-06	4.5986e-05	3.78935e-05	3.21476e-06	3.63939e-06
355	8.8738e-06	4.59408e-05	3.77991e-05	3.19719e-06	3.644e-06
356	8.87166e-06	4.58956e-05	3.77862e-05	3.17972e-06	3.6489e-06
357	8.68462e-06	4.58504e-05	3.76002e-05	3.16233e-06	3.66119e-06
358	8.75437e-06	4.58051e-05	3.74474e-05	3.14502e-06	3.66369e-06
359	8.65243e-06	4.57597e-05	3.73652e-05	3.1278e-06	3.67161e-06
360	8.60553e-06	4.57143e-05	3.72269e-05	3.11066e-06	3.67567e-06
361	8.66938e-06	4.56688e-05	3.69628e-05	3.09361e-06	3.64994e-06
362	8.63075e-06	4.56232e-05	3.68981e-05	3.07664e-06	3.65221e-06
363	8.61115e-06	4.55776e-05	3.683e-05	3.05975e-06	3.65304e-06
364	8.64232e-06	4.55319e-05	3.67346e-05	3.04295e-06	3.66246e-06
365	8.64381e-06	4.54862e-05	3.66006e-05	3.02623e-06	3.66531e-06
366	8.48819e-06	4.54404e-05	3.66463e-05	3.02623e-06	8.25066e-06
367	8.61896e-06	4.53945e-05	3.64413e-05	3.01932e-06	8.14426e-06
368	8.53673e-06	4.53486e-05	3.61895e-05	3.01244e-06	8.1459e-06
369	8.46535e-06	4.53026e-05	3.60418e-05	3.0056e-06	8.15583e-06
370	8.18022e-06	4.52565e-05	3.60304e-05	2.99879e-06	8.15374e-06
371	8.16937e-06	4.52104e-05	3.60497e-05	2.99201e-06	8.15312e-06
372	8.24006e-06	4.51642e-05	3.5899e-05	2.98527e-06	8.14708e-06
373	8.34694e-06	4.5118e-05	3.56931e-05	2.97856e-06	8.1389e-06
374	8.3102e-06	4.50717e-05	3.55315e-05	2.97188e-06	8.13852e-06
375	8.1967e-06	4.50253e-05	3.54034e-05	2.96524e-06	8.15383e-06
376	8.06324e-06	4.49789e-05	3.54814e-05	2.95862e-06	8.15712e-06
377	7.92536e-06	4.49324e-05	3.53338e-05	2.95205e-06	8.15218e-06
378	8.11398e-06	4.48858e-05	3.5106e-05	2.9455e-06	8.16241e-06
379	8.14888e-06	4.48392e-05	3.51669e-05	2.93898e-06	8.16815e-06
380	8.27754e-06	4.47925e-05	3.51389e-05	2.9325e-06	8.06873e-06
381	8.42285e-06	3.74873e-05	3.48574e-05	2.92605e-06	8.06316e-06
382	8.45246e-06	3.74024e-05	3.46641e-05	2.91963e-06	8.08511e-06
383	8.49564e-06	3.73176e-05	3.44333e-05	2.91324e-06	8.09189e-06
384	8.5319e-06	3.72328e-05	3.43969e-05	2.90688e-06	8.0892e-06
385	8.52785e-06	3.71482e-05	3.43457e-05	2.90055e-06	8.09321e-06
386	8.50321e-06	3.70637e-05	3.41302e-05	2.89425e-06	8.0904e-06
387	8.63323e-06	3.69792e-05	3.39715e-05	2.88798e-06	8.09039e-06
388	8.74789e-06	3.68949e-05	3.39e-05	2.88175e-06	8.08529e-06
389	8.61655e-06	3.68107e-05	3.37752e-05	2.87554e-06	8.08931e-06
390	8.71696e-06	3.67266e-05	3.35805e-05	2.86936e-06	8.10028e-06
391	8.78747e-06	3.66426e-05	3.33124e-05	2.86322e-06	8.10501e-06
392	8.7002e-06	3.65588e-05	3.31091e-05	2.8571e-06	8.10576e-06
393	8.67447e-06	3.6475e-05	3.33144e-05	2.85101e-06	8.09921e-06
394	8.8913e-06	3.63914e-05	3.31122e-05	2.84495e-06	8.09404e-06
395	8.91284e-06	3.63079e-05	3.29888e-05	2.83892e-06	8.08827e-06
396	8.7913e-06	3.62245e-05	3.28644e-05	2.83292e-06	8.05752e-06
397	8.6295e-06	3.61412e-05	3.2692e-05	2.82695e-06	8.06455e-06
398	8.79513e-06	3.6058e-05	3.25146e-05	2.821e-06	8.0746e-06
399	8.92553e-06	3.5975e-05	3.23357e-05	2.81509e-06	8.07046e-06
400	8.9582e-06	3.58921e-05	3.19964e-05	2.8092e-06	8.06745e-06
401	9.01949e-06	3.58093e-05	3.18688e-05	2.80334e-06	8.07343e-06
402	8.9593e-06	3.57267e-05	3.15696e-05	2.79751e-06	8.08152e-06
403	8.92378e-06	3.56442e-05	3.1546e-05	2.7917e-06	8.07288e-06
404	8.99191e-06	3.55618e-05	3.1397e-05	2.78592e-06	7.99028e-06
405	9.10896e-06	2.54088e-05	3.13237e-05	2.78017e-06	7.99706e-06
406	9.09445e-06	2.52982e-05	3.12545e-05	2.77445e-06	8.00222e-06
407	9.03158e-06	2.51884e-05	3.09704e-05	6.57607e-06	1.07305e-05
408	9.02781e-06	2.50795e-05	3.07265e-05	6.57076e-06	1.07259e-05
409	9.14802e-06	2.49714e-05	3.05834e-05	6.56546e-06	1.07392e-05
410	9.10457e-06	2.48642e-05	3.04034e-05	6.56016e-06	1.07298e-05
411	9.12826e-06	2.47577e-05	3.04121e-05	6.55487e-06	1.07183e-05
412	9.07789e-06	2.4652e-05	3.01809e-05	6.54959e-06	1.0728e-05
413	9.11442e-06	2.45472e-05	3.0138e-05	6.54432e-06	1.07252e-05
414	9.15919e-06	2.44431e-05	2.99764e-05	6.53905e-06	1.07259e-05
415	9.00002e-06	2.43397e-05	3.00116e-05	6.53379e-06	1.07317e-05
416	9.15722e-06	2.42371e-05	2.98231e-05	6.52854e-06	1.07435e-05
417	9.10004e-06	2.41353e-05	2.94889e-05	6.52329e-06	1.07424e-05
418	9.18061e-06	2.40342e-05	2.94603e-05	6.51805e-06	1.0741e-05
419	9.13605e-06	2.39338e-05	2.94454e-05	6.51282e-06	1.07353e-05
420	9.21885e-06	3.84557e-05	4.07539e-05	6.5076e-06	1.07316e-05
421	9.21212e-06	3.83731e-05	4.07635e-05	6.50238e-06	1.07199e-05
422	9.24612e-06	3.82905e-05	4.06629e-05	8.12587e-06	1.23883e-05
423	9.19358e-06	3.82078e-05	4.04464e-05	8.1227e-06	1.24011e-05
424	9.14143e-06	3.8125e-05	4.0226e-05	8.11952e-06	1.24068e-05
425	9.17688e-06	3.80422e-05	3.99854e-05	8.11636e-06	1.24071e-05
426	9.05392e-06	3.79593e-05	3.98914e-05	8.11319e-06	1.24021e-05
427	9.11176e-06	3.78764e-05	3.98272e-05	8.11003e-06	1.2404e-05
428	8.89598e-06	3.77933e-05	3.97354e-05	8.10686e-06	1.24057e-05
429	8.92677e-06	3.77103e-05	3.96231e-05	8.10371e-06	1.24191e-05
430	9.026e-06	3.76272e-05	3.96138e-05	8.10055e-06	1.24117e-05
431	9.04941e-06	3.75441e-05	3.9465e-05	8.09739e-06	1.22847e-05
432	8.96326e-06	3.7461e-05	3.91786e-05	8.09424e-06	1.22891e-05
433	8.98787e-06	3.73779e-05	3.89986e-05	8.09109e-06	1.22896e-05
434	8.91805e-06	3.72947e-05	3.90113e-05	8.08794e-06	1.2287e-05
435	8.92474e-06	3.72116e-05	3.90079e-05	8.0848e-06	1.22936e-05
436	9.09617e-06	3.71284e-05	3.87459e-05	8.08165e-06	1.22837e-05
437	8.93077e-06	3.70453e-05	3.86542e-05	8.07851e-06	1.22809e-05
438	9.03005e-06	3.69621e-05	3.85685e-05	8.07537e-06	1.22142e-05
439	9.1491e-06	3.6879e-05	3.85378e-05	8.07224e-06	1.22195e-05
440	9.20687e-06	3.67959e-05	3.84319e-05	8.0691e-06	1.22252e-05
441	9.23132e-06	3.67129e-05	3.82279e-05	8.06597e-06	1.22251e-05
442	9.2188e-06	3.66299e-05	3.81872e-05	8.06284e-06	1.22217e-05
443	9.13018e-06	3.65469e-05	3.81924e-05	8.05971e-06	1.2214e-05
444	9.08811e-06	3.64639e-05	3.80548e-05	8.05659e-06	1.22119e-05
445	8.95818e-06	3.63811e-05	3.79162e-05	8.05346e-06	1.22164e-05
446	9.03207e-06	3.62982e-05	3.76344e-05	8.05034e-06	1.2221e-05
447	9.14736e-06	3.62154e-05	3.73806e-05	8.04722e-06	1.21103e-05
448	9.10869e-06	3.61327e-05	3.73932e-05	8.04411e-06	1.21097e-05
449	9.08392e-06	3.60501e-05	3.72705e-05	8.04099e-06	1.19569e-05
450	8.98837e-06	3.59675e-05	3.71398e-05	8.03788e-06	1.1954e-05
451	9.11739e-06	3.5885e-05	3.69279e-05	8.03477e-06	1.19567e-05
452	9.05214e-06	3.58026e-05	3.68366e-05	8.03166e-06	1.19443e-05
453	9.08027e-06	3.57202e-05	3.65608e-05	8.02856e-06	1.19373e-05
454	9.16912e-06	3.5638e-05	3.63744e-05	8.02546e-06	1.19373e-05
455	9.21355e-06	3.55558e-05	3.61433e-05	8.02236e-06	1.19377e-05
456	9.31845e-06	3.54737e-05	3.6008e-05	8.01926e-06	1.19331e-05
457	9.33956e-06	3.53918e-05	3.58412e-05	8.01616e-06	1.19301e-05
458	9.30059e-06	4.53937e-05	4.55138e-05	8.01307e-06	1.19278e-05
459	9.33835e-06	4.53459e-05	4.53722e-05	8.00998e-06	1.18025e-05
460	9.46333e-06	4.52981e-05	4.53018e-05	8.00689e-06	1.18136e-05
461	9.44421e-06	4.52501e-05	4.52203e-05	8.0038e-06	1.18103e-05
462	9.58874e-06	4.52021e-05	4.50646e-05	8.00071e-06	1.18132e-05
463	9.65254e-06	4.5154e-05	4.49867e-05	7.99763e-06	1.18171e-05
464	9.6316e-06	4.51058e-05	4.50079e-05	7.99455e-06	1.18155e-05
465	9.66922e-06	4.50575e-05	4.48222e-05	7.99147e-06	1.18166e-05
466	9.67271e-06	4.50091e-05	4.47388e-05	7.9884e-06	1.16976e-05
467	9.69588e-06	4.49606e-05	4.46888e-05	7.98532e-06	1.16868e-05
468	9.65093e-06	4.49121e-05	4.45599e-05	7.98225e-06	1.16785e-05
469	9.80388e-06	4.48634e-05	4.43903e-05	7.97918e-06	1.15141e-05
470	9.82724e-06	4.48147e-05	4.42174e-05	7.97611e-06	1.15245e-05
471	9.84569e-06	4.47659e-05	4.3795e-05	7.97305e-06	1.15161e-05
472	9.76854e-06	4.4717e-05	4.36606e-05	7.96998e-06	1.14662e-05
473	9.71069e-06	4.46681e-05	4.34379e-05	7.96692e-06	1.14612e-05
474	9.45488e-06	4.46191e-05	4.32034e-05	7.96387e-06	1.1454e-05
475	9.46129e-06	4.457e-05	4.33406e-05	7.96081e-06	1.146e-05
476	9.48837e-06	4.45208e-05	4.32535e-05	7.95776e-06	1.14569e-05
477	9.3492e-06	4.44716e-05	4.30856e-05	7.9547e-06	1.14576e-05
478	9.32923e-06	4.44223e-05	4.30314e-05	7.95165e-06	1.14582e-05
479	9.51998e-06	4.43729e-05	4.28651e-05	7.94861e-06	1.14583e-05
480	9.62888e-06	4.43235e-05	4.2659e-05	7.94556e-06	1.14549e-05
481	9.76133e-06	4.42741e-05	4.24955e-05	7.94252e-06	1.14476e-05
482	9.92359e-06	4.42245e-05	4.22437e-05	7.93948e-06	1.14548e-05
483	1.00279e-05	4.41749e-05	4.21052e-05	7.93644e-06	1.14486e-05
484	9.94771e-06	4.41253e-05	4.20094e-05	7.9334e-06	1.14517e-05
485	9.81519e-06	4.40756e-05	4.2101e-05	7.93037e-06	1.14615e-05
486	9.67846e-06	4.40258e-05	4.19557e-05	7.92734e-06	1.14556e-05
487	9.69178e-06	4.3976e-05	4.19702e-05	7.92431e-06	1.14604e-05
488	9.73872e-06	4.39262e-05	4.17299e-05	7.92128e-06	1.14542e-05
489	9.70801e-06	4.38763e-05	4.17843e-05	7.91826e-06	1.14653e-05
490	9.67315e-06	4.38264e-05	4.18338e-05	7.91523e-06	1.14647e-05
491	9.64326e-06	4.37764e-05	4.17443e-05	7.91221e-06	1.14754e-05
492	9.45395e-06	4.37264e-05	4.15847e-05	7.90919e-06	1.14784e-05
493	9.27077e-06	4.36764e-05	4.14923e-05	7.90618e-06	1.14721e-05
494	9.38435e-06	4.36263e-05	4.1266e-05	7.90316e-06	1.14682e-05
495	9.50815e-06	4.35762e-05	4.1045e-05	7.90015e-06	1.14619e-05
496	9.44087e-06	4.35261e-05	4.09175e-05	7.89714e-06	1.14526e-05
497	9.44838e-06	4.34759e-05	4.0854e-05	7.89413e-06	1.14512e-05
498	9.51912e-06	4.34257e-05	4.08091e-05	7.89113e-06	1.14426e-05
499	9.49018e-06	4.33755e-05	4.0602e-05	7.88812e-06	1.14467e-05
500	9.63644e-06	4.33252e-05	4.04235e-05	7.88512e-06	1.12804e-05
501	9.51569e-06	4.32749e-05	4.03298e-05	7.88212e-06	1.1263e-05
502	9.63673e-06	4.32247e-05	4.02972e-05	7.87913e-06	1.12724e-05
503	9.52582e-06	4.31743e-05	4.01866e-05	7.87613e-06	1.12677e-05
504	9.53651e-06	4.3124e-05	3.99343e-05	7.87314e-06	1.12612e-05
505	9.46227e-06	4.30737e-05	4.00289e-05	7.87015e-06	1.12541e-05
506	9.26574e-06	4.30233e-05	3.99187e-05	7.86716e-06	1.12574e-05
507	9.20795e-06	4.29729e-05	3.97327e-05	7.86418e-06	1.12415e-05
508	9.21346e-06	4.29226e-05	3.97193e-05	7.86119e-06	1.12412e-05
509	9.15764e-06	4.28722e-05	3.96988e-05	7.85821e-06	1.1246e-05
510	9.12641e-06	4.28218e-05	3.96317e-05	7.85523e-06	1.12342e-05
511	8.98798e-06	4.27714e-05	3.94644e-05	7.85226e-06	1.12379e-05
512	8.77546e-06	4.2721e-05	3.92682e-05	7.84928e-06	1.12327e-05
513	8.73819e-06	4.26706e-05	3.90527e-05	7.84631e-06	1.12372e-05
514	8.71344e-06	4.26201e-05	3.90432e-05	7.84334e-06	1.12387e-05
515	8.69699e-06	4.25697e-05	3.90225e-05	7.84037e-06	1.12345e-05
516	8.60819e-06	4.25193e-05	3.88412e-05	7.8374e-06	1.12198e-05
517	8.6195e-06	4.24689e-05	3.86713e-05	7.83444e-06	1.12168e-05
518	8.42289e-06	4.24185e-05	3.85671e-05	7.83148e-06	1.12225e-05
519	8.5862e-06	4.23681e-05	3.8541e-05	7.82852e-06	1.12229e-05
520	8.70522e-06	4.23177e-05	3.86927e-05	7.82556e-06	1.12346e-05
521	8.64149e-06	4.22673e-05	3.85039e-05	7.82261e-06	1.12297e-05
522	8.6181e-06	4.2217e-05	3.84464e-05	7.81965e-06	1.12283e-05
523	8.64385e-06	4.21666e-05	3.828e-05	7.8167e-06	1.1224e-05
524	8.93729e-06	4.21162e-05	3.81451e-05	7.81375e-06	1.12225e-05
525	8.88882e-06	4.20659e-05	3.80179e-05	7.81081e-06	1.12264e-05
526	8.80212e-06	4.20156e-05	3.77568e-05	7.80786e-06	1.12205e-05
527	8.88939e-06	4.19653e-05	3.74522e-05	7.80492e-06	1.12241e-05
528	8.85111e-06	4.1915e-05	3.72767e-05	7.80198e-06	1.12321e-05
529	9.05292e-06	4.18647e-05	3.71126e-05	7.79904e-06	1.123e-05
530	9.09475e-06	4.18144e-05	3.68478e-05	7.79611e-06	1.12295e-05
531	8.96002e-06	4.17642e-05	3.6718e-05	7.79317e-06	1.11681e-05
532	8.95929e-06	4.1714e-05	3.66114e-05	7.79024e-06	1.11639e-05
533	9.17684e-06	4.16638e-05	3.64711e-05	7.78731e-06	1.11795e-05
534	9.08229e-06	4.16137e-05	3.64898e-05	7.78439e-06	1.11902e-05
535	9.0977e-06	4.15635e-05	3.6282e-05	7.78146e-06	1.11979e-05
536	9.04151e-06	4.15134e-05	3.62372e-05	7.77854e-06	1.11971e-05
537	8.96679e-06	4.14633e-05	3.60951e-05	7.77562e-06	1.12011e-05
538	8.98651e-06	4.14133e-05	3.57414e-05	7.7727e-06	1.10565e-05
539	8.91967e-06	4.13632e-05	3.5666e-05	7.76978e-06	1.09724e-05
540	8.84547e-06	4.13132e-05	3.55751e-05	7.76687e-06	1.0979e-05
541	8.9203e-06	4.12633e-05	3.55958e-05	7.76396e-06	1.09659e-05
542	8.80067e-06	4.12133e-05	3.54521e-05	7.76105e-06	1.09539e-05
543	8.71664e-06	4.11634e-05	3.54638e-05	7.75814e-06	1.07553e-05
544	8.77962e-06	4.11136e-05	3.53327e-05	7.75523e-06	1.07647e-05
545	8.79646e-06	4.10637e-05	3.52045e-05	7.75233e-06	1.06987e-05
546	8.90052e-06	4.1014e-05	3.51105e-05	7.74943e-06	1.0702e-05
547	9.0713e-06	4.09642e-05	3.50781e-05	7.74653e-06	1.07007e-05
548	9.01555e-06	4.09145e-05	3.49724e-05	7.74363e-06	1.06992e-05
549	8.95826e-06	4.08648e-05	3.49054e-05	7.74074e-06	1.07057e-05
550	9.03876e-06	4.08152e-05	3.46951e-05	7.73784e-06	1.07006e-05
551	9.08216e-06	4.07656e-05	3.45568e-05	7.73495e-06	1.07025e-05
552	9.09703e-06	4.0716e-05	3.46833e-05	7.73207e-06	1.07029e-05
553	9.19617e-06	4.06665e-05	3.46083e-05	7.72918e-06	1.07105e-05
554	9.22206e-06	4.06171e-05	3.46075e-05	7.7263e-06	1.07129e-05
555	9.27421e-06	4.05676e-05	3.46036e-05	7.72341e-06	1.07207e-05
556	9.23384e-06	4.05183e-05	3.44414e-05	7.72053e-06	1.05874e-05
557	9.22483e-06	4.04689e-05	3.43121e-05	7.71766e-06	1.05195e-05
558	9.30427e-06	4.04196e-05	3.44684e-05	7.71478e-06	1.04225e-05
559	9.15808e-06	4.03704e-05	3.44067e-05	7.71191e-06	1.04268e-05
560	9.29843e-06	4.03212e-05	3.45059e-05	7.70904e-06	1.04332e-05
561	9.26369e-06	4.02721e-05	3.43663e-05	7.70617e-06	1.04311e-05
562	9.19422e-06	4.0223e-05	3.41651e-05	7.7033e-06	1.04236e-05
563	9.24505e-06	4.0174e-05	3.41143e-05	7.70043e-06	1.04265e-05
564	9.30887e-06	4.0125e-05	3.40763e-05	7.69757e-06	1.04301e-05
565	9.43015e-06	4.00761e-05	3.40553e-05	7.69471e-06	1.04324e-05
566	9.32432e-06	4.00272e-05	3.37752e-05	7.69185e-06	1.04374e-05
567	9.32022e-06	3.99784e-05	3.35919e-05	7.689e-06	1.04354e-05
568	9.16739e-06	3.99296e-05	3.35279e-05	7.68614e-06	1.04492e-05
569	9.26194e-06	3.98809e-05	3.35502e-05	7.68329e-06	1.04535e-05
570	9.4837e-06	3.98322e-05	3.35302e-05	7.68044e-06	1.04605e-05
571	9.6151e-06	3.97836e-05	3.34234e-05	7.67759e-06	1.04568e-05
572	9.59229e-06	3.97351e-05	3.35055e-05	7.67474e-06	1.04623e-05
573	9.75658e-06	3.96866e-05	3.31959e-05	7.6719e-06	1.04687e-05
574	9.74765e-06	3.96382e-05	3.3206e-05	7.66906e-06	1.04626e-05
575	9.73086e-06	3.95898e-05	3.30719e-05	7.66622e-06	1.04288e-05
576	9.96107e-06	3.95415e-05	3.30316e-05	7.66338e-06	1.04196e-05
577	9.87474e-06	3.94933e-05	3.28047e-05	8.86078e-06	1.17185e-05
578	9.7693e-06	3.94451e-05	3.26324e-05	8.85957e-06	1.17147e-05
579	9.99249e-06	3.9397e-05	3.25864e-05	8.85835e-06	1.1718e-05
580	1.00195e-05	3.9349e-05	3.25002e-05	8.85714e-06	1.17161e-05
581	1.00604e-05	3.9301e-05	3.24786e-05	8.85593e-06	1.17203e-05
582	9.88156e-06	3.92531e-05	3.24761e-05	8.85471e-06	1.17332e-05
583	9.85401e-06	3.92052e-05	3.2391e-05	8.8535e-06	1.1734e-05
584	9.76776e-06	3.91574e-05	3.21765e-05	8.85229e-06	1.15387e-05
585	9.84534e-06	3.91097e-05	3.22518e-05	8.85107e-06	1.15349e-05
586	9.8715e-06	3.9062e-05	3.22033e-05	8.84986e-06	1.15403e-05
587	9.75359e-06	3.90144e-05	3.20994e-05	8.84865e-06	1.15417e-05
588	9.75873e-06	3.89669e-05	3.21406e-05	8.84744e-06	1.1547e-05
589	9.81542e-06	3.89194e-05	3.2083e-05	8.84623e-06	1.15357e-05
590	9.86641e-06	3.88721e-05	3.19748e-05	8.84502e-06	1.15272e-05
591	9.87101e-06	3.88247e-05	3.19681e-05	8.84381e-06	1.15188e-05
592	1.01473e-05	3.87775e-05	3.1825e-05	8.8426e-06	1.15185e-05
593	1.02504e-05	3.87303e-05	3.17608e-05	8.84139e-06	1.15267e-05
594	1.02854e-05	3.86832e-05	3.1642e-05	8.84018e-06	1.15163e-05
595	1.0409e-05	3.86362e-05	3.15651e-05	8.83897e-06	1.15245e-05
596	1.04245e-05	3.85892e-05	3.13657e-05	8.83777e-06	1.15306e-05
597	1.03327e-05	3.85423e-05	3.13898e-05	8.83656e-06	1.15341e-05
598	1.02534e-05	3.84955e-05	3.11823e-05	8.83535e-06	1.15268e-05
599	1.03508e-05	4.87602e-05	3.97405e-05	8.83414e-06	1.15208e-05
600	1.03156e-05	4.87474e-05	3.96444e-05	8.83294e-06	1.15192e-05
601	1.04652e-05	4.87347e-05	3.93866e-05	8.83173e-06	1.15098e-05
602	1.05031e-05	4.8722e-05	3.95028e-05	8.83053e-06	1.15189e-05
603	1.06025e-05	4.87092e-05	3.92707e-05	8.82932e-06	1.15157e-05
604	1.05517e-05	4.86965e-05	3.9152e-05	8.82812e-06	1.15175e-05
605	1.06708e-05	4.86837e-05	3.92014e-05	8.82691e-06	1.15087e-05
606	1.07205e-05	4.8671e-05	3.91125e-05	8.82571e-06	1.15098e-05
607	1.06738e-05	4.86582e-05	3.91484e-05	9.75428e-06	1.26377e-05
608	1.07934e-05	4.86455e-05	3.9115e-05	9.75437e-06	1.26425e-05
609	1.08217e-05	4.86327e-05	3.90526e-05	9.75446e-06	1.26366e-05
610	1.08056e-05	4.86199e-05	3.89105e-05	9.75455e-06	1.26369e-05
611	1.064e-05	4.86071e-05	3.8802e-05	9.75464e-06	1.26347e-05
612	1.05857e-05	4.85944e-05	3.86865e-05	9.75473e-06	1.26391e-05
613	1.05302e-05	4.85816e-05	3.85524e-05	9.75482e-06	1.26377e-05
614	1.0488e-05	4.85688e-05	3.84728e-05	9.7549e-06	1.26382e-05
615	1.04712e-05	4.85559e-05	3.85709e-05	9.75499e-06	1.26382e-05
616	1.03309e-05	4.85431e-05	3.84364e-05	9.75508e-06	1.26323e-05
617	1.03968e-05	4.85303e-05	3.84296e-05	9.75517e-06	1.26353e-05
618	1.03993e-05	4.85175e-05	3.84155e-05	9.75526e-06	1.26386e-05
619	1.04198e-05	4.85046e-05	3.84053e-05	9.75535e-06	1.26456e-05
620	1.0465e-05	4.84918e-05	3.82008e-05	9.75544e-06	1.26334e-05
621	1.04355e-05	4.84789e-05	3.81637e-05	9.75553e-06	1.26307e-05
622	1.06081e-05	4.8466e-05	3.78919e-05	9.75562e-06	1.26206e-05
623	1.05452e-05	4.84531e-05	3.78386e-05	9.75571e-06	1.26161e-05
624	1.04931e-05	4.84403e-05	3.77237e-05	9.7558e-06	1.26055e-05
625	1.04444e-05	4.84274e-05	3.76469e-05	9.75589e-06	1.26e-05
626	1.04317e-05	4.84144e-05	3.7654e-05	9.75598e-06	1.26133e-05
627	1.0411e-05	4.84015e-05	3.76266e-05	9.75607e-06	1.26118e-05
628	1.05688e-05	4.83886e-05	3.75349e-05	9.75616e-06	1.26133e-05
629	1.04855e-05	4.83757e-05	3.72963e-05	9.75625e-06	1.2601e-05
630	1.05066e-05	4.83627e-05	3.72608e-05	9.75634e-06	1.26099e-05
631	1.03703e-05	4.83498e-05	3.73433e-05	9.75643e-06	1.26113e-05
632	1.03639e-05	4.83368e-05	3.73365e-05	9.75652e-06	1.26105e-05
633	1.03663e-05	4.83238e-05	3.72249e-05	9.7566e-06	1.26151e-05
634	1.04163e-05	4.83109e-05	3.72151e-05	9.75669e-06	1.26268e-05
635	1.05554e-05	4.82979e-05	3.70973e-05	9.75678e-06	1.26287e-05
636	1.04868e-05	4.82849e-05	3.71201e-05	9.75687e-06	1.26253e-05
637	1.0383e-05	4.82719e-05	3.71205e-05	9.75696e-06	1.26297e-05
638	1.02611e-05	4.82588e-05	3.70706e-05	9.75705e-06	1.26225e-05
639	1.01108e-05	4.82458e-05	3.70826e-05	9.75714e-06	1.26268e-05
640	1.0069e-05	4.82328e-05	3.69248e-05	9.75723e-06	1.26193e-05
641	1.02022e-05	4.82198e-05	3.66348e-05	9.75732e-06	1.2609e-05
642	1.0269e-05	4.82067e-05	3.66121e-05	9.75741e-06	1.2595e-05
643	1.02225e-05	4.81937e-05	3.64758e-05	9.7575e-06	1.25959e-05
644	1.02636e-05	4.81806e-05	3.652e-05	9.75759e-06	1.25961e-05
645	1.0219e-05	4.81675e-05	3.63695e-05	9.75768e-06	1.25939e-05
646	1.03057e-05	4.81545e-05	3.63057e-05	9.75777e-06	1.25888e-05
647	1.03656e-05	4.81414e-05	3.6355e-05	9.75786e-06	1.25841e-05
648	1.02291e-05	4.81283e-05	3.6285e-05	9.75795e-06	1.25996e-05
649	1.00895e-05	4.81152e-05	3.62445e-05	9.75804e-06	1.26034e-05
650	1.02944e-05	4.81021e-05	3.61093e-05	9.75812e-06	1.25998e-05
651	1.01437e-05	4.8089e-05	3.60446e-05	9.75821e-06	1.25879e-05
652	1.03265e-05	4.80759e-05	3.59867e-05	9.7583e-06	1.25919e-05
653	1.02179e-05	4.80628e-05	3.60049e-05	9.75839e-06	1.25768e-05
654	1.03172e-05	4.80497e-05	3.5991e-05	9.75848e-06	1.25786e-05
655	1.03449e-05	4.80365e-05	3.60708e-05	9.75857e-06	1.25869e-05
656	1.03043e-05	4.80234e-05	3.59426e-05	9.75866e-06	1.25874e-05
657	1.02428e-05	4.80103e-05	3.59334e-05	9.75875e-06	1.25804e-05
658	1.015e-05	4.79971e-05	3.58487e-05	9.75884e-06	1.25866e-05
659	1.02021e-05	4.7984e-05	3.57617e-05	9.75893e-06	1.25896e-05
660	1.0337e-05	4.79708e-05	3.56081e-05	9.75902e-06	1.25857e-05
661	1.02033e-05	4.79577e-05	3.56211e-05	9.75911e-06	1.2596e-05
662	1.02454e-05	4.79445e-05	3.56961e-05	9.7592e-06	1.25936e-05
663	1.0365e-05	4.79314e-05	3.56667e-05	9.75929e-06	1.26062e-05
664	1.03419e-05	4.79182e-05	3.56159e-05	9.75938e-06	1.24345e-05
665	1.03037e-05	4.7905e-05	3.54297e-05	9.75946e-06	1.24327e-05
666	1.04009e-05	4.78919e-05	3.5393e-05	9.75955e-06	1.2427e-05
667	1.02707e-05	4.78787e-05	3.53833e-05	9.75964e-06	1.24361e-05
668	1.03193e-05	4.78655e-05	3.54462e-05	9.75973e-06	1.24371e-05
669	1.0155e-05	4.78523e-05	3.53305e-05	9.75982e-06	1.2442e-05
670	1.02344e-05	4.78391e-05	3.54042e-05	9.75991e-06	1.24477e-05
671	1.03817e-05	4.7826e-05	3.53141e-05	9.76e-06	1.24634e-05
672	1.0299e-05	4.78128e-05	3.54259e-05	9.76009e-06	1.24579e-05
673	1.03905e-05	4.77996e-05	3.54033e-05	9.76018e-06	1.24603e-05
674	1.03329e-05	4.77864e-05	3.53318e-05	9.76027e-06	1.2454e-05
675	1.04021e-05	4.77732e-05	3.53316e-05	9.76036e-06	1.24429e-05
676	1.03385e-05	4.776e-05	3.52201e-05	9.76045e-06	1.24444e-05
677	1.03239e-05	4.77468e-05	3.53458e-05	9.76054e-06	1.24354e-05
678	1.02678e-05	4.77336e-05	3.52692e-05	9.76062e-06	1.2425e-05
679	1.01802e-05	4.77204e-05	3.52924e-05	9.76071e-06	1.24279e-05
680	1.02147e-05	4.77072e-05	3.52937e-05	9.7608e-06	1.24279e-05
681	1.0296e-05	4.7694e-05	3.53374e-05	9.76089e-06	1.24267e-05
682	1.0276e-05	4.76808e-05	3.53459e-05	9.76098e-06	1.24285e-05
683	1.01981e-05	4.76676e-05	3.54569e-05	9.76107e-06	1.24296e-05
684	1.00965e-05	4.76544e-05	3.53689e-05	9.76116e-06	1.24264e-05
685	1.00784e-05	4.76412e-05	3.53019e-05	9.76125e-06	1.24313e-05
686	1.00676e-05	4.7628e-05	3.53457e-05	9.76134e-06	1.24332e-05
687	1.0215e-05	4.76148e-05	3.53517e-05	9.76143e-06	1.24449e-05
688	1.01209e-05	4.76016e-05	3.52997e-05	9.76152e-06	1.24394e-05
689	9.92442e-06	4.75884e-05	3.52105e-05	9.76161e-06	1.2422e-05
690	9.84155e-06	4.75752e-05	3.50672e-05	9.76169e-06	1.24354e-05
691	9.788e-06	4.7562e-05	3.49856e-05	9.76178e-06	1.24298e-05
692	9.80005e-06	4.75488e-05	3.50304e-05	9.76187e-06	1.24354e-05
693	9.93127e-06	4.75356e-05	3.50735e-05	9.76196e-06	1.24462e-05
694	9.97774e-06	4.75225e-05	3.48067e-05	9.76205e-06	1.24465e-05
695	1.00903e-05	4.75093e-05	3.47703e-05	9.76214e-06	1.24452e-05
696	1.03033e-05	4.74961e-05	3.46576e-05	9.76223e-06	1.24419e-05
697	1.04308e-05	4.74829e-05	3.46023e-05	9.76232e-06	1.23201e-05
698	1.04567e-05	4.74697e-05	3.44948e-05	9.76241e-06	1.23281e-05
699	1.04462e-05	4.74565e-05	3.44689e-05	9.0121e-06	1.23259e-05
700	1.05093e-05	4.74433e-05	3.47188e-05	9.01077e-06	1.23312e-05
701	1.04466e-05	4.74302e-05	3.48546e-05	9.00944e-06	1.23372e-05
702	1.05506e-05	4.7417e-05	3.49366e-05	9.00811e-06	1.23366e-05
703	1.05955e-05	4.74038e-05	3.48921e-05	9.00678e-06	1.23275e-05
704	1.06176e-05	4.73906e-05	3.49729e-05	9.00545e-06	1.21739e-05
705	1.07078e-05	4.73775e-05	3.4987e-05	9.00413e-06	1.21726e-05
706	1.07296e-05	4.73643e-05	3.49121e-05	9.0028e-06	1.21673e-05
707	1.07126e-05	4.73511e-05	3.49671e-05	9.00147e-06	1.21653e-05
708	1.06282e-05	4.7338e-05	3.48944e-05	9.00015e-06	1.21818e-05
709	1.05133e-05	4.73248e-05	3.48123e-05	8.99882e-06	1.21913e-05
710	1.05489e-05	4.73117e-05	3.47883e-05	8.9975e-06	1.21879e-05
711	1.04455e-05	4.72985e-05	3.4671e-05	8.99617e-06	1.21824e-05
712	1.04962e-05	4.72854e-05	3.46895e-05	8.99485e-06	1.21899e-05
713	1.04652e-05	4.72723e-05	3.47229e-05	8.99353e-06	1.21946e-05
714	1.05114e-05	4.72591e-05	3.46717e-05	8.9922e-06	1.21916e-05
715	1.05049e-05	4.7246e-05	3.46036e-05	8.99088e-06	1.21908e-05
716	1.03781e-05	4.72329e-05	3.46832e-05	8.98956e-06	1.21849e-05
717	1.03931e-05	4.72198e-05	3.48187e-05	8.98824e-06	1.21908e-05
718	1.03573e-05	4.72066e-05	3.49535e-05	8.98692e-06	1.21908e-05
719	1.0396e-05	4.71935e-05	3.4883e-05	8.9856e-06	1.21959e-05
720	1.04388e-05	4.71804e-05	3.47161e-05	8.98428e-06	1.2183e-05
721	1.03938e-05	4.71673e-05	3.46527e-05	8.98296e-06	1.21926e-05
722	1.04423e-05	4.71542e-05	3.45535e-05	8.98164e-06	1.2183e-05
723	1.04586e-05	4.71411e-05	3.43469e-05	8.98032e-06	1.21832e-05
724	1.04649e-05	4.71281e-05	3.4383e-05	8.979e-06	1.21887e-05
725	1.0449e-05	4.7115e-05	3.4328e-05	8.97769e-06	1.21954e-05
726	1.05632e-05	4.71019e-05	3.43055e-05	8.97637e-06	1.21919e-05
727	1.06196e-05	4.70888e-05	3.42231e-05	8.97505e-06	1.22084e-05
728	1.02886e-05	4.70758e-05	3.41488e-05	8.97374e-06	1.22184e-05
729	1.03653e-05	4.70627e-05	3.40547e-05	8.97242e-06	1.22201e-05
730	1.03696e-05	4.70497e-05	3.39814e-05	8.97111e-06	1.22344e-05
731	1.04441e-05	4.70366e-05	3.40663e-05	8.96979e-06	1.22316e-05
732	1.04272e-05	4.70236e-05	3.39959e-05	8.96848e-06	1.22385e-05
733	1.0164e-05	4.70106e-05	3.40088e-05	8.96717e-06	1.22393e-05
734	1.03202e-05	4.69976e-05	3.40076e-05	8.96585e-06	1.22557e-05
735	1.01731e-05	4.69845e-05	3.38839e-05	8.96454e-06	1.22494e-05
736	1.01322e-05	4.69715e-05	3.38098e-05	8.96323e-06	1.22537e-05
737	1.00575e-05	4.69585e-05	3.38297e-05	8.96192e-06	1.22416e-05
738	1.00698e-05	4.69455e-05	3.38799e-05	8.96061e-06	1.22414e-05
739	1.01467e-05	4.69326e-05	3.39976e-05	8.9593e-06	1.22491e-05
740	1.02821e-05	4.69196e-05	3.37781e-05	8.95799e-06	1.22505e-05
741	1.02943e-05	4.69066e-05	3.37198e-05	8.95668e-06	1.22548e-05
742	1.03159e-05	4.68936e-05	3.37032e-05	8.95537e-06	1.22595e-05
743	1.04843e-05	4.68807e-05	3.37122e-05	8.95406e-06	1.22538e-05
744	1.02782e-05	4.68677e-05	3.36284e-05	8.95275e-06	1.22549e-05
745	1.02853e-05	4.68548e-05	3.36457e-05	8.95145e-06	1.22596e-05
746	1.03898e-05	4.68419e-05	3.35484e-05	8.95014e-06	1.22564e-05
747	1.04517e-05	4.68289e-05	3.34996e-05	8.94883e-06	1.22617e-05
748	1.04227e-05	4.6816e-05	3.3501e-05	8.94753e-06	1.22703e-05
749	1.04801e-05	4.68031e-05	3.3523e-05	8.94622e-06	1.2272e-05
750	1.06929e-05	4.67902e-05	3.34632e-05	8.94492e-06	1.22804e-05
751	1.0765e-05	4.67773e-05	3.35081e-05	8.94361e-06	1.22835e-05
752	1.0831e-05	4.67644e-05	3.34763e-05	8.94231e-06	1.22873e-05
753	1.07232e-05	4.67516e-05	3.33755e-05	8.94101e-06	1.22926e-05
754	1.08148e-05	4.67387e-05	3.32988e-05	8.93971e-06	1.22913e-05
755	1.08608e-05	4.67258e-05	3.31956e-05	8.9384e-06	1.22927e-05
756	1.07252e-05	4.6713e-05	3.30701e-05	8.9371e-06	1.22869e-05
757	1.08698e-05	4.67001e-05	3.30614e-05	8.9358e-06	1.22988e-05
758	1.08129e-05	4.66873e-05	3.29201e-05	8.9345e-06	1.22992e-05
759	1.08788e-05	4.66745e-05	3.30431e-05	8.9332e-06	1.23134e-05
760	1.07534e-05	4.66617e-05	3.30027e-05	8.9319e-06	1.23042e-05
761	1.08315e-05	4.66489e-05	3.28841e-05	8.9306e-06	1.2312e-05
762	1.08892e-05	4.66361e-05	3.29189e-05	8.9293e-06	1.23023e-05
763	1.11912e-05	4.66233e-05	3.29528e-05	8.928e-06	1.23089e-05
764	1.13019e-05	4.66105e-05	3.28149e-05	8.92671e-06	1.23008e-05
765	1.12435e-05	4.65978e-05	3.27654e-05	8.92541e-06	1.23029e-05
766	1.13376e-05	4.6585e-05	3.28899e-05	8.92411e-06	1.23028e-05
767	1.13087e-05	4.65723e-05	3.28122e-05	8.92282e-06	1.22994e-05
768	1.1293e-05	4.65595e-05	3.28794e-05	8.92152e-06	1.22979e-05
769	1.13506e-05	4.65468e-05	3.27913e-05	8.92023e-06	1.2301e-05
770	1.13787e-05	4.65341e-05	3.26848e-05	8.91893e-06	1.23012e-05
771	1.13832e-05	4.65214e-05	3.27133e-05	8.91764e-06	1.2303e-05
772	1.13075e-05	4.65087e-05	3.26084e-05	8.91635e-06	1.23108e-05
773	1.11946e-05	4.6496e-05	3.24637e-05	8.91505e-06	1.23194e-05
774	1.12535e-05	4.64833e-05	3.23911e-05	8.91376e-06	1.23245e-05
775	1.1237e-05	4.64707e-05	3.22843e-05	8.91247e-06	1.23304e-05
776	1.12862e-05	4.6458e-05	3.22251e-05	8.91118e-06	1.23346e-05
777	1.13432e-05	4.64454e-05	3.21804e-05	8.90989e-06	1.23351e-05
778	1.13105e-05	4.64328e-05	3.21533e-05	8.9086e-06	1.20994e-05
779	1.12569e-05	4.64201e-05	3.2143e-05	8.90731e-06	1.20958e-05
780	1.10569e-05	4.64075e-05	3.2072e-05	8.90602e-06	1.21006e-05
781	1.09217e-05	4.63949e-05	3.2202e-05	8.90473e-06	1.21054e-05
782	1.11045e-05	4.63824e-05	3.21619e-05	8.90344e-06	1.20942e-05
783	1.10827e-05	4.63698e-05	3.21078e-05	8.90215e-06	1.20915e-05
784	1.12605e-05	4.63572e-05	3.21199e-05	8.90087e-06	1.20893e-05
785	1.13189e-05	4.63447e-05	3.20856e-05	8.89958e-06	1.20931e-05
786	1.13502e-05	4.63321e-05	3.19836e-05	8.89829e-06	1.20925e-05
787	1.12808e-05	4.63196e-05	3.19266e-05	8.89701e-06	1.21021e-05
788	1.12756e-05	4.63071e-05	3.19555e-05	8.89572e-06	1.20966e-05
789	1.12884e-05	4.62946e-05	3.19197e-05	8.89444e-06	1.20973e-05
790	1.12957e-05	4.62821e-05	3.20021e-05	8.89315e-06	1.20951e-05
791	1.14281e-05	4.62696e-05	3.19384e-05	8.89187e-06	1.21031e-05
792	1.13578e-05	4.62571e-05	3.20511e-05	8.89059e-06	1.20962e-05
793	1.11736e-05	4.62447e-05	3.21083e-05	8.8893e-06	1.21017e-05
794	1.09551e-05	4.62322e-05	3.20435e-05	8.88802e-06	1.20927e-05
795	1.06924e-05	4.62198e-05	3.2022e-05	8.88674e-06	1.20916e-05
796	1.07143e-05	4.62074e-05	3.18684e-05	8.88546e-06	1.20781e-05
797	1.08966e-05	4.6195e-05	3.16702e-05	8.88418e-06	1.20758e-05
798	1.09481e-05	4.61826e-05	3.16863e-05	8.8829e-06	1.20847e-05
799	1.08209e-05	4.61702e-05	3.16275e-05	8.88162e-06	1.19367e-05
800	1.06274e-05	4.61578e-05	3.15186e-05	8.88034e-06	1.19304e-05
801	1.05213e-05	4.61455e-05	3.14958e-05	8.87906e-06	1.19263e-05
802	1.04832e-05	4.61331e-05	3.14076e-05	8.87778e-06	1.19333e-05
803	1.03232e-05	4.61208e-05	3.1504e-05	8.87651e-06	1.19342e-05
804	1.03402e-05	4.61085e-05	3.154e-05	8.87523e-06	1.19421e-05
805	1.03985e-05	4.60962e-05	3.1521e-05	8.87395e-06	1.19374e-05
806	1.02948e-05	4.60839e-05	3.15837e-05	8.87268e-06	1.19327e-05
807	1.03366e-05	4.60716e-05	3.13529e-05	8.8714e-06	1.19228e-05
808	1.04253e-05	4.60593e-05	3.11789e-05	8.87013e-06	1.19291e-05
809	1.03147e-05	4.60471e-05	3.10693e-05	8.86885e-06	1.1924e-05
810	1.02494e-05	4.60348e-05	3.09873e-05	8.86758e-06	1.19317e-05
811	1.02617e-05	4.60226e-05	3.09302e-05	8.86631e-06	1.19399e-05
812	1.03674e-05	4.60104e-05	3.08241e-05	8.86503e-06	1.19397e-05
813	1.06046e-05	4.59982e-05	3.06617e-05	8.86376e-06	1.19419e-05
814	1.06703e-05	4.5986e-05	3.06359e-05	8.86249e-06	1.19526e-05
815	1.0717e-05	3.57637e-05	3.05918e-05	8.86122e-06	1.19587e-05
816	1.07581e-05	3.57087e-05	3.05725e-05	8.85995e-06	1.18702e-05
817	1.07587e-05	3.56541e-05	3.058e-05	8.85868e-06	1.18726e-05
818	1.06481e-05	3.55997e-05	3.03445e-05	8.85741e-06	1.18759e-05
819	1.0723e-05	3.55456e-05	3.01284e-05	8.85614e-06	1.18776e-05
820	1.06562e-05	3.54919e-05	3.01572e-05	9.82144e-06	1.30367e-05
821	1.04157e-05	3.54384e-05	2.99086e-05	9.82151e-06	1.30245e-05
822	1.02602e-05	3.53851e-05	2.97127e-05	9.82158e-06	1.30323e-05
823	1.01616e-05	3.53322e-05	2.97894e-05	9.82164e-06	1.30318e-05
824	1.00474e-05	3.52796e-05	2.96811e-05	9.82171e-06	1.30251e-05
825	1.00941e-05	3.52272e-05	2.97429e-05	9.82178e-06	1.30277e-05
826	1.0078e-05	3.51751e-05	2.96056e-05	9.82185e-06	1.30323e-05
827	1.00952e-05	3.51232e-05	2.95213e-05	9.82191e-06	1.30246e-05
828	1.01679e-05	3.50717e-05	2.94091e-05	9.82198e-06	1.30281e-05
829	1.01889e-05	3.50204e-05	2.93229e-05	9.82205e-06	1.30287e-05
830	1.00368e-05	3.49693e-05	2.91687e-05	9.82212e-06	1.30211e-05
831	1.0168e-05	3.49185e-05	2.89854e-05	9.82218e-06	1.30167e-05
832	1.00658e-05	3.4868e-05	2.88988e-05	9.82225e-06	1.30219e-05
833	1.00892e-05	3.48178e-05	2.87734e-05	9.82232e-06	1.30134e-05
834	9.97512e-06	3.47677e-05	2.87125e-05	9.82239e-06	1.27482e-05
835	1.00081e-05	3.4718e-05	2.87915e-05	9.82245e-06	1.2741e-05
836	1.01602e-05	3.46685e-05	2.86645e-05	9.82252e-06	1.27453e-05
837	1.02872e-05	3.46192e-05	2.85179e-05	9.82259e-06	1.27458e-05
838	1.0079e-05	3.45702e-05	2.85676e-05	9.82266e-06	1.27497e-05
839	1.01285e-05	3.45214e-05	2.84633e-05	9.82272e-06	1.27486e-05
840	1.00945e-05	3.44729e-05	2.84849e-05	9.82279e-06	1.27592e-05
841	9.95759e-06	3.44246e-05	2.83752e-05	9.82286e-06	1.27627e-05
842	9.94526e-06	3.43766e-05	2.82307e-05	9.82293e-06	1.276e-05
843	9.72126e-06	3.43288e-05	2.80764e-05	9.82299e-06	1.27624e-05
844	9.50455e-06	3.42812e-05	2.8142e-05	9.82306e-06	1.27517e-05
845	9.60135e-06	3.42339e-05	2.79536e-05	9.82313e-06	1.27598e-05
846	9.76815e-06	3.41868e-05	2.77936e-05	9.82319e-06	1.27669e-05
847	9.78833e-06	3.41399e-05	2.77828e-05	9.82326e-06	1.27634e-05
848	9.77724e-06	3.40933e-05	2.78217e-05	9.82333e-06	1.25819e-05
849	9.73802e-06	3.40469e-05	2.76888e-05	9.8234e-06	1.25794e-05
850	9.73785e-06	3.40007e-05	2.75968e-05	9.82346e-06	1.257e-05
851	9.69478e-06	3.39547e-05	2.76638e-05	9.82353e-06	1.2566e-05
852	9.861e-06	3.3909e-05	2.76239e-05	9.8236e-06	1.25598e-05
853	9.97668e-06	3.38635e-05	2.76788e-05	9.82367e-06	1.25505e-05
854	9.81055e-06	3.38182e-05	2.81467e-05	9.82373e-06	1.25422e-05
855	9.8361e-06	3.37731e-05	2.80755e-05	9.8238e-06	1.25429e-05
856	9.70954e-06	3.37283e-05	2.80137e-05	9.82387e-06	1.25349e-05
857	9.57549e-06	3.36836e-05	2.78667e-05	9.82394e-06	1.2539e-05
858	9.62195e-06	3.36392e-05	2.78537e-05	9.824e-06	1.25435e-05
859	9.65849e-06	3.3595e-05	2.77789e-05	9.82407e-06	1.25503e-05
860	9.67304e-06	3.3551e-05	2.76841e-05	9.82414e-06	1.25394e-05
861	9.51396e-06	3.35072e-05	2.76773e-05	9.8242e-06	1.25335e-05
862	9.46442e-06	3.34636e-05	2.75925e-05	9.82427e-06	1.25102e-05
863	9.53778e-06	3.34203e-05	2.74854e-05	9.82434e-06	1.25202e-05
864	9.40881e-06	3.33771e-05	2.74459e-05	9.82441e-06	1.25246e-05
865	9.25295e-06	3.33341e-05	2.73434e-05	9.82447e-06	1.23983e-05
866	9.16859e-06	3.32914e-05	2.73015e-05	9.82454e-06	1.23937e-05
867	9.37605e-06	3.32488e-05	2.71552e-05	9.82461e-06	1.24e-05
868	9.29296e-06	3.32065e-05	2.70613e-05	9.82468e-06	1.2407e-05
869	9.34537e-06	3.31643e-05	2.70603e-05	9.82474e-06	1.24145e-05
870	9.21657e-06	3.31224e-05	2.70388e-05	9.82481e-06	1.24147e-05
871	9.33633e-06	3.30807e-05	2.70297e-05	9.82488e-06	1.24216e-05
872	9.23894e-06	3.30391e-05	2.68977e-05	9.82494e-06	1.24098e-05
873	9.13993e-06	3.29978e-05	2.68156e-05	9.82501e-06	1.24091e-05
874	9.27292e-06	3.29566e-05	2.68363e-05	9.82508e-06	1.24066e-05
875	9.13041e-06	3.29156e-05	2.6746e-05	9.82515e-06	1.24039e-05
876	9.30463e-06	3.28749e-05	2.67581e-05	9.82521e-06	1.2407e-05
877	9.23988e-06	3.28343e-05	2.68224e-05	9.82528e-06	1.24085e-05
878	9.37273e-06	3.27939e-05	2.68231e-05	9.82535e-06	1.24128e-05
879	9.35068e-06	3.27537e-05	2.66568e-05	9.82541e-06	1.24163e-05
880	9.36578e-06	3.27137e-05	2.6617e-05	9.82548e-06	1.24117e-05
881	9.46537e-06	3.26739e-05	2.65359e-05	9.82555e-06	1.24069e-05
882	9.49113e-06	3.26342e-05	2.64672e-05	9.82562e-06	1.24163e-05
883	9.45942e-06	3.25948e-05	2.64936e-05	9.82568e-06	1.2426e-05
884	9.56987e-06	3.25555e-05	2.63978e-05	9.82575e-06	1.2427e-05
885	9.54972e-06	3.25165e-05	2.63518e-05	9.82582e-06	1.24238e-05
886	9.71856e-06	3.24776e-05	2.63122e-05	9.82588e-06	1.24262e-05
887	9.60376e-06	3.24388e-05	2.62951e-05	9.82595e-06	1.24295e-05
888	9.69934e-06	3.24003e-05	2.62817e-05	9.82602e-06	1.23322e-05
889	9.40403e-06	3.2362e-05	2.62937e-05	9.82609e-06	1.23446e-05
890	9.21288e-06	3.23238e-05	2.63152e-05	9.82615e-06	1.23475e-05
891	8.98487e-06	3.22858e-05	2.62694e-05	9.82622e-06	1.23631e-05
892	9.03133e-06	3.22479e-05	2.63197e-05	9.82629e-06	1.23711e-05
893	8.99969e-06	3.22103e-05	2.63489e-05	9.82635e-06	1.2371e-05
894	9.05384e-06	3.21728e-05	2.62464e-05	9.82642e-06	1.23743e-05
895	9.04721e-06	3.21355e-05	2.61107e-05	9.82649e-06	1.2388e-05
896	9.04554e-06	3.20984e-05	2.59542e-05	9.82655e-06	1.23764e-05
897	9.00749e-06	3.20614e-05	2.58962e-05	9.82662e-06	1.23819e-05
898	9.04522e-06	3.20247e-05	2.5828e-05	9.82669e-06	1.23731e-05
899	9.17954e-06	3.1988e-05	2.59114e-05	9.82676e-06	1.23778e-05
900	9.17403e-06	3.19516e-05	2.5907e-05	9.82682e-06	1.23825e-05
901	9.11382e-06	3.19153e-05	2.58614e-05	9.82689e-06	1.23777e-05
902	9.22855e-06	3.18792e-05	2.58031e-05	9.82696e-06	1.23728e-05
903	9.13552e-06	3.18433e-05	2.57503e-05	9.82702e-06	1.23766e-05
904	9.25042e-06	3.18075e-05	2.5762e-05	9.82709e-06	1.2375e-05
905	9.36768e-06	3.17719e-05	2.57517e-05	9.82716e-06	1.23861e-05
906	9.21303e-06	3.17364e-05	2.56916e-05	9.82722e-06	1.23866e-05
907	9.28275e-06	3.17011e-05	2.56103e-05	9.82729e-06	1.23859e-05
908	9.37989e-06	3.1666e-05	2.55556e-05	9.82736e-06	1.23844e-05
909	9.42118e-06	3.1631e-05	2.57008e-05	9.82742e-06	1.22828e-05
910	9.44309e-06	3.15962e-05	2.56221e-05	9.82749e-06	1.22841e-05
911	9.43286e-06	3.15616e-05	2.56541e-05	9.82756e-06	1.228e-05
912	9.55476e-06	3.15271e-05	2.55992e-05	9.82763e-06	1.22818e-05
913	9.62281e-06	3.14927e-05	2.56244e-05	9.82769e-06	1.21666e-05
914	9.75197e-06	3.14586e-05	2.55743e-05	9.82776e-06	1.21688e-05
915	9.77914e-06	3.14245e-05	2.54333e-05	9.82783e-06	1.21645e-05
916	9.72289e-06	3.13907e-05	2.53688e-05	9.82789e-06	1.21628e-05
917	9.75444e-06	3.1357e-05	2.52486e-05	9.82796e-06	1.21595e-05
918	9.59042e-06	3.13234e-05	2.51382e-05	9.82803e-06	1.2152e-05
919	9.51426e-06	3.129e-05	2.50541e-05	9.82809e-06	1.21481e-05
920	9.54757e-06	3.12567e-05	2.50834e-05	9.82816e-06	1.21475e-05
921	9.78042e-06	3.12236e-05	2.50425e-05	9.82823e-06	1.2147e-05
922	9.86766e-06	3.11907e-05	2.51528e-05	9.82829e-06	1.21471e-05
923	9.74313e-06	3.11579e-05	2.51675e-05	9.82836e-06	1.2147e-05
924	9.71797e-06	3.11252e-05	2.51065e-05	9.82843e-06	1.21512e-05
925	9.81323e-06	3.10927e-05	2.51177e-05	9.82849e-06	1.21598e-05
926	9.79551e-06	3.10604e-05	2.51108e-05	9.82856e-06	1.21594e-05
927	9.81046e-06	3.10281e-05	2.50316e-05	9.82863e-06	1.21655e-05
928	9.69861e-06	3.09961e-05	2.48973e-05	9.82869e-06	1.21651e-05
929	9.70839e-06	3.09641e-05	2.49035e-05	9.04913e-06	1.21792e-05
930	9.76494e-06	3.09324e-05	2.47557e-05	9.04772e-06	1.2178e-05
931	9.6991e-06	3.09007e-05	2.46837e-05	9.04632e-06	1.21802e-05
932	9.69434e-06	3.08692e-05	2.46745e-05	9.04492e-06	1.21808e-05
933	9.46564e-06	3.08379e-05	2.46269e-05	9.04351e-06	1.21801e-05
934	9.44216e-06	3.08067e-05	2.44199e-05	9.04211e-06	1.21786e-05
935	9.42703e-06	3.07756e-05	2.44242e-05	9.04071e-06	1.21821e-05
936	9.44988e-06	3.07447e-05	2.45252e-05	9.03931e-06	1.21825e-05
937	9.58909e-06	3.07139e-05	2.44954e-05	9.03791e-06	1.21884e-05
938	9.53048e-06	3.06832e-05	2.45391e-05	9.03651e-06	1.21854e-05
939	9.57983e-06	3.06527e-05	2.45442e-05	9.03511e-06	1.21914e-05
940	9.6917e-06	3.06223e-05	2.44295e-05	1.00188e-05	1.32123e-05
941	9.74307e-06	3.05921e-05	2.45112e-05	1.00188e-05	1.32029e-05
942	9.72099e-06	3.0562e-05	2.45285e-05	1.00188e-05	1.31966e-05
943	9.79956e-06	3.0532e-05	2.45724e-05	1.00188e-05	1.32123e-05
944	9.73765e-06	3.05021e-05	2.4624e-05	1.00188e-05	1.3211e-05
945	9.75298e-06	3.04724e-05	2.45919e-05	1.00187e-05	1.32246e-05
946	9.73877e-06	3.04428e-05	2.43954e-05	1.00187e-05	1.32324e-05
947	9.75572e-06	3.04134e-05	2.43535e-05	1.00187e-05	1.32253e-05
948	9.77451e-06	3.03841e-05	2.43042e-05	1.00187e-05	1.32186e-05
949	9.84975e-06	3.03549e-05	2.41976e-05	1.00187e-05	1.3218e-05
950	9.77984e-06	3.03258e-05	2.41626e-05	1.00187e-05	1.32177e-05
951	9.92607e-06	3.02969e-05	2.41299e-05	1.00187e-05	1.3206e-05
952	1.01504e-05	3.02681e-05	2.39819e-05	1.00187e-05	1.31919e-05
953	1.0149e-05	3.02395e-05	2.38817e-05	1.00187e-05	1.31885e-05
954	1.01367e-05	3.02109e-05	2.38517e-05	1.00187e-05	1.31868e-05
955	9.98146e-06	3.01825e-05	2.38218e-05	1.00187e-05	1.31926e-05
956	1.00488e-05	3.01542e-05	2.37151e-05	1.00187e-05	1.31932e-05
957	1.00145e-05	3.0126e-05	2.36254e-05	1.00187e-05	1.32015e-05
958	1.00385e-05	3.0098e-05	2.35667e-05	1.00187e-05	1.32047e-05
959	9.89651e-06	3.00701e-05	2.36225e-05	1.00186e-05	1.31979e-05
960	9.83349e-06	3.00423e-05	2.36355e-05	1.00186e-05	1.32054e-05
961	9.70278e-06	3.00146e-05	2.36239e-05	1.00186e-05	1.31945e-05
962	9.66764e-06	2.99871e-05	2.35555e-05	1.00186e-05	1.31556e-05
963	9.56411e-06	2.99596e-05	2.35579e-05	1.00186e-05	1.31501e-05
964	9.65234e-06	2.99323e-05	2.34268e-05	1.00186e-05	1.31542e-05
965	9.71172e-06	2.99052e-05	2.3313e-05	1.00186e-05	1.31524e-05
966	9.71262e-06	2.98781e-05	2.33003e-05	1.00186e-05	1.31499e-05
967	9.82296e-06	2.98511e-05	2.32183e-05	1.00186e-05	1.3149e-05
968	9.7904e-06	2.98243e-05	2.31558e-05	1.00186e-05	1.31433e-05
969	9.77464e-06	2.97976e-05	2.31129e-05	1.00186e-05	1.314e-05
970	9.64796e-06	2.9771e-05	2.29541e-05	1.00186e-05	1.31413e-05
971	9.62839e-06	2.97445e-05	2.2942e-05	1.00186e-05	1.31488e-05
972	9.80537e-06	2.97182e-05	2.27017e-05	1.00186e-05	1.31605e-05
973	9.97547e-06	2.96919e-05	2.26728e-05	1.00185e-05	1.31597e-05
974	1.00386e-05	2.96658e-05	2.26727e-05	1.00185e-05	1.3149e-05
975	1.0215e-05	2.96398e-05	2.24837e-05	1.00185e-05	1.31494e-05
976	1.01666e-05	2.96139e-05	2.23451e-05	1.00185e-05	1.31259e-05
977	1.01629e-05	2.95881e-05	2.21914e-05	1.00185e-05	1.31331e-05
978	1.00945e-05	2.95624e-05	2.21448e-05	1.00185e-05	1.31348e-05
979	1.00691e-05	2.95368e-05	2.21254e-05	1.00185e-05	1.31359e-05
980	1.00976e-05	2.95114e-05	2.21637e-05	1.00185e-05	1.31369e-05
981	1.01996e-05	2.94861e-05	2.20538e-05	1.00185e-05	1.31233e-05
982	1.00344e-05	2.94608e-05	2.20223e-05	1.00185e-05	1.31317e-05
983	1.00233e-05	2.94357e-05	2.20817e-05	1.00185e-05	1.31257e-05
984	9.99249e-06	2.94107e-05	2.21697e-05	1.00185e-05	1.31276e-05
985	9.99322e-06	2.93858e-05	2.2238e-05	1.00185e-05	1.31299e-05
986	1.00147e-05	2.9361e-05	2.22297e-05	1.00185e-05	1.31338e-05
987	1.00329e-05	2.93363e-05	2.21847e-05	1.00184e-05	1.3142e-05
988	1.00879e-05	2.93117e-05	2.22635e-05	1.00184e-05	1.31463e-05
989	1.00158e-05	2.92872e-05	2.22979e-05	1.00184e-05	1.31533e-05
990	1.00833e-05	2.92629e-05	2.21449e-05	1.00184e-05	1.31411e-05
991	1.00607e-05	2.92386e-05	2.1987e-05	1.00184e-05	1.31391e-05
992	1.01617e-05	2.92145e-05	2.19851e-05	1.00184e-05	1.31376e-05
993	1.00821e-05	2.91904e-05	2.18031e-05	1.00184e-05	1.31229e-05
994	1.005e-05	2.91665e-05	2.17039e-05	1.00184e-05	1.3122e-05
995	1.01477e-05	2.91426e-05	2.17047e-05	1.00184e-05	1.31233e-05
996	1.00969e-05	2.91189e-05	2.17031e-05	1.00184e-05	1.31209e-05
997	1.02932e-05	2.90952e-05	2.17191e-05	1.00184e-05	1.31258e-05
998	1.03451e-05	2.90717e-05	2.14974e-05	1.00184e-05	1.31224e-05
999	1.02226e-05	2.90483e-05	2.15364e-05	1.00184e-05	1.31232e-05
1000	1.01962e-05	2.90249e-05	2.15643e-05	1.00184e-05	1.3133e-05
1001	1.01567e-05	2.90017e-05	2.16087e-05	1.00183e-05	1.31366e-05
1002	1.03489e-05	2.89786e-05	2.13934e-05	1.00183e-05	1.31503e-05
1003	1.03862e-05	2.89555e-05	2.14178e-05	1.00183e-05	1.3143e-05
1004	1.02019e-05	2.89326e-05	2.1325e-05	1.00183e-05	1.31304e-05
1005	1.02989e-05	4.25788e-05	3.09691e-05	1.00183e-05	1.31264e-05
1006	1.02622e-05	4.25737e-05	3.08858e-05	1.00183e-05	1.31186e-05
1007	1.01877e-05	4.25687e-05	3.09046e-05	1.00183e-05	1.3108e-05
1008	1.02074e-05	4.25636e-05	3.08848e-05	1.00183e-05	1.3096e-05
1009	1.03082e-05	4.25587e-05	3.08575e-05	1.00183e-05	1.30902e-05
1010	1.02036e-05	4.25537e-05	3.08336e-05	1.00183e-05	1.30977e-05
1011	1.01495e-05	4.25488e-05	3.05766e-05	1.00183e-05	1.30774e-05
1012	1.00372e-05	4.25439e-05	3.05458e-05	1.00183e-05	1.30733e-05
1013	9.983e-06	4.2539e-05	3.05583e-05	1.00183e-05	1.30635e-05
1014	1.02256e-05	4.25341e-05	3.06691e-05	1.00183e-05	1.30708e-05
1015	1.0174e-05	4.25293e-05	3.0619e-05	1.00182e-05	1.307e-05
1016	1.01424e-05	4.25245e-05	3.04789e-05	1.00182e-05	1.30678e-05
1017	1.00605e-05	4.25197e-05	3.03498e-05	1.00182e-05	1.30567e-05
1018	1.00916e-05	4.2515e-05	3.03396e-05	1.00182e-05	1.30565e-05
1019	1.01775e-05	4.25102e-05	3.03885e-05	1.00182e-05	1.30518e-05
1020	1.02277e-05	4.25055e-05	3.03803e-05	1.00182e-05	1.30499e-05
1021	1.0119e-05	4.25008e-05	3.02772e-05	1.00182e-05	1.30549e-05
1022	1.01967e-05	4.24961e-05	3.01304e-05	1.00182e-05	1.30596e-05
1023	1.02729e-05	4.24914e-05	3.00696e-05	1.00182e-05	1.30636e-05
1024	1.01239e-05	4.24867e-05	3.00356e-05	1.00182e-05	1.3062e-05
1025	9.99927e-06	4.24821e-05	2.99243e-05	1.00182e-05	1.30758e-05
1026	1.00791e-05	4.24775e-05	2.98573e-05	1.00182e-05	1.30751e-05
1027	1.01292e-05	4.24728e-05	2.98996e-05	1.00182e-05	1.30824e-05
1028	1.00745e-05	4.24682e-05	2.99005e-05	1.00182e-05	1.30636e-05
1029	1.02218e-05	4.24636e-05	2.97943e-05	1.00181e-05	1.30714e-05
1030	1.02857e-05	4.2459e-05	2.97028e-05	1.00181e-05	1.30708e-05
1031	1.03056e-05	4.24544e-05	2.96133e-05	1.00181e-05	1.30719e-05
1032	1.01805e-05	4.24498e-05	2.95534e-05	1.00181e-05	1.30791e-05
1033	1.0094e-05	4.24453e-05	2.95178e-05	1.00181e-05	1.3081e-05
1034	1.01274e-05	4.24407e-05	2.9394e-05	1.00181e-05	1.30828e-05
1035	1.01272e-05	4.24362e-05	2.92809e-05	1.00181e-05	1.30859e-05
1036	1.01711e-05	4.24316e-05	2.92796e-05	1.00181e-05	1.30882e-05
1037	1.01565e-05	4.24271e-05	2.92982e-05	1.00181e-05	1.30809e-05
1038	1.01039e-05	4.24225e-05	2.92753e-05	1.00181e-05	1.30926e-05
1039	9.90119e-06	4.2418e-05	2.9068e-05	1.00181e-05	1.30931e-05
1040	9.78257e-06	4.24135e-05	2.90605e-05	1.00181e-05	1.30956e-05
1041	9.82843e-06	4.2409e-05	2.91386e-05	1.00181e-05	1.31013e-05
1042	9.91179e-06	4.24045e-05	2.92028e-05	1.00181e-05	1.31002e-05
1043	1.00349e-05	4.24e-05	2.90909e-05	1.0018e-05	1.30939e-05
1044	9.96628e-06	4.23955e-05	2.89386e-05	1.0018e-05	1.3102e-05
1045	1.00605e-05	4.2391e-05	2.87981e-05	1.0018e-05	1.31021e-05
1046	9.99881e-06	4.23865e-05	2.87289e-05	1.0018e-05	1.3104e-05
1047	9.87852e-06	4.2382e-05	2.87448e-05	1.0018e-05	1.3107e-05
1048	1.00447e-05	4.23775e-05	2.85867e-05	1.0018e-05	1.3104e-05
1049	1.01871e-05	4.2373e-05	2.85232e-05	1.0018e-05	1.31002e-05
1050	1.01682e-05	4.23686e-05	2.83736e-05	1.0018e-05	1.30882e-05
1051	1.02361e-05	4.23641e-05	2.8197e-05	1.0018e-05	1.30942e-05
1052	1.01763e-05	4.23596e-05	2.79819e-05	1.0018e-05	1.30977e-05
1053	1.02345e-05	4.23552e-05	2.79252e-05	1.0018e-05	1.30958e-05
1054	1.02307e-05	4.23507e-05	2.78952e-05	1.0018e-05	1.3093e-05
1055	1.02881e-05	4.23462e-05	2.80625e-05	1.0018e-05	1.31006e-05
1056	1.03859e-05	4.23418e-05	2.80269e-05	1.0018e-05	1.31141e-05
1057	1.04053e-05	4.23374e-05	2.80108e-05	1.00179e-05	1.31127e-05
1058	1.04738e-05	4.23329e-05	2.78961e-05	1.00179e-05	1.30971e-05
1059	1.05069e-05	4.23285e-05	2.78982e-05	1.00179e-05	1.3101e-05
1060	1.06e-05	4.2324e-05	2.79724e-05	1.00179e-05	1.3098e-05
1061	1.04457e-05	4.23196e-05	2.7955e-05	1.00179e-05	1.31023e-05
1062	1.03953e-05	4.23152e-05	2.79468e-05	1.00179e-05	1.30977e-05
1063	1.05292e-05	4.23108e-05	2.79283e-05	1.00179e-05	1.3101e-05
1064	1.06049e-05	4.23063e-05	2.78582e-05	1.00179e-05	1.31048e-05
1065	1.05255e-05	4.23019e-05	2.78906e-05	1.00179e-05	1.30915e-05
1066	1.06177e-05	4.22975e-05	2.77684e-05	1.00179e-05	1.30798e-05
1067	1.04306e-05	4.22931e-05	2.76063e-05	1.00179e-05	1.30749e-05
1068	1.04026e-05	4.22887e-05	2.76871e-05	1.00179e-05	1.30674e-05
1069	1.06119e-05	4.22843e-05	2.7773e-05	1.00179e-05	1.30668e-05
1070	1.07334e-05	4.22799e-05	2.77094e-05	1.00179e-05	1.30507e-05
1071	1.07776e-05	4.22755e-05	2.77257e-05	1.00178e-05	1.30526e-05
1072	1.0654e-05	4.22711e-05	2.76366e-05	1.00178e-05	1.30656e-05
1073	1.06411e-05	4.22667e-05	2.76341e-05	1.00178e-05	1.30674e-05
1074	1.08018e-05	4.22623e-05	2.75239e-05	1.00178e-05	1.30588e-05
1075	1.07702e-05	4.22579e-05	2.73967e-05	1.00178e-05	1.30563e-05
1076	1.07961e-05	4.22535e-05	2.73014e-05	1.00178e-05	1.30548e-05
1077	1.08725e-05	4.22492e-05	2.72078e-05	1.00178e-05	1.30503e-05
1078	1.08827e-05	4.22448e-05	2.72486e-05	1.00178e-05	1.30407e-05
1079	1.07622e-05	4.22404e-05	2.72624e-05	1.00178e-05	1.30425e-05
1080	1.10292e-05	4.22361e-05	2.72652e-05	1.00178e-05	1.30381e-05
1081	1.11749e-05	4.22317e-05	2.73046e-05	1.00178e-05	1.30388e-05
1082	1.11229e-05	4.22273e-05	2.71673e-05	1.00178e-05	1.30448e-05
1083	1.1075e-05	4.2223e-05	2.7225e-05	1.00178e-05	1.30379e-05
1084	1.09252e-05	4.22186e-05	2.69791e-05	1.00178e-05	1.30341e-05
1085	1.08655e-05	4.22143e-05	2.6988e-05	1.00177e-05	1.30281e-05
1086	1.0798e-05	4.22099e-05	2.69219e-05	1.00177e-05	1.30247e-05
1087	1.08511e-05	4.22056e-05	2.68106e-05	1.00177e-05	1.30328e-05
1088	1.09443e-05	4.22013e-05	2.68199e-05	1.00177e-05	1.3031e-05
1089	1.09542e-05	4.21969e-05	2.69089e-05	1.00177e-05	1.30419e-05
1090	1.08745e-05	4.21926e-05	2.69323e-05	1.00177e-05	1.3052e-05
1091	1.07935e-05	4.21883e-05	2.70741e-05	1.00177e-05	1.30514e-05
1092	1.07934e-05	4.21839e-05	2.68593e-05	1.00177e-05	1.30458e-05
1093	1.07806e-05	4.21796e-05	2.68384e-05	1.00177e-05	1.30408e-05
1094	1.09595e-05	4.21753e-05	2.69513e-05	1.00177e-05	1.30462e-05
1095	1.09972e-05	4.2171e-05	2.70954e-05	1.00177e-05	1.30416e-05
1096	1.08841e-05	4.21667e-05	2.69895e-05	1.00177e-05	1.30379e-05
1097	1.08892e-05	4.21624e-05	2.70376e-05	1.00177e-05	1.30297e-05
1098	1.09538e-05	4.21581e-05	2.70326e-05	1.00177e-05	1.30151e-05
1099	1.0829e-05	4.21538e-05	2.70004e-05	1.00176e-05	1.30165e-05
1100	1.09543e-05	4.21495e-05	2.7074e-05	1.00176e-05	1.30263e-05
1101	1.11384e-05	4.21452e-05	2.71088e-05	1.00176e-05	1.30292e-05
1102	1.09829e-05	4.21409e-05	2.70817e-05	1.00176e-05	1.30321e-05
1103	1.10506e-05	4.21366e-05	2.70254e-05	1.00176e-05	1.30356e-05
1104	1.1126e-05	4.21324e-05	2.69697e-05	1.00176e-05	1.30382e-05
1105	1.10332e-05	4.21281e-05	2.68741e-05	1.00176e-05	1.30422e-05
1106	1.09242e-05	4.21238e-05	2.69013e-05	1.00176e-05	1.30401e-05
1107	1.11032e-05	4.21196e-05	2.6997e-05	1.00176e-05	1.30386e-05
1108	1.12051e-05	4.21153e-05	2.70964e-05	1.00176e-05	1.30378e-05
1109	1.11813e-05	4.21111e-05	2.6878e-05	1.00176e-05	1.30313e-05
1110	1.11757e-05	4.21068e-05	2.68104e-05	1.00176e-05	1.30361e-05
1111	1.10652e-05	4.21026e-05	2.67724e-05	1.00176e-05	1.30388e-05
1112	1.11978e-05	4.20983e-05	2.67129e-05	1.00176e-05	1.30415e-05
1113	1.10501e-05	4.20941e-05	2.65583e-05	1.00175e-05	1.30462e-05
1114	1.10019e-05	4.20899e-05	2.64782e-05	1.00175e-05	1.30445e-05
1115	1.09719e-05	4.20856e-05	2.64347e-05	1.00175e-05	1.30461e-05
1116	1.08127e-05	4.20814e-05	2.6329e-05	1.00175e-05	1.30529e-05
1117	1.06421e-05	4.20772e-05	2.6284e-05	1.00175e-05	1.30555e-05
1118	1.06366e-05	4.2073e-05	2.62434e-05	1.00175e-05	1.3049e-05
1119	1.07099e-05	4.20688e-05	2.62585e-05	1.00175e-05	1.30686e-05
1120	1.08097e-05	4.20646e-05	2.60132e-05	1.00175e-05	1.30735e-05
1121	1.07422e-05	4.20604e-05	2.59794e-05	1.00175e-05	1.30735e-05
1122	1.07308e-05	4.20562e-05	2.60263e-05	1.00175e-05	1.30781e-05
1123	1.07735e-05	4.2052e-05	2.62215e-05	1.00175e-05	1.30859e-05
1124	1.07032e-05	4.20478e-05	2.61782e-05	1.00175e-05	1.30836e-05
1125	1.08632e-05	4.20436e-05	2.60541e-05	1.00175e-05	1.30838e-05
1126	1.0883e-05	4.20394e-05	2.60516e-05	1.00175e-05	1.30827e-05
1127	1.091e-05	4.20352e-05	2.59854e-05	1.00174e-05	1.30806e-05
1128	1.08975e-05	4.20311e-05	2.58901e-05	1.00174e-05	1.30793e-05
1129	1.07433e-05	4.20269e-05	2.59475e-05	1.00174e-05	1.30778e-05
1130	1.08568e-05	4.20228e-05	2.61356e-05	1.00174e-05	1.30805e-05
1131	1.06853e-05	4.20186e-05	2.6207e-05	1.00174e-05	1.30783e-05
1132	1.06078e-05	4.20145e-05	2.62243e-05	1.00174e-05	1.3087e-05
1133	1.04392e-05	4.20103e-05	2.61744e-05	1.00174e-05	1.30724e-05
1134	1.0376e-05	4.20062e-05	2.6011e-05	1.00174e-05	1.30778e-05
1135	1.03003e-05	4.2002e-05	2.61219e-05	1.00174e-05	1.30871e-05
1136	1.02692e-05	4.19979e-05	2.60583e-05	1.00174e-05	1.3084e-05
1137	1.03161e-05	4.19938e-05	2.60639e-05	1.00174e-05	1.30881e-05
1138	1.02994e-05	4.19897e-05	2.58799e-05	1.00174e-05	1.30831e-05
1139	1.03524e-05	4.19856e-05	2.58356e-05	1.00174e-05	1.30762e-05
1140	1.03504e-05	4.19814e-05	2.59007e-05	1.00174e-05	1.30793e-05
1141	1.03476e-05	4.19773e-05	2.60192e-05	1.00173e-05	1.30755e-05
1142	1.02712e-05	4.19732e-05	2.60399e-05	1.00173e-05	1.3071e-05
1143	1.01092e-05	4.19691e-05	2.60441e-05	1.00173e-05	1.30625e-05
1144	1.00931e-05	4.19651e-05	2.61751e-05	1.00173e-05	1.30601e-05
1145	1.01677e-05	4.1961e-05	2.62808e-05	1.00173e-05	1.30619e-05
1146	1.01828e-05	4.19569e-05	2.63563e-05	1.00173e-05	1.30675e-05
1147	1.02661e-05	4.19528e-05	2.61304e-05	1.00173e-05	1.30736e-05
1148	1.03709e-05	4.19487e-05	2.6145e-05	1.00173e-05	1.30641e-05
1149	1.03314e-05	4.19447e-05	2.6056e-05	1.00173e-05	1.30645e-05
1150	1.02799e-05	4.19406e-05	2.60317e-05	1.00173e-05	1.30676e-05
1151	1.02556e-05	4.19366e-05	2.61061e-05	1.00173e-05	1.30645e-05
1152	1.00538e-05	4.19325e-05	2.61243e-05	1.00173e-05	1.30635e-05
1153	1.00151e-05	4.19285e-05	2.60726e-05	1.00173e-05	1.30628e-05
1154	1.00848e-05	4.19244e-05	2.60447e-05	1.00173e-05	1.30734e-05
1155	1.00133e-05	4.19204e-05	2.59223e-05	1.00173e-05	1.30784e-05
1156	1.01298e-05	4.19164e-05	2.59938e-05	1.00172e-05	1.30794e-05
1157	1.01578e-05	4.19124e-05	2.60574e-05	1.00172e-05	1.30958e-05
1158	1.01936e-05	4.19083e-05	2.61921e-05	1.00172e-05	1.30929e-05
1159	1.03199e-05	4.19043e-05	2.63628e-05	1.00172e-05	1.28382e-05
1160	1.02056e-05	4.19003e-05	2.63436e-05	1.00172e-05	1.28415e-05
1161	1.03758e-05	4.18963e-05	2.61643e-05	1.00172e-05	1.28491e-05
1162	1.02283e-05	4.18923e-05	2.60409e-05	1.00172e-05	1.28441e-05
1163	1.02928e-05	4.18883e-05	2.60432e-05	1.00172e-05	1.28396e-05
1164	1.03437e-05	4.18843e-05	2.58429e-05	1.00172e-05	1.28463e-05
1165	1.03035e-05	4.18804e-05	2.57061e-05	1.00172e-05	1.28313e-05
1166	1.04267e-05	4.18764e-05	2.5637e-05	1.00172e-05	1.28204e-05
1167	1.0435e-05	4.18724e-05	2.54863e-05	1.00172e-05	1.28167e-05
1168	1.06525e-05	4.18685e-05	2.53871e-05	1.00172e-05	1.28224e-05
1169	1.06596e-05	4.18645e-05	2.54416e-05	1.00172e-05	1.28258e-05
1170	1.06219e-05	4.18606e-05	2.53857e-05	1.00171e-05	1.28359e-05
1171	1.05825e-05	4.18566e-05	2.54838e-05	1.00171e-05	1.28347e-05
1172	1.05032e-05	4.18527e-05	2.53489e-05	1.00171e-05	1.28267e-05
1173	1.06962e-05	4.18487e-05	2.52537e-05	1.00171e-05	1.28195e-05
1174	1.07912e-05	4.18448e-05	2.52155e-05	1.00171e-05	1.28279e-05
1175	1.08584e-05	4.18409e-05	2.52633e-05	1.00171e-05	1.28233e-05
1176	1.08673e-05	4.18369e-05	2.52782e-05	1.00171e-05	1.28333e-05
1177	1.08631e-05	4.1833e-05	2.52694e-05	1.00171e-05	1.28347e-05
1178	1.09997e-05	4.18291e-05	2.52675e-05	1.00171e-05	1.28361e-05
1179	1.10524e-05	4.18252e-05	2.51619e-05	1.00171e-05	1.28403e-05
1180	1.10807e-05	4.18213e-05	2.51699e-05	1.00171e-05	1.28438e-05
1181	1.12179e-05	4.18174e-05	2.50492e-05	1.00171e-05	1.28335e-05
1182	1.13096e-05	4.18135e-05	2.49351e-05	1.00171e-05	1.2524e-05
1183	1.14596e-05	4.18097e-05	2.49473e-05	1.00171e-05	1.25119e-05
1184	1.13236e-05	4.18058e-05	2.50178e-05	1.0017e-05	1.25157e-05
1185	1.13988e-05	4.18019e-05	2.49345e-05	1.0017e-05	1.25124e-05
1186	1.15882e-05	4.17981e-05	2.49167e-05	1.0017e-05	1.25047e-05
1187	1.16141e-05	4.17942e-05	2.47885e-05	1.0017e-05	1.23474e-05
1188	1.16067e-05	4.17903e-05	2.46794e-05	1.0017e-05	1.23497e-05
1189	1.16277e-05	4.17865e-05	2.47697e-05	1.0017e-05	1.23471e-05
1190	1.16036e-05	4.17827e-05	2.47406e-05	1.0017e-05	1.2352e-05
1191	1.15466e-05	4.17788e-05	2.47755e-05	1.0017e-05	1.235e-05
1192	1.15584e-05	4.1775e-05	2.44768e-05	1.0017e-05	1.23497e-05
1193	1.15943e-05	4.17712e-05	2.46853e-05	1.0017e-05	1.23478e-05
1194	1.15381e-05	4.17673e-05	2.46686e-05	1.0017e-05	1.23469e-05
1195	1.15329e-05	4.17635e-05	2.46376e-05	1.0017e-05	1.2347e-05
1196	1.16692e-05	4.17597e-05	2.46768e-05	1.0017e-05	1.2352e-05
1197	1.17358e-05	4.17559e-05	2.47131e-05	1.0017e-05	1.23637e-05
1198	1.17059e-05	4.17521e-05	2.4736e-05	1.0017e-05	1.23679e-05
1199	1.16913e-05	4.17483e-05	2.46575e-05	1.00169e-05	1.23684e-05
1200	1.17461e-05	4.17445e-05	2.48135e-05	1.00169e-05	1.23741e-05
1201	1.16774e-05	3.08806e-05	2.46691e-05	1.00169e-05	1.23754e-05
1202	1.1814e-05	3.08439e-05	2.46098e-05	1.00169e-05	1.23886e-05
1203	1.17821e-05	3.08075e-05	2.47122e-05	1.00169e-05	1.2389e-05
1204	1.17993e-05	3.07714e-05	2.45538e-05	1.00169e-05	1.23866e-05
1205	1.20062e-05	3.07355e-05	2.45758e-05	1.00169e-05	1.23916e-05
1206	1.20229e-05	3.06998e-05	2.45509e-05	1.00169e-05	1.23895e-05
1207	1.1981e-05	3.06644e-05	2.44722e-05	1.00169e-05	1.23935e-05
1208	1.2075e-05	3.06292e-05	2.4507e-05	1.00169e-05	1.23884e-05
1209	1.20575e-05	3.05942e-05	2.45116e-05	1.00169e-05	1.23921e-05
1210	1.21011e-05	3.05595e-05	2.42755e-05	1.00169e-05	1.23961e-05
1211	1.20878e-05	3.05249e-05	2.41886e-05	1.00169e-05	1.23868e-05
1212	1.20677e-05	3.04906e-05	2.40382e-05	1.00169e-05	1.23843e-05
1213	1.20011e-05	3.04565e-05	2.40313e-05	1.00168e-05	1.23794e-05
1214	1.19921e-05	3.04227e-05	2.38318e-05	1.00168e-05	1.23829e-05
1215	1.21431e-05	3.0389e-05	2.37924e-05	1.00168e-05	1.23863e-05
1216	1.20019e-05	3.03555e-05	2.38074e-05	1.00168e-05	1.23849e-05
1217	1.19934e-05	3.03223e-05	2.38551e-05	1.00168e-05	1.23733e-05
1218	1.18071e-05	3.02892e-05	2.3912e-05	1.00168e-05	1.23734e-05
1219	1.19031e-05	3.02564e-05	2.37653e-05	1.00168e-05	1.23809e-05
1220	1.19946e-05	3.02237e-05	2.36734e-05	1.00168e-05	1.23808e-05
1221	1.20234e-05	3.01913e-05	2.35827e-05	1.00168e-05	1.23815e-05
1222	1.19786e-05	3.0159e-05	2.36518e-05	1.00168e-05	1.23749e-05
1223	1.20621e-05	3.0127e-05	2.35525e-05	1.00168e-05	1.21015e-05
1224	1.21728e-05	3.00951e-05	2.34473e-05	1.00168e-05	1.19583e-05
1225	1.22602e-05	3.00634e-05	2.33466e-05	1.00168e-05	1.19644e-05
1226	1.23269e-05	3.00319e-05	2.33825e-05	1.00168e-05	1.1963e-05
1227	1.21623e-05	3.00006e-05	2.35264e-05	1.00168e-05	1.19615e-05
1228	1.2169e-05	2.99695e-05	2.35362e-05	1.00167e-05	1.19711e-05
1229	1.20747e-05	2.99385e-05	2.35842e-05	1.00167e-05	1.19817e-05
1230	1.20478e-05	2.99078e-05	2.34618e-05	1.00167e-05	1.1979e-05
1231	1.22105e-05	2.98772e-05	2.34294e-05	1.00167e-05	1.19799e-05
1232	1.22767e-05	2.98468e-05	2.3419e-05	1.00167e-05	1.19729e-05
1233	1.22948e-05	2.98166e-05	2.32842e-05	1.00167e-05	1.19805e-05
1234	1.23709e-05	2.97865e-05	2.30831e-05	1.00167e-05	1.19859e-05
1235	1.24011e-05	2.97566e-05	2.30811e-05	1.08426e-05	1.34345e-05
1236	1.23992e-05	2.97269e-05	2.30061e-05	1.08437e-05	1.34368e-05
1237	1.24391e-05	2.96974e-05	2.30496e-05	1.08447e-05	1.34462e-05
1238	1.23446e-05	2.9668e-05	2.3069e-05	1.08458e-05	1.34435e-05
1239	1.23574e-05	2.96388e-05	2.30341e-05	1.08468e-05	1.34363e-05
1240	1.23832e-05	2.96097e-05	2.31489e-05	1.08479e-05	1.34439e-05
1241	1.24186e-05	2.95809e-05	2.31906e-05	1.0849e-05	1.34424e-05
1242	1.24238e-05	2.95522e-05	2.3181e-05	1.085e-05	1.34357e-05
1243	1.25801e-05	2.95236e-05	2.31724e-05	1.08511e-05	1.34401e-05
1244	1.26065e-05	2.94952e-05	2.31124e-05	1.08522e-05	1.34328e-05
1245	1.26526e-05	2.9467e-05	2.29916e-05	1.08532e-05	1.34392e-05
1246	1.27607e-05	2.94389e-05	2.29121e-05	1.08543e-05	1.34404e-05
1247	1.28264e-05	2.9411e-05	2.28726e-05	1.08554e-05	1.34602e-05
1248	1.28496e-05	2.93832e-05	2.28581e-05	1.08564e-05	1.3452e-05
1249	1.28768e-05	2.93556e-05	2.28267e-05	1.08575e-05	1.34543e-05
1250	1.28634e-05	2.93281e-05	2.26713e-05	1.08585e-05	1.34616e-05
1251	1.29949e-05	2.93008e-05	2.25677e-05	1.08596e-05	1.34671e-05
1252	1.27365e-05	2.92737e-05	2.26237e-05	1.08607e-05	1.34639e-05
1253	1.28287e-05	2.92467e-05	2.26403e-05	1.08617e-05	1.34666e-05
1254	1.27738e-05	2.92198e-05	2.23877e-05	1.08628e-05	1.34625e-05
1255	1.27264e-05	2.91931e-05	2.2489e-05	1.08639e-05	1.346e-05
1256	1.27783e-05	2.91665e-05	2.24711e-05	1.08649e-05	1.34633e-05
1257	1.27284e-05	2.91401e-05	2.22592e-05	1.0866e-05	1.34594e-05
1258	1.28703e-05	2.91138e-05	2.21648e-05	1.08671e-05	1.34573e-05
1259	1.27478e-05	2.90877e-05	2.2087e-05	1.08681e-05	1.34549e-05
1260	1.28706e-05	2.90617e-05	2.20786e-05	1.08692e-05	1.34514e-05
1261	1.29278e-05	2.90359e-05	2.17913e-05	1.08703e-05	1.34451e-05
1262	1.2923e-05	2.90101e-05	2.19321e-05	1.08713e-05	1.34402e-05
1263	1.30846e-05	2.89846e-05	2.18937e-05	1.08724e-05	1.34405e-05
1264	1.31899e-05	2.89591e-05	2.17731e-05	1.0228e-05	1.34572e-05
1265	1.31195e-05	2.89338e-05	2.18316e-05	1.02279e-05	1.34453e-05
1266	1.32293e-05	2.89087e-05	2.16049e-05	1.02278e-05	1.34576e-05
1267	1.32113e-05	2.88836e-05	2.14957e-05	1.02277e-05	1.34731e-05
1268	1.30737e-05	2.88587e-05	2.16214e-05	1.02276e-05	1.3465e-05
1269	1.30368e-05	2.8834e-05	2.15548e-05	1.02275e-05	1.34643e-05
1270	1.29545e-05	2.88093e-05	2.14597e-05	1.02274e-05	1.34715e-05
1271	1.3071e-05	2.87848e-05	2.13844e-05	1.02273e-05	1.34672e-05
1272	1.31171e-05	2.87605e-05	2.13254e-05	1.02272e-05	1.34803e-05
1273	1.29804e-05	2.87362e-05	2.15686e-05	1.02271e-05	1.34833e-05
1274	1.29513e-05	2.87121e-05	2.16718e-05	1.0227e-05	1.34839e-05
1275	1.2944e-05	2.86881e-05	2.15268e-05	1.02269e-05	1.34827e-05
1276	1.29786e-05	2.86642e-05	2.15348e-05	1.02269e-05	1.34799e-05
1277	1.31106e-05	2.86405e-05	2.14334e-05	1.02268e-05	1.34732e-05
1278	1.30051e-05	2.86169e-05	2.12228e-05	1.02267e-05	1.34634e-05
1279	1.31724e-05	2.85934e-05	2.11144e-05	1.02266e-05	1.34592e-05
1280	1.31113e-05	2.857e-05	2.09599e-05	1.02265e-05	1.34558e-05
1281	1.31214e-05	2.85468e-05	2.10036e-05	1.02264e-05	1.34394e-05
1282	1.28881e-05	2.85237e-05	2.10934e-05	1.02263e-05	1.33886e-05
1283	1.2927e-05	2.85007e-05	2.09874e-05	1.02262e-05	1.33788e-05
1284	1.29375e-05	2.84778e-05	2.08492e-05	1.02261e-05	1.33636e-05
1285	1.28348e-05	2.8455e-05	2.08797e-05	1.0226e-05	1.336e-05
1286	1.28349e-05	2.84324e-05	2.08159e-05	1.02259e-05	1.33588e-05
1287	1.27841e-05	2.84099e-05	2.06747e-05	1.02258e-05	1.33557e-05
1288	1.26206e-05	2.83874e-05	2.06132e-05	1.02257e-05	1.33608e-05
1289	1.25924e-05	2.83652e-05	2.0474e-05	1.02256e-05	1.33632e-05
1290	1.25548e-05	2.8343e-05	2.03984e-05	1.02255e-05	1.33653e-05
1291	1.26609e-05	2.83209e-05	2.02903e-05	1.02254e-05	1.33608e-05
1292	1.26562e-05	2.82989e-05	2.02017e-05	1.02254e-05	1.3364e-05
1293	1.25108e-05	2.82771e-05	2.01575e-05	1.02253e-05	1.33608e-05
1294	1.24555e-05	2.82554e-05	1.99634e-05	1.02252e-05	1.33599e-05
1295	1.26164e-05	2.82338e-05	2.00203e-05	1.02251e-05	1.33472e-05
1296	1.25723e-05	2.82123e-05	2.02162e-05	1.0225e-05	1.33458e-05
1297	1.25536e-05	2.81909e-05	2.01046e-05	1.02249e-05	1.3338e-05
1298	1.26653e-05	2.81696e-05	2.02174e-05	1.02248e-05	1.33301e-05
1299	1.27503e-05	2.81484e-05	2.02272e-05	1.02247e-05	1.33352e-05
1300	1.27026e-05	2.81273e-05	2.0296e-05	1.02246e-05	1.33266e-05
1301	1.29049e-05	2.81064e-05	2.02483e-05	1.02245e-05	1.33311e-05
1302	1.29228e-05	2.80855e-05	2.02367e-05	1.02244e-05	1.33459e-05
1303	1.29151e-05	2.80647e-05	2.02262e-05	1.02243e-05	1.33347e-05
1304	1.2977e-05	2.80441e-05	2.01108e-05	1.02242e-05	1.33402e-05
1305	1.30105e-05	2.80235e-05	2.00922e-05	1.02241e-05	1.33457e-05
1306	1.29525e-05	2.80031e-05	2.00321e-05	1.0224e-05	1.33425e-05
1307	1.29771e-05	2.79828e-05	1.97097e-05	1.0224e-05	1.33316e-05
1308	1.30535e-05	2.79625e-05	1.96366e-05	1.02239e-05	1.32092e-05
1309	1.32107e-05	2.79424e-05	1.97895e-05	1.02238e-05	1.32134e-05
1310	1.33169e-05	2.79224e-05	1.98934e-05	1.02237e-05	1.32204e-05
1311	1.33598e-05	2.79024e-05	1.98634e-05	1.02236e-05	1.32174e-05
1312	1.34491e-05	2.78826e-05	1.99858e-05	1.02235e-05	1.32214e-05
1313	1.32862e-05	2.78629e-05	1.9898e-05	1.02234e-05	1.32173e-05
1314	1.31938e-05	2.78432e-05	1.98147e-05	1.02233e-05	1.30703e-05
1315	1.31837e-05	2.78237e-05	1.97311e-05	1.02232e-05	1.30735e-05
1316	1.30727e-05	2.78042e-05	1.97222e-05	1.02231e-05	1.30731e-05
1317	1.30759e-05	2.77849e-05	1.97274e-05	1.0223e-05	1.30819e-05
1318	1.31148e-05	2.77656e-05	1.99182e-05	1.02229e-05	1.30767e-05
1319	1.31802e-05	2.77465e-05	1.99142e-05	1.02228e-05	1.30777e-05
1320	1.30213e-05	2.77274e-05	1.99268e-05	1.02227e-05	1.30773e-05
1321	1.30495e-05	2.77085e-05	1.98186e-05	1.02227e-05	1.30736e-05
1322	1.31834e-05	2.76896e-05	1.97906e-05	1.02226e-05	1.30725e-05
1323	1.3352e-05	2.76708e-05	1.97505e-05	1.02225e-05	1.30652e-05
1324	1.34101e-05	2.76521e-05	1.96731e-05	1.02224e-05	1.30614e-05
1325	1.34739e-05	2.76335e-05	1.95362e-05	1.02223e-05	1.3056e-05
1326	1.35434e-05	2.7615e-05	1.95839e-05	1.02222e-05	1.28119e-05
1327	1.35623e-05	2.75966e-05	1.95187e-05	1.02221e-05	1.28137e-05
1328	1.35072e-05	2.75783e-05	1.94269e-05	1.0222e-05	1.28085e-05
1329	1.35979e-05	2.75601e-05	1.93369e-05	1.02219e-05	1.28192e-05
1330	1.34668e-05	2.75419e-05	1.92037e-05	1.02218e-05	1.28111e-05
1331	1.365e-05	2.75239e-05	1.91449e-05	1.02217e-05	1.28103e-05
1332	1.36264e-05	2.75059e-05	1.91581e-05	1.02216e-05	1.28174e-05
1333	1.35618e-05	2.7488e-05	1.91454e-05	1.02215e-05	1.28099e-05
1334	1.35364e-05	2.74702e-05	1.9151e-05	1.02215e-05	1.28123e-05
1335	1.35573e-05	2.74525e-05	1.90841e-05	1.02214e-05	1.28011e-05
1336	1.35004e-05	2.74349e-05	1.90479e-05	1.02213e-05	1.27956e-05
1337	1.35995e-05	2.74173e-05	1.90452e-05	1.02212e-05	1.27918e-05
1338	1.34393e-05	2.73999e-05	1.89901e-05	1.02211e-05	1.27852e-05
1339	1.35008e-05	2.73825e-05	1.90943e-05	1.0221e-05	1.27887e-05
1340	1.35489e-05	2.73652e-05	1.9217e-05	1.02209e-05	1.27762e-05
1341	1.35206e-05	2.7348e-05	1.91492e-05	1.02208e-05	1.27673e-05
1342	1.33996e-05	2.73309e-05	1.9241e-05	1.02207e-05	1.27787e-05
1343	1.34199e-05	2.73139e-05	1.92531e-05	1.02206e-05	1.24271e-05
1344	1.37358e-05	2.72969e-05	1.919e-05	1.02205e-05	1.24263e-05
1345	1.37137e-05	2.72801e-05	1.91995e-05	1.02204e-05	1.24266e-05
1346	1.38767e-05	1.29816e-05	1.92508e-05	1.02203e-05	1.24088e-05
1347	1.40534e-05	1.3005e-05	1.91779e-05	1.02202e-05	1.23937e-05
1348	1.41167e-05	1.3028e-05	1.91071e-05	1.02202e-05	1.2398e-05
1349	1.40042e-05	1.30505e-05	1.91329e-05	1.02201e-05	1.23998e-05
1350	1.39627e-05	1.30725e-05	1.91022e-05	1.022e-05	1.24031e-05
1351	1.40401e-05	1.30941e-05	1.90354e-05	1.02199e-05	1.24003e-05
1352	1.3847e-05	1.31153e-05	1.89429e-05	1.02198e-05	1.24102e-05
1353	1.38487e-05	1.3136e-05	1.88651e-05	1.02197e-05	1.2409e-05
1354	1.39391e-05	1.31563e-05	1.89601e-05	1.02196e-05	1.24107e-05
1355	1.39059e-05	1.31763e-05	1.89822e-05	1.02195e-05	1.24068e-05
1356	1.40142e-05	1.31958e-05	1.89755e-05	1.1059e-05	1.35505e-05
1357	1.40034e-05	1.3215e-05	1.88648e-05	1.106e-05	1.35469e-05
1358	1.38688e-05	1.32338e-05	1.89493e-05	1.1061e-05	1.3544e-05
1359	1.38147e-05	1.32523e-05	1.88834e-05	1.1062e-05	1.35399e-05
1360	1.38471e-05	1.32704e-05	1.88044e-05	1.10631e-05	1.35444e-05
1361	1.38201e-05	1.32882e-05	1.88105e-05	1.10641e-05	1.35436e-05
1362	1.37833e-05	1.33057e-05	1.88412e-05	1.10651e-05	1.35295e-05
1363	1.36553e-05	1.33229e-05	1.86573e-05	1.10662e-05	1.3533e-05
1364	1.36055e-05	1.33398e-05	1.8636e-05	1.10672e-05	1.35308e-05
1365	1.35728e-05	1.33564e-05	1.8655e-05	1.10682e-05	1.35178e-05
1366	1.37109e-05	1.33727e-05	1.85705e-05	1.10692e-05	1.35243e-05
1367	1.37504e-05	1.33887e-05	1.86006e-05	1.10703e-05	1.35211e-05
1368	1.37596e-05	1.34044e-05	1.85999e-05	1.10713e-05	1.35288e-05
1369	1.37267e-05	1.34199e-05	1.85976e-05	1.10723e-05	1.35343e-05
1370	1.36754e-05	1.34351e-05	1.86486e-05	1.10733e-05	1.35198e-05
1371	1.35713e-05	1.34501e-05	1.8577e-05	1.10744e-05	1.35217e-05
1372	1.36414e-05	1.34649e-05	1.85584e-05	1.10754e-05	1.35136e-05
1373	1.34379e-05	1.34794e-05	1.85308e-05	1.10764e-05	1.35279e-05
1374	1.34833e-05	1.34936e-05	1.85062e-05	1.10774e-05	1.35285e-05
1375	1.34183e-05	1.35077e-05	1.85946e-05	1.10785e-05	1.35238e-05
1376	1.35079e-05	1.35215e-05	1.85816e-05	1.10795e-05	1.35264e-05
1377	1.35752e-05	1.35351e-05	1.85217e-05	1.04251e-05	1.35307e-05
1378	1.36547e-05	1.35485e-05	1.84455e-05	1.04249e-05	1.35372e-05
1379	1.35774e-05	1.35617e-05	1.83699e-05	1.04247e-05	1.35429e-05
1380	1.33581e-05	1.35747e-05	1.82866e-05	1.04246e-05	1.35376e-05
1381	1.3298e-05	1.35875e-05	1.82308e-05	1.04244e-05	1.35322e-05
1382	1.33607e-05	1.36001e-05	1.81438e-05	1.04242e-05	1.35228e-05
1383	1.33305e-05	1.36125e-05	1.81267e-05	1.0424e-05	1.35224e-05
1384	1.34368e-05	1.36247e-05	1.80182e-05	1.04238e-05	1.35278e-05
1385	1.32944e-05	1.36368e-05	1.79214e-05	1.04237e-05	1.35288e-05
1386	1.33108e-05	1.36487e-05	1.78818e-05	1.04235e-05	1.3528e-05
1387	1.334e-05	1.36604e-05	1.78208e-05	1.04233e-05	1.35372e-05
1388	1.33891e-05	1.36719e-05	1.7816e-05	1.04231e-05	1.3535e-05
1389	1.3268e-05	1.36833e-05	1.78021e-05	1.0423e-05	1.35247e-05
1390	1.32162e-05	1.36945e-05	1.76841e-05	1.04228e-05	1.35171e-05
1391	1.32138e-05	1.37056e-05	1.77361e-05	1.04226e-05	1.35135e-05
1392	1.32555e-05	1.37165e-05	1.75538e-05	1.04224e-05	1.35062e-05
1393	1.31191e-05	1.37273e-05	1.75519e-05	1.04223e-05	1.35032e-05
1394	1.32322e-05	1.37379e-05	1.75806e-05	1.04221e-05	1.35046e-05
1395	1.33612e-05	1.37484e-05	1.74964e-05	1.04219e-05	1.34913e-05
1396	1.33987e-05	1.37588e-05	1.74574e-05	1.04217e-05	1.34919e-05
1397	1.31615e-05	1.3769e-05	1.76212e-05	1.04215e-05	1.34863e-05
1398	1.31529e-05	3.316e-05	2.8443e-05	1.04214e-05	1.34875e-05
1399	1.3108e-05	3.31304e-05	2.82129e-05	1.04212e-05	1.34835e-05
1400	1.31203e-05	3.31009e-05	2.8235e-05	1.0421e-05	1.34776e-05
1401	1.31156e-05	3.30714e-05	2.82241e-05	1.04208e-05	1.34673e-05
1402	1.31458e-05	3.30421e-05	2.82289e-05	1.04207e-05	1.34635e-05
1403	1.32098e-05	3.30128e-05	2.81138e-05	1.04205e-05	1.34575e-05
1404	1.31402e-05	3.29835e-05	2.81666e-05	1.04203e-05	1.34654e-05
1405	1.30011e-05	3.29544e-05	2.81767e-05	1.04201e-05	1.32691e-05
1406	1.3027e-05	3.29253e-05	2.82387e-05	1.042e-05	1.32753e-05
1407	1.31984e-05	3.28963e-05	2.81501e-05	1.04198e-05	1.32697e-05
1408	1.33231e-05	3.28673e-05	2.81463e-05	1.04196e-05	1.30837e-05
1409	1.31903e-05	3.28383e-05	2.80549e-05	1.04194e-05	1.30693e-05
1410	1.31726e-05	3.28095e-05	2.79987e-05	1.04192e-05	1.30674e-05
1411	1.30601e-05	3.27807e-05	2.79529e-05	1.04191e-05	1.30728e-05
1412	1.30267e-05	3.27519e-05	2.79133e-05	1.04189e-05	1.30803e-05
1413	1.30301e-05	3.27232e-05	2.78503e-05	1.04187e-05	1.30838e-05
1414	1.30187e-05	3.26945e-05	2.78638e-05	1.04185e-05	1.30729e-05
1415	1.29992e-05	3.26659e-05	2.7891e-05	1.04184e-05	1.30697e-05
1416	1.31053e-05	3.26373e-05	2.78705e-05	1.04182e-05	1.30662e-05
1417	1.30891e-05	3.26088e-05	2.78182e-05	1.0418e-05	1.30665e-05
1418	1.32623e-05	3.25803e-05	2.77422e-05	1.04178e-05	1.30684e-05
1419	1.33617e-05	3.25518e-05	2.77513e-05	1.04177e-05	1.30648e-05
1420	1.34223e-05	3.25234e-05	2.76476e-05	1.04175e-05	1.30608e-05
1421	1.3444e-05	3.24951e-05	2.75487e-05	1.04173e-05	1.30592e-05
1422	1.36644e-05	3.24668e-05	2.73197e-05	1.04171e-05	1.30649e-05
1423	1.36695e-05	3.24385e-05	2.72424e-05	1.0417e-05	1.30678e-05
1424	1.36637e-05	3.24103e-05	2.71432e-05	1.04168e-05	1.30659e-05
1425	1.38194e-05	3.23821e-05	2.70075e-05	1.04166e-05	1.30756e-05
1426	1.3864e-05	3.23539e-05	2.69926e-05	1.04164e-05	1.30928e-05
1427	1.39919e-05	3.23258e-05	2.70328e-05	1.04163e-05	1.3095e-05
1428	1.40872e-05	3.22977e-05	2.68548e-05	1.04161e-05	1.30945e-05
1429	1.42118e-05	3.22697e-05	2.67946e-05	1.04159e-05	1.31004e-05
1430	1.41162e-05	3.22417e-05	2.66502e-05	1.04157e-05	1.30997e-05
1431	1.40211e-05	3.22138e-05	2.66124e-05	1.04156e-05	1.30938e-05
1432	1.41005e-05	3.21859e-05	2.65573e-05	1.04154e-05	1.30909e-05
1433	1.40542e-05	3.2158e-05	2.6608e-05	1.04152e-05	1.3086e-05
1434	1.4005e-05	3.21302e-05	2.64392e-05	1.0415e-05	1.30897e-05
1435	1.39737e-05	3.21024e-05	2.64784e-05	1.04149e-05	1.30798e-05
1436	1.38194e-05	3.20747e-05	2.64819e-05	1.04147e-05	1.30814e-05
1437	1.38897e-05	3.2047e-05	2.62364e-05	1.04145e-05	1.30768e-05
1438	1.38792e-05	3.20193e-05	2.61761e-05	1.04143e-05	1.30845e-05
1439	1.37978e-05	3.19917e-05	2.61459e-05	1.04142e-05	1.30845e-05
1440	1.38421e-05	3.19641e-05	2.60028e-05	1.0414e-05	1.30816e-05
1441	1.40025e-05	3.19366e-05	2.59698e-05	1.04138e-05	1.30749e-05
1442	1.38888e-05	3.19091e-05	2.5922e-05	1.04136e-05	1.30687e-05
1443	1.37972e-05	3.18817e-05	2.59128e-05	1.04135e-05	1.30655e-05
1444	1.38659e-05	3.18543e-05	2.59164e-05	1.04133e-05	1.28831e-05
1445	1.38005e-05	3.18269e-05	2.59248e-05	1.04131e-05	1.28899e-05
1446	1.36646e-05	3.17996e-05	2.57187e-05	1.04129e-05	1.2895e-05
1447	1.35391e-05	3.17724e-05	2.58137e-05	1.04128e-05	1.28945e-05
1448	1.3812e-05	3.17451e-05	2.56507e-05	1.04126e-05	1.29113e-05
1449	1.38425e-05	3.1718e-05	2.5528e-05	1.04124e-05	1.29005e-05
1450	1.38526e-05	3.16909e-05	2.55956e-05	1.04122e-05	1.28959e-05
1451	1.40419e-05	3.16638e-05	2.5484e-05	1.04121e-05	1.28945e-05
1452	1.4294e-05	3.16367e-05	2.53757e-05	1.04119e-05	1.28904e-05
1453	1.44761e-05	3.16098e-05	2.54106e-05	1.04117e-05	1.28901e-05
1454	1.43503e-05	3.15828e-05	2.52341e-05	1.04115e-05	1.28873e-05
1455	1.42421e-05	3.15559e-05	2.50775e-05	1.04114e-05	1.28807e-05
1456	1.44179e-05	3.15291e-05	2.50897e-05	1.04112e-05	1.28778e-05
1457	1.44781e-05	3.15023e-05	2.50897e-05	1.0411e-05	1.2887e-05
1458	1.43643e-05	3.14756e-05	2.50884e-05	1.04108e-05	1.28852e-05
1459	1.42332e-05	3.14489e-05	2.49446e-05	1.04107e-05	1.28855e-05
1460	1.42139e-05	3.14223e-05	2.48011e-05	1.04105e-05	1.28826e-05
1461	1.41676e-05	3.13957e-05	2.47179e-05	1.04103e-05	1.28919e-05
1462	1.43209e-05	3.13691e-05	2.45888e-05	1.04101e-05	1.28889e-05
1463	1.44843e-05	3.13426e-05	2.45402e-05	1.041e-05	1.28999e-05
1464	1.44568e-05	3.13162e-05	2.4346e-05	1.04098e-05	1.28948e-05
1465	1.45015e-05	3.12898e-05	2.42746e-05	1.04096e-05	1.29008e-05
1466	1.46202e-05	3.12635e-05	2.41984e-05	1.04094e-05	1.29102e-05
1467	1.45345e-05	3.12372e-05	2.42386e-05	1.04093e-05	1.29081e-05
1468	1.45353e-05	3.1211e-05	2.41721e-05	1.04091e-05	1.29053e-05
1469	1.46159e-05	3.11848e-05	2.41384e-05	1.04089e-05	1.2909e-05
1470	1.47822e-05	3.11587e-05	2.41046e-05	1.04087e-05	1.29055e-05
1471	1.46608e-05	3.11326e-05	2.40876e-05	1.04086e-05	1.29007e-05
1472	1.46028e-05	3.11066e-05	2.40632e-05	1.04084e-05	1.29025e-05
1473	1.44629e-05	3.10807e-05	2.3841e-05	1.04082e-05	1.29037e-05
1474	1.43814e-05	3.10547e-05	2.37602e-05	1.04081e-05	1.29123e-05
1475	1.44011e-05	3.10289e-05	2.37847e-05	1.04079e-05	1.2915e-05
1476	1.44245e-05	3.10031e-05	2.38547e-05	1.04077e-05	1.29162e-05
1477	1.44082e-05	3.09774e-05	2.35528e-05	1.04075e-05	1.29115e-05
1478	1.44945e-05	3.09517e-05	2.35529e-05	1.04074e-05	1.29127e-05
1479	1.4632e-05	3.09261e-05	2.33911e-05	1.04072e-05	1.29167e-05
1480	1.44717e-05	3.09005e-05	2.33835e-05	1.0407e-05	1.29221e-05
1481	1.44268e-05	3.0875e-05	2.32771e-05	1.04068e-05	1.29173e-05
1482	1.43333e-05	3.08495e-05	2.31962e-05	1.04067e-05	1.29154e-05
1483	1.43205e-05	3.08241e-05	2.3108e-05	1.04065e-05	1.29132e-05
1484	1.43433e-05	3.07988e-05	2.30955e-05	1.04063e-05	1.29146e-05
1485	1.43992e-05	3.07735e-05	2.29645e-05	1.04062e-05	1.29081e-05
1486	1.43326e-05	3.07483e-05	2.30489e-05	1.0406e-05	1.29073e-05
1487	1.43404e-05	3.07231e-05	2.30833e-05	1.04058e-05	1.29181e-05
1488	1.43648e-05	3.0698e-05	2.31541e-05	1.04056e-05	1.29321e-05
1489	1.44318e-05	3.06729e-05	2.30645e-05	1.04055e-05	1.29248e-05
1490	1.45446e-05	3.06479e-05	2.28719e-05	1.04053e-05	1.29068e-05
1491	1.46496e-05	3.0623e-05	2.26937e-05	1.04051e-05	1.29185e-05
1492	1.48733e-05	3.05981e-05	2.26711e-05	1.04049e-05	1.2913e-05
1493	1.46748e-05	3.05733e-05	2.27709e-05	1.04048e-05	1.29073e-05
1494	1.46497e-05	3.05486e-05	2.25525e-05	1.04046e-05	1.29018e-05
1495	1.46873e-05	3.05239e-05	2.2513e-05	1.04044e-05	1.28905e-05
1496	1.4607e-05	3.04992e-05	2.24972e-05	1.04043e-05	1.28787e-05
1497	1.46771e-05	3.04746e-05	2.24865e-05	1.04041e-05	1.28786e-05
1498	1.47577e-05	3.04501e-05	2.22904e-05	1.04039e-05	1.28733e-05
1499	1.47594e-05	3.04257e-05	2.22124e-05	1.04037e-05	1.2873e-05
1500	1.45748e-05	3.04013e-05	2.21568e-05	1.04036e-05	1.28642e-05
1501	1.45627e-05	3.03769e-05	2.20921e-05	1.04034e-05	1.28675e-05
1502	1.46008e-05	3.03526e-05	2.21587e-05	1.04032e-05	1.2871e-05
1503	1.45593e-05	3.03284e-05	2.22229e-05	1.0403e-05	1.2867e-05
1504	1.44165e-05	3.03043e-05	2.2272e-05	1.04029e-05	1.28653e-05
1505	1.47241e-05	3.02802e-05	2.23813e-05	1.04027e-05	1.28563e-05
1506	1.46948e-05	3.02561e-05	2.23506e-05	1.04025e-05	1.2855e-05
1507	1.48061e-05	3.02321e-05	2.2397e-05	1.04024e-05	1.28627e-05
1508	1.48674e-05	3.02082e-05	2.24669e-05	1.04022e-05	1.28639e-05
1509	1.47182e-05	3.01844e-05	2.23839e-05	1.0402e-05	1.28771e-05
1510	1.47688e-05	3.01606e-05	2.22612e-05	1.04018e-05	1.28838e-05
1511	1.4923e-05	3.01369e-05	2.21849e-05	1.04017e-05	1.28852e-05
1512	1.51479e-05	3.01132e-05	2.20729e-05	1.04015e-05	1.28779e-05
1513	1.51574e-05	3.00896e-05	2.19215e-05	1.04013e-05	1.28646e-05
1514	1.50708e-05	3.0066e-05	2.18615e-05	1.04012e-05	1.2869e-05
1515	1.52026e-05	3.00425e-05	2.19531e-05	1.0401e-05	1.28709e-05
1516	1.52537e-05	3.00191e-05	2.20313e-05	1.04008e-05	1.28604e-05
1517	1.54089e-05	2.99958e-05	2.19733e-05	1.04006e-05	1.28544e-05
1518	1.53525e-05	2.99725e-05	2.18996e-05	1.04005e-05	1.28629e-05
1519	1.53534e-05	2.99492e-05	2.19323e-05	1.04003e-05	1.28719e-05
1520	1.53235e-05	2.9926e-05	2.17706e-05	1.04001e-05	1.28729e-05
1521	1.54164e-05	2.99029e-05	2.16375e-05	1.04e-05	1.28681e-05
1522	1.53984e-05	2.98799e-05	2.14913e-05	1.03998e-05	1.28548e-05
1523	1.53113e-05	2.98569e-05	2.14248e-05	1.03996e-05	1.2644e-05
1524	1.52347e-05	2.9834e-05	2.14664e-05	1.03994e-05	1.26417e-05
1525	1.53692e-05	2.98111e-05	2.13358e-05	1.03993e-05	1.26417e-05
1526	1.53781e-05	2.97883e-05	2.13397e-05	1.03991e-05	1.26388e-05
1527	1.53427e-05	2.97655e-05	2.11895e-05	1.03989e-05	1.26307e-05
1528	1.54262e-05	2.97429e-05	2.11651e-05	1.03988e-05	1.26252e-05
1529	1.52367e-05	2.97202e-05	2.11316e-05	1.03986e-05	1.26204e-05
1530	1.52873e-05	2.96977e-05	2.10006e-05	1.03984e-05	1.26259e-05
1531	1.5377e-05	2.96752e-05	2.07939e-05	1.03982e-05	1.26159e-05
1532	1.53772e-05	2.96528e-05	2.07785e-05	1.03981e-05	1.26312e-05
1533	1.54084e-05	2.96304e-05	2.05844e-05	1.03979e-05	1.26306e-05
1534	1.55969e-05	2.96081e-05	2.04985e-05	1.03977e-05	1.26378e-05
1535	1.54567e-05	2.95858e-05	2.04547e-05	1.03976e-05	1.26272e-05
1536	1.56791e-05	2.95637e-05	2.04355e-05	1.03974e-05	1.26349e-05
1537	1.57287e-05	2.95415e-05	2.02945e-05	1.03972e-05	1.26396e-05
1538	1.57269e-05	2.95195e-05	2.00826e-05	1.03971e-05	1.26448e-05
1539	1.57475e-05	2.94975e-05	2.00526e-05	1.03969e-05	1.26481e-05
1540	1.56548e-05	4.13688e-05	3.13664e-05	1.03967e-05	1.26479e-05
1541	1.56289e-05	4.13662e-05	3.13875e-05	1.03965e-05	1.26515e-05
1542	1.56148e-05	4.13636e-05	3.12042e-05	1.03964e-05	1.26487e-05
1543	1.56267e-05	4.1361e-05	3.1046e-05	1.03962e-05	1.26513e-05
1544	1.55377e-05	4.13585e-05	3.10442e-05	1.0396e-05	1.26603e-05
1545	1.56111e-05	4.1356e-05	3.08687e-05	1.03959e-05	1.26512e-05
1546	1.55798e-05	4.13535e-05	3.06032e-05	1.03957e-05	1.2643e-05
1547	1.54237e-05	4.1351e-05	3.0638e-05	1.03955e-05	1.26495e-05
1548	1.5423e-05	4.13486e-05	3.05885e-05	1.03954e-05	1.26482e-05
1549	1.52551e-05	4.13462e-05	3.04762e-05	1.03952e-05	1.26466e-05
1550	1.52804e-05	4.13438e-05	3.03894e-05	1.0395e-05	1.26402e-05
1551	1.53165e-05	4.13414e-05	3.04457e-05	1.03948e-05	1.26346e-05
1552	1.52968e-05	4.1339e-05	3.03062e-05	1.03947e-05	1.26412e-05
1553	1.51641e-05	4.13367e-05	3.01516e-05	1.03945e-05	1.26384e-05
1554	1.51772e-05	4.13343e-05	3.01792e-05	1.03943e-05	1.26436e-05
1555	1.52597e-05	4.1332e-05	3.01082e-05	1.03942e-05	1.26414e-05
1556	1.52705e-05	4.13297e-05	3.01299e-05	1.0394e-05	1.23927e-05
1557	1.53332e-05	4.13274e-05	3.00033e-05	1.03938e-05	1.24006e-05
1558	1.53866e-05	3.3266e-05	3.00989e-05	1.03937e-05	1.24049e-05
1559	1.52086e-05	3.32315e-05	3.00407e-05	1.03935e-05	1.23935e-05
1560	1.50947e-05	3.31971e-05	2.99993e-05	1.03933e-05	1.23719e-05
1561	1.49664e-05	3.31628e-05	2.97627e-05	1.03931e-05	1.23802e-05
1562	1.48892e-05	3.31286e-05	2.9637e-05	1.0393e-05	1.23846e-05
1563	1.49474e-05	3.30945e-05	2.95171e-05	1.03928e-05	1.23916e-05
1564	1.50209e-05	3.30604e-05	2.92962e-05	1.03926e-05	1.23849e-05
1565	1.49183e-05	3.30265e-05	2.89934e-05	1.03925e-05	1.23912e-05
1566	1.49027e-05	3.29926e-05	2.90333e-05	1.03923e-05	1.23842e-05
1567	1.47798e-05	3.29588e-05	2.90227e-05	1.03921e-05	1.23779e-05
1568	1.49333e-05	3.29252e-05	2.89652e-05	1.0392e-05	1.23733e-05
1569	1.4842e-05	3.28916e-05	2.87932e-05	1.03918e-05	1.23854e-05
1570	1.49244e-05	3.28581e-05	2.87202e-05	1.03916e-05	1.23798e-05
1571	1.49971e-05	3.28247e-05	2.87297e-05	1.03915e-05	1.23735e-05
1572	1.49342e-05	3.27914e-05	2.86007e-05	1.03913e-05	1.23799e-05
1573	1.50827e-05	3.27581e-05	2.85548e-05	1.03911e-05	1.23797e-05
1574	1.5006e-05	3.2725e-05	2.86053e-05	1.03909e-05	1.23774e-05
1575	1.50452e-05	3.26919e-05	2.84876e-05	1.03908e-05	1.23962e-05
1576	1.50972e-05	3.2659e-05	2.84591e-05	1.03906e-05	1.23952e-05
1577	1.4971e-05	3.26261e-05	2.83573e-05	1.03904e-05	1.23927e-05
1578	1.50541e-05	3.25934e-05	2.82016e-05	1.03903e-05	1.23892e-05
1579	1.50026e-05	3.25607e-05	2.81475e-05	1.03901e-05	1.23826e-05
1580	1.49846e-05	3.25281e-05	2.80679e-05	1.03899e-05	1.23873e-05
1581	1.47559e-05	3.24956e-05	2.79911e-05	1.03898e-05	1.23786e-05
1582	1.48439e-05	3.24632e-05	2.78645e-05	1.03896e-05	1.23779e-05
1583	1.48247e-05	3.24309e-05	2.78895e-05	1.03894e-05	1.23819e-05
1584	1.49457e-05	3.23987e-05	2.77665e-05	1.03893e-05	1.23743e-05
1585	1.50109e-05	3.23665e-05	2.77038e-05	1.03891e-05	1.23731e-05
1586	1.50681e-05	3.23345e-05	2.77932e-05	1.03889e-05	1.23828e-05
1587	1.48843e-05	3.23025e-05	2.76697e-05	1.03888e-05	1.23791e-05
1588	1.4848e-05	3.22707e-05	2.75995e-05	1.03886e-05	1.23802e-05
1589	1.47713e-05	3.22389e-05	2.75714e-05	1.03884e-05	1.23793e-05
1590	1.47231e-05	3.22072e-05	2.7425e-05	1.03883e-05	1.23745e-05
1591	1.47399e-05	3.21756e-05	2.72527e-05	1.03881e-05	1.23737e-05
1592	1.4954e-05	3.21441e-05	2.71549e-05	1.03879e-05	1.23729e-05
1593	1.50186e-05	3.21127e-05	2.70635e-05	1.03878e-05	1.23679e-05
1594	1.49341e-05	3.20814e-05	2.69891e-05	1.03876e-05	1.23724e-05
1595	1.4793e-05	3.20502e-05	2.67484e-05	1.03874e-05	1.23839e-05
1596	1.47792e-05	3.20191e-05	2.67477e-05	1.03872e-05	1.2376e-05
1597	1.4748e-05	3.1988e-05	2.66199e-05	1.03871e-05	1.2379e-05
1598	1.48272e-05	3.19571e-05	2.64532e-05	1.03869e-05	1.23709e-05
1599	1.48907e-05	3.19262e-05	2.64183e-05	1.03867e-05	1.23597e-05
1600	1.48599e-05	3.18954e-05	2.62777e-05	1.03866e-05	1.23489e-05
1601	1.49491e-05	3.18647e-05	2.61939e-05	1.03864e-05	1.23385e-05
1602	1.50555e-05	3.18342e-05	2.62092e-05	1.03862e-05	1.23215e-05
1603	1.50884e-05	3.18036e-05	2.59781e-05	1.03861e-05	1.23164e-05
1604	1.51712e-05	3.17732e-05	2.596e-05	1.03859e-05	1.23135e-05
1605	1.50863e-05	3.17429e-05	2.59048e-05	1.03857e-05	1.23199e-05
1606	1.50598e-05	3.17127e-05	2.58645e-05	1.03856e-05	1.23176e-05
1607	1.51146e-05	3.16825e-05	2.57953e-05	1.03854e-05	1.23089e-05
1608	1.52297e-05	3.16525e-05	2.57563e-05	1.03852e-05	1.23053e-05
1609	1.52472e-05	3.16225e-05	2.56932e-05	1.03851e-05	1.23053e-05
1610	1.52224e-05	3.15927e-05	2.5545e-05	1.03849e-05	1.22987e-05
1611	1.5009e-05	3.15629e-05	2.54333e-05	1.03847e-05	1.22891e-05
1612	1.49131e-05	3.15332e-05	2.54442e-05	1.03846e-05	1.22929e-05
1613	1.50105e-05	3.15036e-05	2.54616e-05	1.03844e-05	1.22852e-05
1614	1.50567e-05	3.14741e-05	2.54859e-05	1.03842e-05	1.22853e-05
1615	1.5114e-05	3.14446e-05	2.55731e-05	1.03841e-05	1.22855e-05
1616	1.52566e-05	3.14153e-05	2.53869e-05	1.03839e-05	1.22915e-05
1617	1.5233e-05	3.13861e-05	2.54176e-05	1.03837e-05	1.22997e-05
1618	1.51419e-05	3.13569e-05	2.52089e-05	1.03836e-05	1.23153e-05
1619	1.53851e-05	3.13278e-05	2.50701e-05	1.03834e-05	1.23239e-05
1620	1.54667e-05	3.12988e-05	2.48941e-05	1.03832e-05	1.23364e-05
1621	1.55373e-05	3.127e-05	2.47432e-05	1.03831e-05	1.23311e-05
1622	1.55507e-05	3.12412e-05	2.45748e-05	1.03829e-05	1.23453e-05
1623	1.55635e-05	3.12124e-05	2.45596e-05	1.03827e-05	1.23435e-05
1624	1.57204e-05	3.11838e-05	2.4386e-05	1.03826e-05	1.23458e-05
1625	1.57949e-05	3.11553e-05	2.43206e-05	1.03824e-05	1.23607e-05
1626	1.57237e-05	3.11268e-05	2.43309e-05	1.03822e-05	1.23624e-05
1627	1.58313e-05	3.10985e-05	2.43489e-05	1.03821e-05	1.2365e-05
1628	1.58271e-05	3.10702e-05	2.43342e-05	1.03819e-05	1.23603e-05
1629	1.59419e-05	3.1042e-05	2.42556e-05	1.03817e-05	1.2352e-05
1630	1.57179e-05	3.10139e-05	2.42991e-05	1.03816e-05	1.23587e-05
1631	1.57647e-05	3.09859e-05	2.42062e-05	1.03814e-05	1.23505e-05
1632	1.58093e-05	3.0958e-05	2.41932e-05	1.03812e-05	1.23492e-05
1633	1.57486e-05	3.09301e-05	2.42073e-05	1.03811e-05	1.23524e-05
1634	1.56641e-05	3.09024e-05	2.41391e-05	1.03809e-05	1.23062e-05
1635	1.5757e-05	3.08747e-05	2.40991e-05	1.03807e-05	1.23034e-05
1636	1.55668e-05	3.08471e-05	2.3952e-05	1.03806e-05	1.2305e-05
1637	1.56433e-05	3.08196e-05	2.38982e-05	1.03804e-05	1.23105e-05
1638	1.5774e-05	3.07922e-05	2.3623e-05	1.03803e-05	1.23185e-05
1639	1.59088e-05	3.07649e-05	2.35419e-05	1.03801e-05	1.232e-05
1640	1.60315e-05	3.07377e-05	2.32888e-05	1.03799e-05	1.23117e-05
1641	1.61163e-05	3.07105e-05	2.32784e-05	1.03798e-05	1.23111e-05
1642	1.62482e-05	3.06835e-05	2.32512e-05	1.03796e-05	1.23255e-05
1643	1.62166e-05	3.06565e-05	2.30653e-05	1.03794e-05	1.23361e-05
1644	1.61305e-05	3.06296e-05	2.30514e-05	1.03793e-05	1.23362e-05
1645	1.61474e-05	3.06028e-05	2.28913e-05	1.03791e-05	1.23284e-05
1646	1.61901e-05	3.05761e-05	2.28768e-05	1.03789e-05	1.23253e-05
1647	1.62409e-05	3.05495e-05	2.28488e-05	1.03788e-05	1.21714e-05
1648	1.62374e-05	3.05229e-05	2.28392e-05	1.03786e-05	1.21724e-05
1649	1.62764e-05	3.04965e-05	2.26675e-05	1.03784e-05	1.21707e-05
1650	1.64472e-05	3.04701e-05	2.26699e-05	1.03783e-05	1.21598e-05
1651	1.63993e-05	3.04438e-05	2.25349e-05	1.03781e-05	1.21428e-05
1652	1.63213e-05	3.04176e-05	2.22859e-05	1.03779e-05	1.213e-05
1653	1.63551e-05	3.03915e-05	2.22378e-05	1.03778e-05	1.21439e-05
1654	1.63769e-05	3.03654e-05	2.22222e-05	1.03776e-05	1.21481e-05
1655	1.63134e-05	3.03395e-05	2.20607e-05	1.03774e-05	1.2147e-05
1656	1.62127e-05	3.03136e-05	2.19192e-05	1.03773e-05	1.21586e-05
1657	1.61472e-05	3.02878e-05	2.18102e-05	1.03771e-05	1.21585e-05
1658	1.60802e-05	3.02621e-05	2.17425e-05	1.03769e-05	1.21561e-05
1659	1.59601e-05	3.02365e-05	2.16656e-05	1.03768e-05	1.21619e-05
1660	1.59446e-05	3.0211e-05	2.15721e-05	1.03766e-05	1.21473e-05
1661	1.59738e-05	3.01855e-05	2.1536e-05	1.03765e-05	1.21536e-05
1662	1.59448e-05	3.01601e-05	2.15061e-05	1.03763e-05	1.21488e-05
1663	1.58129e-05	3.01348e-05	2.14855e-05	1.03761e-05	1.21583e-05
1664	1.58773e-05	3.01096e-05	2.15993e-05	1.0376e-05	1.21517e-05
1665	1.60282e-05	3.00845e-05	2.16211e-05	1.03758e-05	1.21516e-05
1666	1.60782e-05	3.00595e-05	2.14974e-05	1.03756e-05	1.21488e-05
1667	1.61177e-05	3.00345e-05	2.13748e-05	1.03755e-05	1.21634e-05
1668	1.61367e-05	3.00097e-05	2.14727e-05	1.03753e-05	1.21569e-05
1669	1.6079e-05	2.99849e-05	2.14174e-05	1.03751e-05	1.21442e-05
1670	1.61647e-05	2.99601e-05	2.15228e-05	1.0375e-05	1.21527e-05
1671	1.60872e-05	2.99355e-05	2.14161e-05	1.03748e-05	1.21488e-05
1672	1.62601e-05	2.9911e-05	2.13386e-05	1.03747e-05	1.21477e-05
1673	1.62345e-05	2.98865e-05	2.13744e-05	1.03745e-05	1.21597e-05
1674	1.61586e-05	2.98621e-05	2.1275e-05	1.03743e-05	1.21583e-05
1675	1.62375e-05	2.98378e-05	2.12482e-05	1.03742e-05	1.21511e-05
1676	1.61522e-05	2.98136e-05	2.13734e-05	1.0374e-05	1.21559e-05
1677	1.61376e-05	2.97894e-05	2.12617e-05	1.03738e-05	1.2151e-05
1678	1.63018e-05	2.97654e-05	2.13935e-05	1.03737e-05	1.18457e-05
1679	1.62756e-05	2.97414e-05	2.13539e-05	1.03735e-05	1.18515e-05
1680	1.62234e-05	2.97175e-05	2.12959e-05	1.03733e-05	1.1865e-05
1681	1.61912e-05	2.96937e-05	2.11442e-05	1.03732e-05	1.18683e-05
1682	1.607e-05	2.96699e-05	2.10237e-05	1.0373e-05	1.18637e-05
1683	1.61506e-05	2.96463e-05	2.08954e-05	1.03729e-05	1.17632e-05
1684	1.61722e-05	2.96227e-05	2.08762e-05	1.03727e-05	1.17674e-05
1685	1.61253e-05	2.95992e-05	2.0797e-05	1.03725e-05	1.17566e-05
1686	1.59734e-05	2.95757e-05	2.07651e-05	1.03724e-05	1.14133e-05
1687	1.5986e-05	2.95524e-05	2.06444e-05	1.03722e-05	1.14123e-05
1688	1.60708e-05	2.95291e-05	2.06483e-05	1.0372e-05	1.14085e-05
1689	1.60647e-05	2.95059e-05	2.05724e-05	1.03719e-05	1.1402e-05
1690	1.6265e-05	2.94828e-05	2.05665e-05	1.03717e-05	1.13979e-05
1691	1.62246e-05	2.94598e-05	2.06007e-05	1.03715e-05	1.13929e-05
1692	1.62625e-05	2.94368e-05	2.04685e-05	1.03714e-05	1.13832e-05
1693	1.61816e-05	2.94139e-05	2.04915e-05	1.03712e-05	1.13928e-05
1694	1.60519e-05	2.93911e-05	2.03451e-05	1.03711e-05	1.13928e-05
1695	1.60317e-05	2.93684e-05	2.02497e-05	1.03709e-05	1.14015e-05
1696	1.59485e-05	2.93458e-05	2.02887e-05	1.03707e-05	1.14022e-05
1697	1.59007e-05	2.93232e-05	2.02702e-05	1.03706e-05	1.14047e-05
1698	1.58868e-05	2.93007e-05	2.029e-05	1.03704e-05	1.14071e-05
1699	1.58059e-05	2.92783e-05	2.00037e-05	1.03702e-05	1.14026e-05
1700	1.58729e-05	2.9256e-05	1.99904e-05	1.03701e-05	1.14017e-05
1701	1.60333e-05	2.92337e-05	1.9918e-05	1.12487e-05	1.2595e-05
1702	1.61268e-05	2.92115e-05	1.98788e-05	1.12497e-05	1.25856e-05
1703	1.61569e-05	2.91894e-05	1.9828e-05	1.12507e-05	1.25886e-05
1704	1.60594e-05	2.91674e-05	1.97095e-05	1.12517e-05	1.2589e-05
1705	1.59698e-05	2.91454e-05	1.98295e-05	1.12528e-05	1.25944e-05
1706	1.60252e-05	2.91235e-05	1.98736e-05	1.12538e-05	1.2593e-05
1707	1.61241e-05	2.91017e-05	1.97895e-05	1.12548e-05	1.25796e-05
1708	1.62993e-05	2.908e-05	1.97047e-05	1.12558e-05	1.25862e-05
1709	1.62474e-05	2.90583e-05	1.97234e-05	1.12569e-05	1.26044e-05
1710	1.63604e-05	2.90367e-05	1.96668e-05	1.12579e-05	1.2601e-05
1711	1.64242e-05	2.90152e-05	1.94013e-05	1.12589e-05	1.26055e-05
1712	1.63742e-05	2.89938e-05	1.94281e-05	1.12599e-05	1.25984e-05
1713	1.64369e-05	2.89724e-05	1.93048e-05	1.1945e-05	1.37771e-05
1714	1.64536e-05	2.89511e-05	1.93745e-05	1.19467e-05	1.37777e-05
1715	1.63076e-05	2.89299e-05	1.91989e-05	1.19485e-05	1.37868e-05
1716	1.61114e-05	2.89088e-05	1.91739e-05	1.19502e-05	1.37807e-05
1717	1.60919e-05	2.88877e-05	1.90305e-05	1.1952e-05	1.37698e-05
1718	1.6165e-05	2.88667e-05	1.91247e-05	1.19537e-05	1.37745e-05
1719	1.62276e-05	2.88458e-05	1.92666e-05	1.19554e-05	1.37695e-05
1720	1.61268e-05	2.88249e-05	1.91939e-05	1.19572e-05	1.37884e-05
1721	1.61398e-05	2.88042e-05	1.90176e-05	1.19589e-05	1.37842e-05
1722	1.612e-05	2.87835e-05	1.89306e-05	1.19607e-05	1.37875e-05
1723	1.61009e-05	2.87628e-05	1.88626e-05	1.19624e-05	1.37885e-05
1724	1.60647e-05	2.87423e-05	1.88069e-05	1.19641e-05	1.37097e-05
1725	1.60922e-05	2.87218e-05	1.86476e-05	1.19659e-05	1.3675e-05
1726	1.62376e-05	2.87014e-05	1.87107e-05	1.19676e-05	1.36792e-05
1727	1.62169e-05	2.8681e-05	1.85245e-05	1.19694e-05	1.3687e-05
1728	1.62437e-05	1.5951e-05	1.8553e-05	1.19711e-05	1.3684e-05
1729	1.62706e-05	1.59448e-05	1.8564e-05	1.19729e-05	1.36897e-05
1730	1.62726e-05	1.59387e-05	1.85317e-05	1.19746e-05	1.36942e-05
1731	1.63121e-05	1.59327e-05	1.84685e-05	1.19764e-05	1.36927e-05
1732	1.61518e-05	1.59267e-05	1.84205e-05	1.19781e-05	1.36781e-05
1733	1.59511e-05	1.59208e-05	1.83245e-05	1.19798e-05	1.36694e-05
1734	1.59295e-05	1.5915e-05	1.81187e-05	1.19816e-05	1.36713e-05
1735	1.58366e-05	1.59092e-05	1.82504e-05	1.19833e-05	1.3665e-05
1736	1.58397e-05	1.59035e-05	1.81217e-05	1.19851e-05	1.36586e-05
1737	1.57655e-05	1.58978e-05	1.82109e-05	1.19868e-05	1.36554e-05
1738	1.59155e-05	1.58921e-05	1.82546e-05	1.19886e-05	1.36503e-05
1739	1.58202e-05	1.58865e-05	1.81679e-05	1.19903e-05	1.36474e-05
1740	1.58246e-05	1.5881e-05	1.83796e-05	1.19921e-05	1.36474e-05
1741	1.57431e-05	1.58755e-05	1.84948e-05	1.19938e-05	1.36521e-05
1742	1.5641e-05	1.587e-05	1.83806e-05	1.19956e-05	1.36613e-05
1743	1.5682e-05	1.58646e-05	1.84461e-05	1.19973e-05	1.36551e-05
1744	1.56625e-05	1.58592e-05	1.84156e-05	1.19991e-05	1.36529e-05
1745	1.57174e-05	1.58539e-05	1.84207e-05	1.20008e-05	1.36511e-05
1746	1.58512e-05	1.58486e-05	1.83192e-05	1.20026e-05	1.36484e-05
1747	1.58986e-05	1.58434e-05	1.83025e-05	1.20043e-05	1.3641e-05
1748	1.59543e-05	1.58381e-05	1.82306e-05	1.20061e-05	1.36428e-05
1749	1.60286e-05	1.58329e-05	1.81982e-05	1.20078e-05	1.36351e-05
1750	1.60178e-05	1.58278e-05	1.81373e-05	1.20096e-05	1.36262e-05
1751	1.60966e-05	1.58227e-05	1.80918e-05	1.20113e-05	1.36287e-05
1752	1.61182e-05	1.58176e-05	1.80393e-05	1.20131e-05	1.36243e-05
1753	1.6121e-05	1.58125e-05	1.79973e-05	1.20148e-05	1.36308e-05
1754	1.61951e-05	1.58075e-05	1.78847e-05	1.20166e-05	1.36332e-05
1755	1.6113e-05	1.58025e-05	1.80071e-05	1.20183e-05	1.36399e-05
1756	1.59582e-05	1.57976e-05	1.81003e-05	1.20201e-05	1.36499e-05
1757	1.58697e-05	1.57927e-05	1.80866e-05	1.20218e-05	1.36485e-05
1758	1.59178e-05	1.57878e-05	1.82256e-05	1.20236e-05	1.3656e-05
1759	1.59e-05	1.57829e-05	1.83747e-05	1.15078e-05	1.36569e-05
1760	1.58789e-05	1.57781e-05	1.84148e-05	1.15088e-05	1.36543e-05
1761	1.58892e-05	1.57733e-05	1.85309e-05	1.15098e-05	1.3661e-05
1762	1.57976e-05	1.57685e-05	1.85393e-05	1.15107e-05	1.36611e-05
1763	1.56142e-05	1.57638e-05	1.85361e-05	1.15117e-05	1.36622e-05
1764	1.55586e-05	1.57591e-05	1.83667e-05	1.15127e-05	1.36538e-05
1765	1.55347e-05	1.57544e-05	1.83645e-05	1.15136e-05	1.36462e-05
1766	1.5551e-05	1.57497e-05	1.82162e-05	1.15146e-05	1.36553e-05
1767	1.55246e-05	1.57451e-05	1.818e-05	1.15156e-05	1.36456e-05
1768	1.55235e-05	1.57405e-05	1.8286e-05	1.15165e-05	1.35383e-05
1769	1.53375e-05	1.57359e-05	1.83015e-05	1.15175e-05	1.35367e-05
1770	1.53681e-05	1.57314e-05	1.82107e-05	1.15184e-05	1.35328e-05
1771	1.54234e-05	1.57269e-05	1.81086e-05	1.15194e-05	1.35352e-05
1772	1.53953e-05	1.57224e-05	1.81334e-05	1.15204e-05	1.35432e-05
1773	1.53412e-05	1.57179e-05	1.81755e-05	1.15213e-05	1.35372e-05
1774	1.53574e-05	1.57135e-05	1.80823e-05	1.15223e-05	1.35273e-05
1775	1.52905e-05	1.57091e-05	1.80607e-05	1.15233e-05	1.35375e-05
1776	1.52513e-05	1.57047e-05	1.79253e-05	1.15242e-05	1.35429e-05
1777	1.52262e-05	1.57003e-05	1.79834e-05	1.15252e-05	1.35381e-05
1778	1.53258e-05	1.5696e-05	1.79993e-05	1.15261e-05	1.35422e-05
1779	1.53151e-05	1.56917e-05	1.78687e-05	1.15271e-05	1.35447e-05
1780	1.54278e-05	1.56874e-05	1.79543e-05	1.15281e-05	1.34873e-05
1781	1.54174e-05	1.56832e-05	1.79314e-05	1.1529e-05	1.34824e-05
1782	1.54883e-05	1.56789e-05	1.79116e-05	1.153e-05	1.34786e-05
1783	1.53377e-05	1.56747e-05	1.79337e-05	1.1531e-05	1.34703e-05
1784	1.55227e-05	1.56706e-05	1.79696e-05	1.15319e-05	1.3466e-05
1785	1.5436e-05	1.56664e-05	1.8018e-05	1.15329e-05	1.3459e-05
1786	1.54761e-05	1.56623e-05	1.78786e-05	1.15338e-05	1.33671e-05
1787	1.54736e-05	1.56582e-05	1.78216e-05	1.15348e-05	1.33697e-05
1788	1.55327e-05	1.56542e-05	1.78216e-05	1.15358e-05	1.33684e-05
1789	1.55519e-05	1.56501e-05	1.77957e-05	1.15367e-05	1.33645e-05
1790	1.55471e-05	1.56461e-05	1.77122e-05	1.15377e-05	1.33708e-05
1791	1.56803e-05	1.56421e-05	1.77022e-05	1.15387e-05	1.33778e-05
1792	1.57247e-05	1.56381e-05	1.75414e-05	1.15396e-05	1.33681e-05
1793	1.55255e-05	1.56342e-05	1.74812e-05	1.15406e-05	1.33637e-05
1794	1.54572e-05	1.56303e-05	1.72734e-05	1.15415e-05	1.33625e-05
1795	1.549e-05	1.56264e-05	1.73417e-05	1.15425e-05	1.33713e-05
1796	1.5376e-05	1.56225e-05	1.73113e-05	1.15435e-05	1.33621e-05
1797	1.54784e-05	1.56187e-05	1.71261e-05	1.15444e-05	1.33687e-05
1798	1.54125e-05	1.56148e-05	1.67829e-05	1.15454e-05	1.33678e-05
1799	1.53279e-05	1.5611e-05	1.69311e-05	1.15463e-05	1.32661e-05
1800	1.54946e-05	1.56073e-05	1.71184e-05	1.15473e-05	1.32729e-05
1801	1.54588e-05	1.56035e-05	1.71168e-05	1.15483e-05	1.32826e-05
1802	1.53632e-05	1.55998e-05	1.69974e-05	1.15492e-05	1.32829e-05
1803	1.52732e-05	1.55961e-05	1.69241e-05	1.15502e-05	1.32714e-05
1804	1.53907e-05	1.55924e-05	1.67899e-05	1.15512e-05	1.32697e-05
1805	1.55747e-05	1.55888e-05	1.66896e-05	1.15521e-05	1.32707e-05
1806	1.56212e-05	1.55851e-05	1.68118e-05	1.15531e-05	1.32726e-05
1807	1.57178e-05	1.55815e-05	1.6781e-05	1.1554e-05	1.32673e-05
1808	1.55566e-05	1.5578e-05	1.68406e-05	1.1555e-05	1.32613e-05
1809	1.55847e-05	1.55744e-05	1.68961e-05	1.1556e-05	1.32524e-05
1810	1.55632e-05	1.55709e-05	1.68898e-05	1.15569e-05	1.32572e-05
1811	1.56925e-05	1.55673e-05	1.68794e-05	1.15579e-05	1.32728e-05
1812	1.56726e-05	1.55639e-05	1.69031e-05	1.15588e-05	1.32693e-05
1813	1.5477e-05	1.55604e-05	1.68831e-05	1.15598e-05	1.32728e-05
1814	1.54991e-05	1.55569e-05	1.6946e-05	1.15608e-05	1.32696e-05
1815	1.55079e-05	1.55535e-05	1.69761e-05	1.15617e-05	1.32701e-05
1816	1.54971e-05	1.55501e-05	1.6875e-05	1.15627e-05	1.32667e-05
1817	1.54508e-05	1.55467e-05	1.68564e-05	1.15636e-05	1.32523e-05
1818	1.56417e-05	1.55434e-05	1.69804e-05	1.15646e-05	1.32495e-05
1819	1.56874e-05	1.55401e-05	1.7044e-05	1.15656e-05	1.32374e-05
1820	1.57176e-05	1.55367e-05	1.69806e-05	1.15665e-05	1.32313e-05
1821	1.55559e-05	1.55334e-05	1.6926e-05	1.15675e-05	1.32255e-05
1822	1.56059e-05	1.55302e-05	1.70322e-05	1.15685e-05	1.32177e-05
1823	1.54695e-05	1.55269e-05	1.70102e-05	1.15694e-05	1.32147e-05
1824	1.55131e-05	1.55237e-05	1.71327e-05	1.15704e-05	1.32241e-05
1825	1.57604e-05	1.55205e-05	1.71449e-05	1.15713e-05	1.3231e-05
1826	1.56459e-05	1.55173e-05	1.72189e-05	1.15723e-05	1.32383e-05
1827	1.56898e-05	1.55142e-05	1.73128e-05	1.15733e-05	1.32375e-05
1828	1.57596e-05	1.5511e-05	1.73803e-05	1.15742e-05	1.32428e-05
1829	1.57552e-05	1.55079e-05	1.73175e-05	1.15752e-05	1.32382e-05
1830	1.56273e-05	1.55048e-05	1.73188e-05	1.15761e-05	1.32344e-05
1831	1.56953e-05	1.55017e-05	1.7267e-05	1.15771e-05	1.32378e-05
1832	1.57959e-05	1.54986e-05	1.71763e-05	1.15781e-05	1.32314e-05
1833	1.56894e-05	1.54956e-05	1.71602e-05	1.1579e-05	1.32348e-05
1834	1.55003e-05	1.54926e-05	1.70972e-05	1.158e-05	1.32436e-05
1835	1.55042e-05	1.54896e-05	1.71369e-05	1.15809e-05	1.32477e-05
1836	1.54228e-05	1.54866e-05	1.70324e-05	1.15819e-05	1.32542e-05
1837	1.55301e-05	1.54836e-05	1.69948e-05	1.15829e-05	1.32649e-05
1838	1.55463e-05	1.54807e-05	1.70723e-05	1.15838e-05	1.32687e-05
1839	1.55627e-05	1.54778e-05	1.70519e-05	1.15848e-05	1.32674e-05
1840	1.55142e-05	1.54749e-05	1.70253e-05	1.15857e-05	1.32542e-05
1841	1.55273e-05	1.5472e-05	1.71151e-05	1.15867e-05	1.30482e-05
1842	1.56001e-05	1.54691e-05	1.69556e-05	1.15876e-05	1.30399e-05
1843	1.54643e-05	1.54663e-05	1.70364e-05	1.15886e-05	1.30486e-05
1844	1.53918e-05	1.54634e-05	1.6978e-05	1.15896e-05	1.30481e-05
1845	1.54474e-05	1.54606e-05	1.70507e-05	1.15905e-05	1.30558e-05
1846	1.53698e-05	1.54578e-05	1.70841e-05	1.15915e-05	1.3058e-05
1847	1.54931e-05	1.54551e-05	1.71927e-05	1.15924e-05	1.30667e-05
1848	1.56162e-05	3.12196e-05	2.56834e-05	1.15934e-05	1.30663e-05
1849	1.57333e-05	3.11965e-05	2.57191e-05	1.15944e-05	1.30756e-05
1850	1.58104e-05	3.11735e-05	2.57752e-05	1.15953e-05	1.30782e-05
1851	1.56372e-05	3.11506e-05	2.56306e-05	1.15963e-05	1.30653e-05
1852	1.56755e-05	3.11279e-05	2.56192e-05	1.15972e-05	1.30601e-05
1853	1.55812e-05	3.11053e-05	2.5707e-05	1.15982e-05	1.30592e-05
1854	1.55266e-05	3.10828e-05	2.55073e-05	1.15992e-05	1.30605e-05
1855	1.54726e-05	3.10603e-05	2.5434e-05	1.16001e-05	1.30543e-05
1856	1.55665e-05	3.1038e-05	2.54033e-05	1.16011e-05	1.30549e-05
1857	1.5544e-05	3.10158e-05	2.54487e-05	1.1602e-05	1.30457e-05
1858	1.56475e-05	3.09936e-05	2.53443e-05	1.1603e-05	1.30484e-05
1859	1.57005e-05	3.09716e-05	2.52606e-05	1.16039e-05	1.30548e-05
1860	1.56207e-05	3.09496e-05	2.50497e-05	1.16049e-05	1.30553e-05
1861	1.5548e-05	3.09276e-05	2.50858e-05	1.16059e-05	1.3057e-05
1862	1.55836e-05	3.09058e-05	2.50684e-05	1.16068e-05	1.30627e-05
1863	1.54945e-05	3.0884e-05	2.50815e-05	1.16078e-05	1.29869e-05
1864	1.54829e-05	3.08623e-05	2.50092e-05	1.16087e-05	1.29874e-05
1865	1.53909e-05	3.08406e-05	2.50103e-05	1.16097e-05	1.2985e-05
1866	1.55231e-05	3.0819e-05	2.47921e-05	1.16107e-05	1.29894e-05
1867	1.57073e-05	3.07974e-05	2.47962e-05	1.16116e-05	1.29842e-05
1868	1.56912e-05	3.07759e-05	2.48482e-05	1.16126e-05	1.2977e-05
1869	1.54751e-05	3.07544e-05	2.45572e-05	1.16135e-05	1.29734e-05
1870	1.55676e-05	3.0733e-05	2.46297e-05	1.16145e-05	1.29696e-05
1871	1.57267e-05	3.07116e-05	2.4594e-05	1.16154e-05	1.29104e-05
1872	1.58615e-05	3.06903e-05	2.46209e-05	1.16164e-05	1.2915e-05
1873	1.57998e-05	3.0669e-05	2.46421e-05	1.16174e-05	1.29034e-05
1874	1.57301e-05	3.06477e-05	2.45939e-05	1.16183e-05	1.28884e-05
1875	1.58189e-05	3.06265e-05	2.46889e-05	1.23276e-05	1.42497e-05
1876	1.57136e-05	3.06053e-05	2.45107e-05	1.23294e-05	1.42494e-05
1877	1.59866e-05	3.05841e-05	2.42714e-05	1.23311e-05	1.42428e-05
1878	1.61349e-05	3.0563e-05	2.42281e-05	1.23329e-05	1.42379e-05
1879	1.61092e-05	3.05419e-05	2.42243e-05	1.23346e-05	1.42387e-05
1880	1.62231e-05	3.05209e-05	2.42917e-05	1.23364e-05	1.4244e-05
1881	1.62841e-05	3.04998e-05	2.41048e-05	1.23381e-05	1.42426e-05
1882	1.64424e-05	3.04788e-05	2.4024e-05	1.23399e-05	1.42461e-05
1883	1.63556e-05	3.04578e-05	2.39951e-05	1.23416e-05	1.42458e-05
1884	1.64527e-05	3.04369e-05	2.39513e-05	1.23433e-05	1.42432e-05
1885	1.65059e-05	3.0416e-05	2.37863e-05	1.23451e-05	1.42409e-05
1886	1.65853e-05	3.03951e-05	2.39396e-05	1.23468e-05	1.42347e-05
1887	1.67532e-05	3.03742e-05	2.38585e-05	1.23486e-05	1.42364e-05
1888	1.66506e-05	3.03534e-05	2.39756e-05	1.23503e-05	1.42271e-05
1889	1.67047e-05	3.03326e-05	2.39691e-05	1.23521e-05	1.4232e-05
1890	1.66315e-05	3.03118e-05	2.392e-05	1.23538e-05	1.42309e-05
1891	1.67125e-05	3.0291e-05	2.3918e-05	1.23556e-05	1.42324e-05
1892	1.65022e-05	3.02703e-05	2.39079e-05	1.23573e-05	1.4239e-05
1893	1.66685e-05	3.02496e-05	2.37406e-05	1.23591e-05	1.42258e-05
1894	1.68055e-05	3.02289e-05	2.36853e-05	1.23608e-05	1.42112e-05
1895	1.66955e-05	3.02082e-05	2.36005e-05	1.23626e-05	1.41992e-05
1896	1.66486e-05	3.01876e-05	2.3508e-05	1.23643e-05	1.42141e-05
1897	1.64957e-05	3.0167e-05	2.34378e-05	1.23661e-05	1.42083e-05
1898	1.6447e-05	3.01464e-05	2.32428e-05	1.23678e-05	1.42053e-05
1899	1.63922e-05	3.01259e-05	2.3205e-05	1.23696e-05	1.42026e-05
1900	1.61958e-05	3.01053e-05	2.30768e-05	1.23713e-05	1.42053e-05
1901	1.61431e-05	4.01788e-05	3.34558e-05	1.23731e-05	1.42002e-05
1902	1.61678e-05	4.01764e-05	3.33092e-05	1.23748e-05	1.41985e-05
1903	1.60734e-05	4.71005e-05	4.34301e-05	1.29102e-05	1.5246e-05
1904	1.60659e-05	4.7109e-05	4.36141e-05	1.29121e-05	1.52509e-05
1905	1.60925e-05	4.7118e-05	4.35749e-05	1.29141e-05	1.52508e-05
1906	1.61085e-05	4.71274e-05	4.34913e-05	1.2916e-05	1.52577e-05
1907	1.61153e-05	4.71372e-05	4.34988e-05	1.2918e-05	1.52565e-05
1908	1.61352e-05	4.71474e-05	4.35737e-05	1.29199e-05	1.52576e-05
1909	1.60844e-05	4.7158e-05	4.36137e-05	1.29219e-05	1.52612e-05
1910	1.60874e-05	4.7169e-05	4.35328e-05	1.29238e-05	1.52557e-05
1911	1.61081e-05	4.71803e-05	4.35747e-05	1.29258e-05	1.52613e-05
1912	1.60322e-05	4.7192e-05	4.34749e-05	1.29277e-05	1.52596e-05
1913	1.60644e-05	4.72039e-05	4.34554e-05	1.29297e-05	1.52059e-05
1914	1.60827e-05	4.72163e-05	4.34066e-05	1.29316e-05	1.52032e-05
1915	1.60357e-05	4.72289e-05	4.328e-05	1.29336e-05	1.51968e-05
1916	1.60992e-05	4.72418e-05	4.3256e-05	1.29356e-05	1.52018e-05
1917	1.60894e-05	4.7255e-05	4.31627e-05	1.29375e-05	1.51973e-05
1918	1.61318e-05	4.72684e-05	4.30352e-05	1.29395e-05	1.52044e-05
1919	1.63394e-05	4.72822e-05	4.29827e-05	1.29414e-05	1.52047e-05
1920	1.60833e-05	4.72962e-05	4.28942e-05	1.29434e-05	1.51967e-05
1921	1.60838e-05	4.73104e-05	4.28128e-05	1.29453e-05	1.51864e-05
1922	1.59704e-05	4.73249e-05	4.27836e-05	1.29473e-05	1.51885e-05
1923	1.6117e-05	4.73396e-05	4.25971e-05	1.29493e-05	1.51937e-05
1924	1.60721e-05	4.73546e-05	4.2462e-05	1.29512e-05	1.51897e-05
1925	1.62305e-05	4.73697e-05	4.2439e-05	1.29532e-05	1.518e-05
1926	1.62597e-05	4.73851e-05	4.23645e-05	1.29552e-05	1.51781e-05
1927	1.61055e-05	4.74007e-05	4.23933e-05	1.29571e-05	1.51778e-05
1928	1.61728e-05	4.74164e-05	4.22542e-05	1.29591e-05	1.51785e-05
1929	1.63047e-05	4.74324e-05	4.22167e-05	1.29611e-05	1.51776e-05
1930	1.64206e-05	4.74485e-05	4.21663e-05	1.2963e-05	1.51794e-05
1931	1.64112e-05	4.74649e-05	4.19486e-05	1.2965e-05	1.51798e-05
1932	1.62605e-05	4.74813e-05	4.19877e-05	1.2967e-05	1.51717e-05
1933	1.61783e-05	4.7498e-05	4.19289e-05	1.29689e-05	1.517e-05
1934	1.60732e-05	4.75149e-05	4.18113e-05	1.29709e-05	1.51759e-05
1935	1.62148e-05	4.75318e-05	4.16161e-05	1.29729e-05	1.51685e-05
1936	1.62942e-05	4.7549e-05	4.15914e-05	1.29748e-05	1.51604e-05
1937	1.63214e-05	4.75663e-05	4.15965e-05	1.29768e-05	1.51688e-05
1938	1.62789e-05	4.75837e-05	4.16065e-05	1.29788e-05	1.51629e-05
1939	1.6313e-05	4.76013e-05	4.15979e-05	1.29808e-05	1.51697e-05
1940	1.63346e-05	4.7619e-05	4.16702e-05	1.29827e-05	1.51662e-05
1941	1.63951e-05	4.76369e-05	4.16248e-05	1.29847e-05	1.51666e-05
1942	1.61339e-05	4.76549e-05	4.16182e-05	1.29867e-05	1.51695e-05
1943	1.61286e-05	4.7673e-05	4.16147e-05	1.29887e-05	1.51663e-05
1944	1.6338e-05	4.76912e-05	4.1649e-05	1.29906e-05	1.51645e-05
1945	1.63863e-05	4.77096e-05	4.1714e-05	1.29926e-05	1.51581e-05
1946	1.65232e-05	4.77281e-05	4.17755e-05	1.29946e-05	1.51574e-05
1947	1.65611e-05	4.77467e-05	4.18016e-05	1.29966e-05	1.51625e-05
1948	1.66767e-05	4.77654e-05	4.18053e-05	1.29985e-05	1.51725e-05
1949	1.66412e-05	4.77842e-05	4.18251e-05	1.30005e-05	1.51736e-05
1950	1.66526e-05	4.78032e-05	4.16757e-05	1.30025e-05	1.51818e-05
1951	1.67448e-05	4.78222e-05	4.16479e-05	1.30045e-05	1.51924e-05
1952	1.67784e-05	4.78413e-05	4.15814e-05	1.30065e-05	1.51915e-05
1953	1.67126e-05	4.78606e-05	4.15551e-05	1.30085e-05	1.51969e-05
1954	1.65966e-05	4.78799e-05	4.15395e-05	1.30104e-05	1.52014e-05
1955	1.63694e-05	4.78993e-05	4.15563e-05	1.30124e-05	1.51958e-05
1956	1.63311e-05	4.79189e-05	4.15778e-05	1.30144e-05	1.5195e-05
1957	1.65008e-05	4.30484e-05	4.13972e-05	1.30164e-05	1.51864e-05
1958	1.6366e-05	4.30431e-05	4.13539e-05	1.30184e-05	1.51846e-05
1959	1.64572e-05	4.30378e-05	4.13248e-05	1.30204e-05	1.5181e-05
1960	1.6334e-05	4.30326e-05	4.12497e-05	1.30223e-05	1.51802e-05
1961	1.63404e-05	4.30273e-05	4.11157e-05	1.30243e-05	1.51792e-05
1962	1.63415e-05	4.30221e-05	4.10135e-05	1.30263e-05	1.51837e-05
1963	1.63204e-05	4.30169e-05	4.10098e-05	1.30283e-05	1.5197e-05
1964	1.64709e-05	4.30117e-05	4.08933e-05	1.30303e-05	1.51941e-05
1965	1.6556e-05	4.30065e-05	4.08419e-05	1.30323e-05	1.51888e-05
1966	1.66216e-05	4.30013e-05	4.07413e-05	1.30343e-05	1.52028e-05
1967	1.65997e-05	4.29961e-05	4.06836e-05	1.30363e-05	1.52008e-05
1968	1.63967e-05	4.29909e-05	4.07798e-05	1.30383e-05	1.5199e-05
1969	1.63372e-05	4.29857e-05	4.06951e-05	1.30403e-05	1.52129e-05
1970	1.64057e-05	4.29806e-05	4.07215e-05	1.30422e-05	1.52099e-05
1971	1.63852e-05	4.29754e-05	4.06651e-05	1.30442e-05	1.52245e-05
1972	1.63825e-05	4.29702e-05	4.05325e-05	1.30462e-05	1.52367e-05
1973	1.63127e-05	4.29651e-05	4.03946e-05	1.30482e-05	1.5227e-05
1974	1.62041e-05	4.296e-05	4.03754e-05	1.30502e-05	1.52317e-05
1975	1.61038e-05	4.29548e-05	4.02429e-05	1.30522e-05	1.52356e-05
1976	1.60494e-05	4.29497e-05	4.00837e-05	1.30542e-05	1.5239e-05
1977	1.60233e-05	4.29446e-05	3.97453e-05	1.30562e-05	1.52443e-05
1978	1.61169e-05	4.29395e-05	3.96988e-05	1.30582e-05	1.52445e-05
1979	1.60237e-05	4.29344e-05	3.94809e-05	1.30602e-05	1.52443e-05
1980	1.60383e-05	4.29292e-05	3.94221e-05	1.30622e-05	1.52452e-05
1981	1.59157e-05	4.29241e-05	3.94613e-05	1.30642e-05	1.52529e-05
1982	1.56327e-05	4.2919e-05	3.92579e-05	1.30662e-05	1.52448e-05
1983	1.54809e-05	4.29139e-05	3.91362e-05	1.30682e-05	1.52388e-05
1984	1.55905e-05	4.29089e-05	3.90608e-05	1.30702e-05	1.50982e-05
1985	1.54622e-05	4.29038e-05	3.90293e-05	1.30722e-05	1.50999e-05
1986	1.53427e-05	4.28987e-05	3.88577e-05	1.30742e-05	1.50987e-05
1987	1.51509e-05	4.28936e-05	3.87647e-05	1.30762e-05	1.50952e-05
1988	1.50394e-05	4.28885e-05	3.86496e-05	1.30782e-05	1.51112e-05
1989	1.50283e-05	4.28835e-05	3.86837e-05	1.30802e-05	1.512e-05
1990	1.50355e-05	4.28784e-05	3.86095e-05	1.30822e-05	1.51129e-05
1991	1.49366e-05	4.28733e-05	3.83967e-05	1.30843e-05	1.51017e-05
1992	1.50949e-05	4.28683e-05	3.83827e-05	1.30863e-05	1.50962e-05
1993	1.51869e-05	4.28632e-05	3.83865e-05	1.30883e-05	1.51e-05
1994	1.52394e-05	4.28582e-05	3.8236e-05	1.30903e-05	1.51002e-05
1995	1.52181e-05	4.28531e-05	3.81624e-05	1.30923e-05	1.50967e-05
1996	1.51615e-05	4.2848e-05	3.81109e-05	1.30943e-05	1.5098e-05
1997	1.53087e-05	4.2843e-05	3.8064e-05	1.30963e-05	1.50931e-05
[truncated: 2,003 more rows]
[truncated: 3,958 more columns]

## Sheet: Fig10
Time (s)	True C(M)	Using 5 sensor
		KF-GPB2	PF-MCMC
0	1e-05	2e-05	2e-05
1	1.00979e-05	1.97137e-05	1.98107e-05
2	1.00714e-05	1.94262e-05	1.94773e-05
3	1.00165e-05	1.91375e-05	1.91845e-05
4	1.00069e-05	1.8848e-05	1.89131e-05
5	9.86885e-06	1.85578e-05	1.86658e-05
6	9.79602e-06	1.82671e-05	1.83509e-05
7	9.98462e-06	1.79761e-05	1.80393e-05
8	9.69048e-06	1.7685e-05	1.76734e-05
9	9.78848e-06	1.7394e-05	1.73236e-05
10	9.6693e-06	1.71033e-05	1.71143e-05
11	9.62551e-06	1.68131e-05	1.66215e-05
12	9.76215e-06	1.65235e-05	1.62663e-05
13	9.67489e-06	1.62348e-05	1.60218e-05
14	9.68382e-06	1.59471e-05	1.56678e-05
15	9.70858e-06	1.56606e-05	1.54002e-05
16	9.74928e-06	1.53755e-05	1.50514e-05
17	9.81409e-06	1.50919e-05	1.46146e-05
18	9.79764e-06	1.48101e-05	1.43492e-05
19	9.87879e-06	1.45301e-05	1.40549e-05
20	9.91963e-06	1.42522e-05	1.37706e-05
21	9.79062e-06	1.39764e-05	1.34342e-05
22	9.88699e-06	1.3703e-05	1.31742e-05
23	9.95225e-06	1.3432e-05	1.29637e-05
24	9.91116e-06	1.31635e-05	1.28494e-05
25	9.7342e-06	1.28978e-05	1.25877e-05
26	9.77815e-06	1.26349e-05	1.22079e-05
27	9.82767e-06	1.2375e-05	1.1931e-05
28	9.89613e-06	1.21181e-05	1.16082e-05
29	9.85654e-06	1.18643e-05	1.13813e-05
30	9.86145e-06	1.16137e-05	1.1116e-05
31	9.82423e-06	1.13665e-05	1.0847e-05
32	9.84993e-06	1.11227e-05	1.06415e-05
33	9.931e-06	1.08824e-05	1.05819e-05
34	9.89698e-06	1.06456e-05	1.03576e-05
35	9.76512e-06	1.04125e-05	1.00931e-05
36	9.5542e-06	1.0183e-05	9.90346e-06
37	9.58486e-06	9.01969e-07	9.77679e-06
38	9.50598e-06	2.95726e-06	9.64304e-06
39	9.45561e-06	2.87941e-06	9.52775e-06
40	9.61093e-06	2.80468e-06	9.38641e-06
41	9.64301e-06	-6.66473e-06	9.22547e-06
42	9.62374e-06	3.0065e-16	9.12729e-06
43	9.77953e-06	9.03914e-17	8.96208e-06
44	9.78519e-06	2.71763e-17	8.77347e-06
45	9.66275e-06	3.33505e-14	1.47572e-05
46	9.66927e-06	3.00499e-14	1.45372e-05
47	9.55979e-06	2.70756e-14	1.42207e-05
48	9.45285e-06	2.43956e-14	1.40616e-05
49	9.47451e-06	2.19806e-14	1.39489e-05
50	9.39724e-06	1.98046e-14	1.39488e-05
51	9.31416e-06	1.78439e-14	1.38151e-05
52	9.41036e-06	1.60773e-14	1.35606e-05
53	9.31576e-06	1.44854e-14	1.32622e-05
54	9.40772e-06	1.30512e-14	1.31853e-05
55	9.29383e-06	1.17589e-14	1.30759e-05
56	9.35317e-06	1.05945e-14	1.28572e-05
57	9.2898e-06	9.5454e-15	1.26172e-05
58	9.1972e-06	8.60015e-15	1.2446e-05
59	9.32e-06	7.74849e-15	1.21762e-05
60	9.3655e-06	6.98115e-15	1.19236e-05
61	9.30242e-06	3.15041e-12	1.72715e-05
62	9.16252e-06	2.71232e-12	1.70554e-05
63	9.12435e-06	2.32978e-12	1.66542e-05
64	9.29898e-06	1.99927e-12	1.64235e-05
65	9.28657e-06	1.71413e-12	1.61581e-05
66	9.30281e-06	1.46843e-12	1.59875e-05
67	9.37769e-06	1.25699e-12	1.56596e-05
68	9.37262e-06	1.07523e-12	1.54746e-05
69	9.3956e-06	9.19168e-13	1.50167e-05
70	9.44303e-06	7.85301e-13	1.46599e-05
71	9.40488e-06	6.70583e-13	1.45118e-05
72	9.1811e-06	5.7236e-13	1.42163e-05
73	9.16907e-06	4.88325e-13	1.40122e-05
74	8.99087e-06	4.16478e-13	1.38073e-05
75	9.01551e-06	3.55092e-13	1.36538e-05
76	8.90988e-06	3.0267e-13	1.33375e-05
77	9.02346e-06	2.57926e-13	1.29335e-05
78	8.95008e-06	2.19751e-13	1.27206e-05
79	8.96139e-06	1.87194e-13	1.25479e-05
80	8.9997e-06	1.59435e-13	1.23325e-05
81	9.0468e-06	1.35775e-13	1.22945e-05
82	9.29035e-06	1.15613e-13	1.20992e-05
83	9.40791e-06	9.84348e-14	1.19694e-05
84	9.47408e-06	8.38024e-14	1.16917e-05
85	9.62841e-06	7.13401e-14	1.1682e-05
86	9.55722e-06	6.07273e-14	1.15549e-05
87	9.50448e-06	5.16906e-14	1.14694e-05
88	9.48028e-06	-1.02899e-11	1.13957e-05
89	9.44896e-06	9.00952e-16	1.1462e-05
90	9.5184e-06	8.11715e-16	1.12347e-05
91	9.32604e-06	7.31316e-16	1.09898e-05
92	9.43153e-06	6.58881e-16	1.07972e-05
93	9.39164e-06	5.9362e-16	1.06925e-05
94	9.38181e-06	5.34822e-16	1.06059e-05
95	9.29367e-06	4.81849e-16	1.05501e-05
96	9.20495e-06	4.34122e-16	1.04014e-05
97	9.28146e-06	3.91123e-16	1.03451e-05
98	9.23768e-06	3.52383e-16	1.01725e-05
99	9.12601e-06	3.17479e-16	9.86257e-06
100	9.04098e-06	2.86033e-16	9.79211e-06
101	9.08184e-06	2.57702e-16	9.49426e-06
102	8.94805e-06	5.03606e-14	1.46649e-05
103	8.96386e-06	1.35853e-13	1.44533e-05
104	8.99999e-06	3.65525e-13	1.42213e-05
105	8.95273e-06	9.76932e-13	1.39462e-05
106	9.00694e-06	2.57033e-12	1.3549e-05
107	8.93398e-06	6.55983e-12	1.32648e-05
108	9.04876e-06	1.60761e-11	1.30585e-05
109	9.03102e-06	3.8265e-11	1.27658e-05
110	9.14273e-06	9.0758e-11	1.23946e-05
111	9.10555e-06	2.17873e-10	1.21205e-05
112	9.13843e-06	5.24753e-10	1.18686e-05
113	9.29711e-06	1.22412e-09	1.16151e-05
114	9.15201e-06	2.63231e-09	1.15104e-05
115	9.25482e-06	5.05465e-09	1.13138e-05
116	9.13424e-06	8.68521e-09	1.11755e-05
117	8.94611e-06	1.36059e-08	1.11253e-05
118	9.03231e-06	1.98162e-08	1.09507e-05
119	9.0054e-06	2.72582e-08	1.07073e-05
120	8.95657e-06	3.58349e-08	1.05209e-05
121	8.96046e-06	4.5425e-08	1.04766e-05
122	9.14457e-06	5.58943e-08	1.03195e-05
123	9.19788e-06	6.71047e-08	1.01971e-05
124	9.07218e-06	7.89211e-08	9.97264e-06
125	8.94328e-06	9.12164e-08	9.90477e-06
126	8.83525e-06	1.03874e-07	9.79537e-06
127	8.96752e-06	1.16791e-07	9.67151e-06
128	8.88381e-06	1.29877e-07	9.65512e-06
129	8.82659e-06	1.43053e-07	9.61452e-06
130	8.83315e-06	1.56254e-07	9.44115e-06
131	8.83957e-06	1.69426e-07	9.34845e-06
132	8.89406e-06	1.82524e-07	9.30845e-06
133	8.86692e-06	1.95511e-07	9.33559e-06
134	8.85555e-06	2.08359e-07	9.18412e-06
135	8.83275e-06	2.21045e-07	9.23386e-06
136	8.72105e-06	2.33551e-07	9.24412e-06
137	8.55161e-06	2.45866e-07	9.19399e-06
138	8.72482e-06	2.57978e-07	9.04551e-06
139	8.73516e-06	2.69883e-07	8.92556e-06
140	8.70464e-06	2.81576e-07	9.01088e-06
141	8.87936e-06	2.93054e-07	8.87859e-06
142	8.89316e-06	3.04318e-07	8.86078e-06
143	8.96111e-06	3.15367e-07	9.00432e-06
144	8.97767e-06	3.26205e-07	8.88395e-06
145	9.11671e-06	3.36832e-07	8.85967e-06
146	9.14542e-06	3.47252e-07	8.69001e-06
147	9.15617e-06	3.57467e-07	8.64709e-06
148	9.19703e-06	3.67483e-07	8.68557e-06
149	9.28984e-06	3.77301e-07	8.46954e-06
150	9.19438e-06	3.86926e-07	8.41854e-06
151	9.20344e-06	1.3141e-05	1.32542e-05
152	9.15039e-06	1.30171e-05	1.30538e-05
153	9.34927e-06	1.28863e-05	1.27635e-05
154	9.4322e-06	1.2749e-05	1.25516e-05
155	9.32681e-06	1.26055e-05	1.231e-05
156	9.472e-06	1.24562e-05	1.22202e-05
157	9.37924e-06	1.23015e-05	1.21846e-05
158	9.45601e-06	1.21418e-05	1.20325e-05
159	9.38965e-06	1.19776e-05	1.18057e-05
160	9.61875e-06	1.18093e-05	1.18043e-05
161	9.6439e-06	1.16373e-05	1.18499e-05
162	9.71501e-06	1.1462e-05	1.18262e-05
163	9.64689e-06	1.12838e-05	1.15644e-05
164	9.75151e-06	1.11031e-05	1.15656e-05
165	9.60129e-06	1.09204e-05	1.11314e-05
166	9.60791e-06	1.07361e-05	1.10152e-05
167	9.57668e-06	1.05504e-05	1.10082e-05
168	9.58579e-06	1.03637e-05	1.07405e-05
169	9.5469e-06	1.01764e-05	1.05189e-05
170	9.57015e-06	9.98887e-06	1.04049e-05
171	9.71091e-06	9.80131e-06	1.02769e-05
172	9.56576e-06	6.34475e-06	1.02221e-05
173	9.54455e-06	6.18921e-06	1.0066e-05
174	9.5107e-06	6.03701e-06	9.83476e-06
175	9.4414e-06	5.88822e-06	9.82665e-06
176	9.51367e-06	5.7429e-06	9.83133e-06
177	9.36491e-06	5.60112e-06	9.81238e-06
178	9.39358e-06	5.46289e-06	9.71451e-06
179	9.37207e-06	5.32826e-06	9.47886e-06
180	9.31745e-06	5.27845e-06	1.47994e-05
181	9.29308e-06	5.18049e-06	1.42973e-05
182	9.35051e-06	1.00464e-05	1.94619e-05
183	9.29286e-06	9.89468e-06	1.91671e-05
184	9.34214e-06	9.74275e-06	1.89383e-05
185	9.29014e-06	9.59082e-06	1.85874e-05
186	9.19076e-06	9.43909e-06	1.82426e-05
187	9.39094e-06	5.23586e-06	1.79535e-05
188	9.41683e-06	5.13273e-06	1.76442e-05
189	9.53476e-06	5.03316e-06	1.73536e-05
190	9.4343e-06	4.93705e-06	1.70107e-05
191	9.65908e-06	4.84432e-06	1.66942e-05
192	9.5522e-06	4.75488e-06	1.63878e-05
193	9.40801e-06	4.66863e-06	1.61174e-05
194	9.47773e-06	4.58548e-06	1.58106e-05
195	9.51115e-06	4.50535e-06	1.55431e-05
196	9.55362e-06	4.42813e-06	1.53455e-05
197	9.59973e-06	4.35375e-06	1.50883e-05
198	9.6897e-06	4.28211e-06	1.4796e-05
199	9.84568e-06	4.21312e-06	1.45817e-05
200	9.90464e-06	4.14669e-06	1.4293e-05
201	9.97862e-06	4.08275e-06	1.40357e-05
202	9.86296e-06	4.02119e-06	1.38552e-05
203	9.89631e-06	3.96195e-06	1.37428e-05
204	9.96881e-06	3.90493e-06	1.36157e-05
205	9.99646e-06	3.85007e-06	1.33457e-05
206	9.94443e-06	3.79727e-06	1.30344e-05
207	9.93411e-06	3.74646e-06	1.27377e-05
208	9.88779e-06	3.69758e-06	1.24122e-05
209	9.89023e-06	3.65054e-06	1.23536e-05
210	1.0075e-05	3.60528e-06	1.23216e-05
211	1.01785e-05	3.56173e-06	1.21476e-05
212	1.01495e-05	3.51982e-06	1.19022e-05
213	1.0336e-05	3.47949e-06	1.16576e-05
214	1.0317e-05	3.44068e-06	1.15762e-05
215	1.0152e-05	3.40332e-06	1.1435e-05
216	1.01365e-05	3.36736e-06	1.1374e-05
217	1.01344e-05	3.33274e-06	1.1389e-05
218	1.007e-05	3.29942e-06	1.10996e-05
219	9.98464e-06	3.26733e-06	1.10398e-05
220	9.99051e-06	3.23643e-06	1.09277e-05
221	1.00133e-05	3.20666e-06	1.0673e-05
222	1.01385e-05	3.17799e-06	1.06368e-05
223	9.95969e-06	1.68971e-05	1.58648e-05
224	9.95793e-06	1.97788e-05	2.06686e-05
225	1.01152e-05	1.9617e-05	2.03687e-05
226	1.0136e-05	1.94504e-05	2.01553e-05
227	9.94545e-06	1.92794e-05	1.96184e-05
228	9.85405e-06	1.91042e-05	1.93035e-05
229	9.8351e-06	1.89252e-05	1.88609e-05
230	9.79863e-06	1.87426e-05	1.84532e-05
231	9.89421e-06	1.85567e-05	1.80739e-05
232	9.87844e-06	1.83679e-05	1.79329e-05
233	9.71531e-06	1.81764e-05	1.77297e-05
234	9.65387e-06	1.79825e-05	1.74699e-05
235	9.82028e-06	1.77863e-05	1.72871e-05
236	9.80745e-06	1.75883e-05	1.71473e-05
237	9.72513e-06	1.73885e-05	1.68124e-05
238	9.56563e-06	1.71874e-05	1.64593e-05
239	9.53292e-06	1.6985e-05	1.60942e-05
240	9.48341e-06	1.67816e-05	1.58293e-05
241	9.42934e-06	1.65774e-05	1.55556e-05
242	9.17725e-06	1.63727e-05	1.55648e-05
243	9.32536e-06	1.61676e-05	1.51694e-05
244	9.3408e-06	1.59622e-05	1.4992e-05
245	9.44114e-06	1.57569e-05	1.48256e-05
246	9.36976e-06	2.04047e-05	1.98612e-05
247	9.41553e-06	2.01864e-05	1.95539e-05
248	9.49124e-06	1.99668e-05	1.90839e-05
249	9.46824e-06	1.97461e-05	1.89338e-05
250	9.56416e-06	1.95245e-05	1.86257e-05
251	9.65571e-06	1.93023e-05	1.81247e-05
252	9.64961e-06	2.41542e-05	2.32023e-05
253	9.49133e-06	2.39237e-05	2.28074e-05
254	9.31282e-06	2.36915e-05	2.22727e-05
255	9.28907e-06	2.34578e-05	2.18893e-05
256	9.33885e-06	2.32229e-05	2.15629e-05
257	8.99552e-06	2.29869e-05	2.11609e-05
258	8.96472e-06	2.27501e-05	2.09903e-05
259	8.94573e-06	2.25125e-05	2.06799e-05
260	8.85701e-06	2.22744e-05	2.03563e-05
261	8.73158e-06	2.20359e-05	2.00793e-05
262	8.67775e-06	2.17971e-05	1.98199e-05
263	8.60953e-06	2.15583e-05	1.96263e-05
264	8.60387e-06	2.13196e-05	1.92862e-05
265	8.56802e-06	2.1081e-05	1.88382e-05
266	8.41151e-06	2.08428e-05	1.85077e-05
267	8.19214e-06	2.06051e-05	1.82633e-05
268	8.16766e-06	2.03679e-05	1.80622e-05
269	8.1731e-06	2.01315e-05	1.77271e-05
270	8.34422e-06	1.98959e-05	1.73948e-05
271	8.42071e-06	1.96612e-05	1.70128e-05
272	8.52032e-06	1.94275e-05	1.68924e-05
273	8.46218e-06	1.9195e-05	1.65205e-05
274	8.3875e-06	1.89637e-05	1.63278e-05
275	8.32719e-06	1.87337e-05	1.62298e-05
276	8.42243e-06	1.85051e-05	1.60775e-05
277	8.55051e-06	1.8278e-05	1.59687e-05
278	8.63771e-06	1.80524e-05	1.58271e-05
279	8.56811e-06	1.78285e-05	1.56147e-05
280	8.58879e-06	1.76063e-05	1.54692e-05
281	8.56335e-06	1.73859e-05	1.52432e-05
282	8.70001e-06	1.71673e-05	1.49139e-05
283	8.81201e-06	2.32587e-05	2.01021e-05
284	8.86237e-06	2.30237e-05	1.97467e-05
285	8.75934e-06	2.27887e-05	1.95004e-05
286	8.82217e-06	2.25538e-05	1.91632e-05
287	8.86364e-06	2.23191e-05	1.88228e-05
288	8.97001e-06	2.20848e-05	1.85326e-05
289	8.93292e-06	2.18509e-05	1.81257e-05
290	8.81466e-06	2.16176e-05	1.77194e-05
291	8.82827e-06	2.1385e-05	1.73783e-05
292	8.72518e-06	2.11531e-05	1.72641e-05
293	8.78913e-06	2.09221e-05	1.69242e-05
294	8.88578e-06	2.0692e-05	1.68195e-05
295	8.78198e-06	2.0463e-05	1.64953e-05
296	8.78679e-06	2.02352e-05	1.6237e-05
297	8.78565e-06	2.00085e-05	1.59624e-05
298	8.67495e-06	1.97831e-05	1.56365e-05
299	8.932e-06	1.95591e-05	1.53367e-05
300	8.93964e-06	1.93365e-05	1.52562e-05
301	9.05279e-06	1.91155e-05	1.51206e-05
302	9.0987e-06	1.8896e-05	1.49755e-05
303	9.0872e-06	1.86781e-05	1.4785e-05
304	9.1259e-06	1.84619e-05	1.45646e-05
305	9.17585e-06	1.82475e-05	1.42264e-05
306	8.94742e-06	1.80349e-05	1.39398e-05
307	9.10678e-06	1.78241e-05	1.35638e-05
308	9.08441e-06	1.76153e-05	1.33248e-05
309	9.12788e-06	1.74084e-05	1.31837e-05
310	9.09442e-06	1.72035e-05	1.31331e-05
311	9.15168e-06	1.70006e-05	1.31867e-05
312	9.08815e-06	1.67998e-05	1.3101e-05
313	9.14297e-06	1.66011e-05	1.29871e-05
314	9.1081e-06	1.64046e-05	1.31904e-05
315	9.1059e-06	1.62102e-05	1.2734e-05
316	9.08302e-06	1.6018e-05	1.27382e-05
317	9.38508e-06	1.58281e-05	1.2467e-05
318	9.4171e-06	2.14022e-05	1.78965e-05
319	9.47632e-06	2.11874e-05	1.76476e-05
320	9.57958e-06	2.09731e-05	1.73092e-05
321	9.58975e-06	2.07595e-05	1.70214e-05
322	9.42942e-06	2.05467e-05	1.68199e-05
323	9.31251e-06	2.03347e-05	1.6449e-05
324	9.4439e-06	2.01237e-05	1.62029e-05
325	9.26746e-06	1.99137e-05	1.58563e-05
326	9.29761e-06	1.97048e-05	1.55961e-05
327	9.38452e-06	1.94971e-05	1.54426e-05
328	9.3861e-06	1.92905e-05	1.52123e-05
329	9.54803e-06	1.90853e-05	1.49468e-05
330	9.39645e-06	1.88814e-05	1.47603e-05
331	9.35124e-06	2.32195e-05	2e-05
332	9.39995e-06	2.30021e-05	1.96685e-05
333	9.35064e-06	2.2785e-05	1.92578e-05
334	9.29218e-06	2.25683e-05	1.88603e-05
335	9.41459e-06	2.23521e-05	1.85244e-05
336	9.54418e-06	2.21365e-05	1.84162e-05
337	9.49856e-06	2.19216e-05	1.81111e-05
338	9.47022e-06	2.17074e-05	1.76792e-05
339	9.29918e-06	2.1494e-05	1.73813e-05
340	9.23328e-06	2.12815e-05	1.71224e-05
341	9.13242e-06	2.10699e-05	1.68053e-05
342	9.08511e-06	2.08594e-05	1.65349e-05
343	9.2417e-06	2.06499e-05	1.63387e-05
344	9.22018e-06	2.04416e-05	1.62384e-05
345	9.01025e-06	2.02345e-05	1.58829e-05
346	8.96657e-06	2.00286e-05	1.56593e-05
347	8.86429e-06	1.9824e-05	1.5472e-05
348	8.81862e-06	1.96208e-05	1.53289e-05
349	8.90274e-06	1.9419e-05	1.51288e-05
350	8.96794e-06	1.92186e-05	1.47078e-05
351	8.97937e-06	2.48772e-05	1.9886e-05
352	8.93154e-06	2.4661e-05	1.94997e-05
353	8.87135e-06	2.44451e-05	1.92384e-05
354	8.88973e-06	2.86404e-05	2.37481e-05
355	8.8738e-06	2.84196e-05	2.32551e-05
356	8.87166e-06	2.81985e-05	2.29982e-05
357	8.68462e-06	2.79772e-05	2.25584e-05
358	8.75437e-06	2.77558e-05	2.22085e-05
359	8.65243e-06	2.75343e-05	2.19093e-05
360	8.60553e-06	2.73129e-05	2.16394e-05
361	8.66938e-06	2.70916e-05	2.12786e-05
362	8.63075e-06	2.68704e-05	2.09736e-05
363	8.61115e-06	2.66496e-05	2.06895e-05
364	8.64232e-06	2.64291e-05	2.04559e-05
365	8.64381e-06	3.0647e-05	2.58232e-05
366	8.48819e-06	3.04238e-05	2.55023e-05
367	8.61896e-06	3.02004e-05	2.51261e-05
368	8.53673e-06	2.99768e-05	2.46935e-05
369	8.46535e-06	2.97532e-05	2.44009e-05
370	8.18022e-06	2.95296e-05	2.40875e-05
371	8.16937e-06	2.9306e-05	2.38851e-05
372	8.24006e-06	2.90826e-05	2.34635e-05
373	8.34694e-06	2.88594e-05	2.30046e-05
374	8.3102e-06	2.86364e-05	2.26328e-05
375	8.1967e-06	2.84138e-05	2.22555e-05
376	8.06324e-06	2.81916e-05	2.20891e-05
377	7.92536e-06	2.79699e-05	2.17403e-05
378	8.11398e-06	2.77487e-05	2.13812e-05
379	8.14888e-06	2.7528e-05	2.1173e-05
380	8.27754e-06	2.7308e-05	2.08131e-05
381	8.42285e-06	2.70886e-05	2.04338e-05
382	8.45246e-06	2.687e-05	2.00743e-05
383	8.49564e-06	2.28219e-05	1.97453e-05
384	8.5319e-06	2.26114e-05	1.95716e-05
385	8.52785e-06	2.24026e-05	1.92765e-05
386	8.50321e-06	2.21955e-05	1.89232e-05
387	8.63323e-06	2.19902e-05	1.84866e-05
388	8.74789e-06	2.17866e-05	1.82257e-05
389	8.61655e-06	2.15848e-05	1.79594e-05
390	8.71696e-06	2.13848e-05	1.76665e-05
391	8.78747e-06	2.11866e-05	1.74085e-05
392	8.7002e-06	2.09903e-05	1.71561e-05
393	8.67447e-06	2.07958e-05	1.71145e-05
394	8.8913e-06	2.06032e-05	1.67449e-05
395	8.91284e-06	2.04124e-05	1.64994e-05
396	8.7913e-06	2.02235e-05	1.62045e-05
397	8.6295e-06	2.00365e-05	1.5951e-05
398	8.79513e-06	1.98515e-05	1.57519e-05
399	8.92553e-06	1.96683e-05	1.55401e-05
400	8.9582e-06	1.9487e-05	1.50081e-05
401	9.01949e-06	1.93077e-05	1.46811e-05
402	8.9593e-06	1.91303e-05	1.4329e-05
403	8.92378e-06	1.89549e-05	1.42347e-05
404	8.99191e-06	1.87813e-05	1.39022e-05
405	9.10896e-06	1.86098e-05	1.37435e-05
406	9.09445e-06	1.84401e-05	1.36269e-05
407	9.03158e-06	1.26865e-05	1.32759e-05
408	9.02781e-06	1.25786e-05	1.29759e-05
409	9.14802e-06	1.24727e-05	1.27424e-05
410	9.10457e-06	1.23689e-05	1.26078e-05
411	9.12826e-06	1.22672e-05	1.24361e-05
412	9.07789e-06	1.21674e-05	1.21754e-05
413	9.11442e-06	1.20696e-05	1.20868e-05
414	9.15919e-06	1.19736e-05	1.18144e-05
415	9.00002e-06	1.18795e-05	1.17779e-05
416	9.15722e-06	1.17872e-05	1.15879e-05
417	9.10004e-06	1.16967e-05	1.13236e-05
418	9.18061e-06	1.16078e-05	1.12024e-05
419	9.13605e-06	1.15207e-05	1.1105e-05
420	9.21885e-06	1.14352e-05	1.09506e-05
421	9.21212e-06	1.13513e-05	1.09229e-05
422	9.24612e-06	1.12689e-05	1.07788e-05
423	9.19358e-06	1.93799e-05	1.7817e-05
424	9.14143e-06	1.92173e-05	1.75364e-05
425	9.17688e-06	1.90556e-05	1.7182e-05
426	9.05392e-06	1.88949e-05	1.68825e-05
427	9.11176e-06	1.87352e-05	1.67676e-05
428	8.89598e-06	1.85766e-05	1.66125e-05
429	8.92677e-06	1.84191e-05	1.63622e-05
430	9.026e-06	1.82627e-05	1.62392e-05
431	9.04941e-06	1.81076e-05	1.61091e-05
432	8.96326e-06	1.79536e-05	1.58103e-05
433	8.98787e-06	1.7801e-05	1.55555e-05
434	8.91805e-06	1.76496e-05	1.54429e-05
435	8.92474e-06	1.74995e-05	1.51764e-05
436	9.09617e-06	1.73508e-05	1.49492e-05
437	8.93077e-06	1.72035e-05	1.48237e-05
438	9.03005e-06	1.70576e-05	1.45861e-05
439	9.1491e-06	1.69131e-05	1.4513e-05
440	9.20687e-06	1.677e-05	1.43645e-05
441	9.23132e-06	1.66284e-05	1.41486e-05
442	9.2188e-06	1.64883e-05	1.40669e-05
443	9.13018e-06	1.63497e-05	1.39895e-05
444	9.08811e-06	1.62126e-05	1.38058e-05
445	8.95818e-06	1.6077e-05	1.36469e-05
446	9.03207e-06	1.59429e-05	1.34184e-05
447	9.14736e-06	1.58103e-05	1.3189e-05
448	9.10869e-06	1.56793e-05	1.31704e-05
449	9.08392e-06	1.55499e-05	1.29311e-05
450	8.98837e-06	1.5422e-05	1.28629e-05
451	9.11739e-06	1.52956e-05	1.27351e-05
452	9.05214e-06	1.51708e-05	1.27264e-05
453	9.08027e-06	1.03243e-05	1.24892e-05
454	9.16912e-06	1.02655e-05	1.23166e-05
455	9.21355e-06	1.02078e-05	1.21006e-05
456	9.31845e-06	1.01511e-05	1.19939e-05
457	9.33956e-06	1.00954e-05	1.17391e-05
458	9.30059e-06	1.00408e-05	1.1521e-05
459	9.33835e-06	9.98712e-06	1.12136e-05
460	9.46333e-06	9.93444e-06	1.09301e-05
461	9.44421e-06	1.68119e-05	1.72476e-05
462	9.58874e-06	1.66757e-05	1.70731e-05
463	9.65254e-06	1.65404e-05	1.68436e-05
464	9.6316e-06	1.64062e-05	1.67651e-05
465	9.66922e-06	1.62731e-05	1.65165e-05
466	9.67271e-06	1.61412e-05	1.62673e-05
467	9.69588e-06	1.60105e-05	1.61549e-05
468	9.65093e-06	1.58809e-05	1.58785e-05
469	9.80388e-06	1.57526e-05	1.56203e-05
470	9.82724e-06	1.56256e-05	1.54595e-05
471	9.84569e-06	1.54998e-05	1.52486e-05
472	9.76854e-06	1.53753e-05	1.4983e-05
473	9.71069e-06	1.52521e-05	1.45895e-05
474	9.45488e-06	1.51302e-05	1.42844e-05
475	9.46129e-06	1.50097e-05	1.42943e-05
476	9.48837e-06	1.48906e-05	1.41026e-05
477	9.3492e-06	1.47728e-05	1.39942e-05
478	9.32923e-06	1.46564e-05	1.39043e-05
479	9.51998e-06	1.45414e-05	1.36951e-05
480	9.62888e-06	1.44277e-05	1.34683e-05
481	9.76133e-06	1.43155e-05	1.33505e-05
482	9.92359e-06	1.42047e-05	1.32171e-05
483	1.00279e-05	1.40952e-05	1.3053e-05
484	9.94771e-06	1.39872e-05	1.28434e-05
485	9.81519e-06	1.38806e-05	1.27116e-05
486	9.67846e-06	1.37753e-05	1.25708e-05
487	9.69178e-06	1.36715e-05	1.26181e-05
488	9.73872e-06	1.3569e-05	1.24577e-05
489	9.70801e-06	1.3468e-05	1.24299e-05
490	9.67315e-06	1.33683e-05	1.23121e-05
491	9.64326e-06	1.327e-05	1.21938e-05
492	9.45395e-06	1.31731e-05	1.22145e-05
493	9.27077e-06	1.30776e-05	1.2173e-05
494	9.38435e-06	1.29834e-05	1.19275e-05
495	9.50815e-06	1.28905e-05	1.19681e-05
496	9.44087e-06	1.27991e-05	1.17358e-05
497	9.44838e-06	1.27089e-05	1.16993e-05
498	9.51912e-06	1.262e-05	1.17428e-05
499	9.49018e-06	2.1459e-05	1.68528e-05
500	9.63644e-06	2.13046e-05	1.65744e-05
501	9.51569e-06	2.11506e-05	1.62822e-05
502	9.63673e-06	2.09971e-05	1.61819e-05
503	9.52582e-06	2.51842e-05	2.09468e-05
504	9.53651e-06	2.5017e-05	2.08307e-05
505	9.46227e-06	2.48498e-05	2.0742e-05
506	9.26574e-06	2.46828e-05	2.04676e-05
507	9.20795e-06	2.4516e-05	2.01821e-05
508	9.21346e-06	2.43494e-05	1.99723e-05
509	9.15764e-06	2.41831e-05	1.98394e-05
510	9.12641e-06	2.40172e-05	1.95855e-05
511	8.98798e-06	2.38517e-05	1.9288e-05
512	8.77546e-06	2.36867e-05	1.91246e-05
513	8.73819e-06	2.35222e-05	1.87238e-05
514	8.71344e-06	2.33582e-05	1.86149e-05
515	8.69699e-06	2.31948e-05	1.83608e-05
516	8.60819e-06	2.30321e-05	1.80553e-05
517	8.6195e-06	2.287e-05	1.77788e-05
518	8.42289e-06	2.27087e-05	1.7474e-05
519	8.5862e-06	2.25482e-05	1.71872e-05
520	8.70522e-06	2.23884e-05	1.70939e-05
521	8.64149e-06	2.22295e-05	1.67921e-05
522	8.6181e-06	1.7357e-05	1.67541e-05
523	8.64385e-06	1.72223e-05	1.65069e-05
524	8.93729e-06	1.70892e-05	1.62766e-05
525	8.88882e-06	1.69578e-05	1.59468e-05
526	8.80212e-06	1.6828e-05	1.57197e-05
527	8.88939e-06	1.66998e-05	1.5394e-05
528	8.85111e-06	1.65732e-05	1.51608e-05
529	9.05292e-06	1.64482e-05	1.48775e-05
530	9.09475e-06	1.63248e-05	1.46015e-05
531	8.96002e-06	1.6203e-05	1.44188e-05
532	8.95929e-06	1.60828e-05	1.41158e-05
533	9.17684e-06	1.59641e-05	1.39308e-05
534	9.08229e-06	1.5847e-05	1.39188e-05
535	9.0977e-06	1.57314e-05	1.3742e-05
536	9.04151e-06	1.56174e-05	1.35523e-05
537	8.96679e-06	1.55049e-05	1.34218e-05
538	8.98651e-06	1.53939e-05	1.31025e-05
539	8.91967e-06	1.52844e-05	1.29892e-05
540	8.84547e-06	1.51764e-05	1.30198e-05
541	8.9203e-06	1.50698e-05	1.3062e-05
542	8.80067e-06	1.49648e-05	1.2925e-05
543	8.71664e-06	1.48611e-05	1.27343e-05
544	8.77962e-06	1.4759e-05	1.25694e-05
545	8.79646e-06	1.46582e-05	1.24167e-05
546	8.90052e-06	1.45589e-05	1.24097e-05
547	9.0713e-06	1.4461e-05	1.23488e-05
548	9.01555e-06	1.43645e-05	1.19445e-05
549	8.95826e-06	1.42693e-05	1.14686e-05
550	9.03876e-06	1.41755e-05	1.12158e-05
551	9.08216e-06	1.40831e-05	1.10394e-05
552	9.09703e-06	7.86026e-06	1.10917e-05
553	9.19617e-06	7.88516e-06	1.09237e-05
554	9.22206e-06	7.90667e-06	1.08497e-05
555	9.27421e-06	7.92527e-06	1.08573e-05
556	9.23384e-06	7.94138e-06	1.06459e-05
557	9.22483e-06	7.95532e-06	1.04448e-05
558	9.30427e-06	7.96737e-06	1.03731e-05
559	9.15808e-06	7.97777e-06	1.02451e-05
560	9.29843e-06	1.77595e-05	1.73068e-05
561	9.26369e-06	1.76313e-05	1.70318e-05
562	9.19422e-06	1.75038e-05	1.67645e-05
563	9.24505e-06	1.73772e-05	1.65606e-05
564	9.30887e-06	1.72513e-05	1.63589e-05
565	9.43015e-06	1.71263e-05	1.6214e-05
566	9.32432e-06	1.70022e-05	1.58554e-05
567	9.32022e-06	1.68791e-05	1.54869e-05
568	9.16739e-06	1.67569e-05	1.527e-05
569	9.26194e-06	1.66358e-05	1.51797e-05
570	9.4837e-06	1.65157e-05	1.49755e-05
571	9.6151e-06	1.63966e-05	1.47208e-05
572	9.59229e-06	1.62787e-05	1.45379e-05
573	9.75658e-06	1.61618e-05	1.42203e-05
574	9.74765e-06	1.60461e-05	1.4051e-05
575	9.73086e-06	1.59316e-05	1.39094e-05
576	9.96107e-06	1.58182e-05	1.38303e-05
577	9.87474e-06	1.5706e-05	1.34791e-05
578	9.7693e-06	1.5595e-05	1.32113e-05
579	9.99249e-06	1.54852e-05	1.29424e-05
580	1.00195e-05	1.53767e-05	1.25791e-05
581	1.00604e-05	1.52693e-05	1.25264e-05
582	9.88156e-06	1.51633e-05	1.24437e-05
583	9.85401e-06	1.50584e-05	1.22855e-05
584	9.76776e-06	1.49548e-05	1.20527e-05
585	9.84534e-06	1.48525e-05	1.21099e-05
586	9.8715e-06	1.47515e-05	1.2039e-05
587	9.75359e-06	1.46517e-05	1.17326e-05
588	9.75873e-06	1.45531e-05	1.17165e-05
589	9.81542e-06	1.44559e-05	1.15786e-05
590	9.86641e-06	1.43598e-05	1.14044e-05
591	9.87101e-06	1.42651e-05	1.12974e-05
592	1.01473e-05	1.41716e-05	1.11086e-05
593	1.02504e-05	1.40793e-05	1.09408e-05
594	1.02854e-05	1.39883e-05	1.08945e-05
595	1.0409e-05	1.38986e-05	1.08769e-05
596	1.04245e-05	1.381e-05	1.07198e-05
597	1.03327e-05	1.37227e-05	1.06755e-05
598	1.02534e-05	1.36366e-05	1.05867e-05
599	1.03508e-05	7.60109e-06	1.04109e-05
600	1.03156e-05	7.62215e-06	1.02945e-05
601	1.04652e-05	7.64092e-06	9.96137e-06
602	1.05031e-05	1.38715e-05	1.5639e-05
603	1.06025e-05	1.37749e-05	1.54321e-05
604	1.05517e-05	1.36796e-05	1.52071e-05
605	1.06708e-05	1.35853e-05	1.51133e-05
606	1.07205e-05	1.34923e-05	1.49988e-05
607	1.06738e-05	2.01058e-05	1.95888e-05
608	1.07934e-05	1.99679e-05	1.93481e-05
609	1.08217e-05	1.98305e-05	1.9144e-05
610	1.08056e-05	1.96936e-05	1.88477e-05
611	1.064e-05	1.95573e-05	1.85607e-05
612	1.05857e-05	1.94215e-05	1.83941e-05
613	1.05302e-05	1.92864e-05	1.82051e-05
614	1.0488e-05	1.91519e-05	1.80105e-05
615	1.04712e-05	1.90182e-05	1.78829e-05
616	1.03309e-05	1.88852e-05	1.74494e-05
617	1.03968e-05	1.8753e-05	1.74146e-05
618	1.03993e-05	1.86217e-05	1.74524e-05
619	1.04198e-05	1.84911e-05	1.72764e-05
620	1.0465e-05	1.83615e-05	1.68577e-05
621	1.04355e-05	1.82328e-05	1.67421e-05
622	1.06081e-05	1.8105e-05	1.64079e-05
623	1.05452e-05	1.79781e-05	1.62622e-05
624	1.04931e-05	1.2001e-05	1.6045e-05
625	1.04444e-05	1.1923e-05	1.59137e-05
626	1.04317e-05	1.18464e-05	1.58364e-05
627	1.0411e-05	1.17712e-05	1.57346e-05
628	1.05688e-05	1.16974e-05	1.55867e-05
629	1.04855e-05	1.1625e-05	1.53925e-05
630	1.05066e-05	1.15539e-05	1.50404e-05
631	1.03703e-05	1.14841e-05	1.50194e-05
632	1.03639e-05	1.14155e-05	1.48165e-05
633	1.03663e-05	1.13482e-05	1.45661e-05
634	1.04163e-05	1.12821e-05	1.44263e-05
635	1.05554e-05	1.12171e-05	1.40762e-05
636	1.04868e-05	1.11534e-05	1.39864e-05
637	1.0383e-05	1.10907e-05	1.40542e-05
638	1.02611e-05	1.10292e-05	1.38845e-05
639	1.01108e-05	1.09687e-05	1.36383e-05
640	1.0069e-05	1.09093e-05	1.33831e-05
641	1.02022e-05	1.08509e-05	1.34265e-05
642	1.0269e-05	1.07936e-05	1.33611e-05
643	1.02225e-05	1.07372e-05	1.32639e-05
644	1.02636e-05	1.06819e-05	1.3178e-05
645	1.0219e-05	1.06274e-05	1.29129e-05
646	1.03057e-05	1.0574e-05	1.27807e-05
647	1.03656e-05	1.05214e-05	1.26162e-05
648	1.02291e-05	1.04698e-05	1.24847e-05
649	1.00895e-05	1.0419e-05	1.23977e-05
650	1.02944e-05	1.03691e-05	1.22081e-05
651	1.01437e-05	1.032e-05	1.20538e-05
652	1.03265e-05	1.02718e-05	1.2054e-05
653	1.02179e-05	1.02244e-05	1.19598e-05
654	1.03172e-05	1.01778e-05	1.18931e-05
655	1.03449e-05	1.0132e-05	1.19918e-05
656	1.03043e-05	1.0087e-05	1.1845e-05
657	1.02428e-05	1.00427e-05	1.17709e-05
658	1.015e-05	9.99922e-06	1.1618e-05
659	1.02021e-05	9.95643e-06	1.14905e-05
660	1.0337e-05	9.91436e-06	1.13232e-05
661	1.02033e-05	9.873e-06	1.12152e-05
662	1.02454e-05	9.83233e-06	1.11974e-05
663	1.0365e-05	9.79235e-06	1.09986e-05
664	1.03419e-05	9.75303e-06	1.09615e-05
665	1.03037e-05	9.71437e-06	1.07479e-05
666	1.04009e-05	9.67636e-06	1.05646e-05
667	1.02707e-05	9.63898e-06	1.04967e-05
668	1.03193e-05	9.60222e-06	1.03803e-05
669	1.0155e-05	9.56607e-06	1.02202e-05
670	1.02344e-05	9.53053e-06	1.02767e-05
671	1.03817e-05	9.49557e-06	1.02126e-05
672	1.0299e-05	9.46119e-06	1.00739e-05
673	1.03905e-05	9.42739e-06	1.01195e-05
674	1.03329e-05	9.39414e-06	9.9706e-06
675	1.04021e-05	9.36144e-06	9.79897e-06
676	1.03385e-05	9.32929e-06	9.70724e-06
677	1.03239e-05	9.29766e-06	9.83744e-06
678	1.02678e-05	9.26656e-06	9.64175e-06
679	1.01802e-05	9.23597e-06	9.5843e-06
680	1.02147e-05	9.20588e-06	9.66206e-06
681	1.0296e-05	9.17628e-06	9.57445e-06
682	1.0276e-05	9.14718e-06	9.47352e-06
683	1.01981e-05	3.9924e-06	9.47269e-06
684	1.00965e-05	4.12074e-06	9.39077e-06
685	1.00784e-05	4.23603e-06	9.35102e-06
686	1.00676e-05	4.34083e-06	9.34625e-06
687	1.0215e-05	4.43696e-06	9.23422e-06
688	1.01209e-05	4.52581e-06	9.19631e-06
689	9.92442e-06	4.60845e-06	8.92747e-06
690	9.84155e-06	4.68571e-06	8.81671e-06
691	9.788e-06	4.75826e-06	8.72113e-06
692	9.80005e-06	4.82664e-06	8.60384e-06
693	9.93127e-06	1.24949e-05	1.45555e-05
694	9.97774e-06	1.24216e-05	1.43283e-05
695	1.00903e-05	1.23486e-05	1.40474e-05
696	1.03033e-05	1.22761e-05	1.37575e-05
697	1.04308e-05	1.22039e-05	1.35886e-05
698	1.04567e-05	1.21323e-05	1.33316e-05
699	1.04462e-05	1.20611e-05	1.30654e-05
700	1.05093e-05	1.19905e-05	1.29928e-05
701	1.04466e-05	1.19205e-05	1.31688e-05
702	1.05506e-05	1.18511e-05	1.30237e-05
703	1.05955e-05	1.17824e-05	1.28246e-05
704	1.06176e-05	1.17143e-05	1.27474e-05
705	1.07078e-05	1.88674e-05	1.82452e-05
706	1.07296e-05	1.8751e-05	1.79054e-05
707	1.07126e-05	1.86347e-05	1.76953e-05
708	1.06282e-05	1.85184e-05	1.75351e-05
709	1.05133e-05	1.84023e-05	1.70213e-05
710	1.05489e-05	1.82863e-05	1.70005e-05
711	1.04455e-05	1.81706e-05	1.67356e-05
712	1.04962e-05	1.80552e-05	1.63769e-05
713	1.04652e-05	1.79401e-05	1.61941e-05
714	1.05114e-05	1.78254e-05	1.60317e-05
715	1.05049e-05	1.77111e-05	1.59075e-05
716	1.03781e-05	1.75973e-05	1.57936e-05
717	1.03931e-05	1.7484e-05	1.56947e-05
718	1.03573e-05	1.73712e-05	1.5618e-05
719	1.0396e-05	1.7259e-05	1.54488e-05
720	1.04388e-05	1.23566e-05	1.51714e-05
721	1.03938e-05	1.22814e-05	1.51611e-05
722	1.04423e-05	1.22073e-05	1.49154e-05
723	1.04586e-05	1.21344e-05	1.4545e-05
724	1.04649e-05	2.01495e-05	2.04754e-05
725	1.0449e-05	2.00154e-05	2.02401e-05
726	1.05632e-05	1.98817e-05	2.00521e-05
727	1.06196e-05	1.97485e-05	1.9648e-05
728	1.02886e-05	1.96158e-05	1.94208e-05
729	1.03653e-05	1.94836e-05	1.90041e-05
730	1.03696e-05	1.9352e-05	1.86884e-05
731	1.04441e-05	1.9221e-05	1.84642e-05
732	1.04272e-05	1.90907e-05	1.80454e-05
733	1.0164e-05	1.89611e-05	1.77917e-05
734	1.03202e-05	1.88323e-05	1.75011e-05
735	1.01731e-05	1.87042e-05	1.72549e-05
736	1.01322e-05	1.8577e-05	1.6948e-05
737	1.00575e-05	1.84505e-05	1.67891e-05
738	1.00698e-05	1.8325e-05	1.65366e-05
739	1.01467e-05	1.82003e-05	1.63786e-05
740	1.02821e-05	1.80765e-05	1.60232e-05
741	1.02943e-05	1.79537e-05	1.5787e-05
742	1.03159e-05	1.78318e-05	1.54677e-05
743	1.04843e-05	1.77109e-05	1.53148e-05
744	1.02782e-05	2.19861e-05	2.19936e-05
745	1.02853e-05	2.18427e-05	2.18362e-05
746	1.03898e-05	2.16998e-05	2.1502e-05
747	1.04517e-05	2.15574e-05	2.10763e-05
748	1.04227e-05	2.14155e-05	2.07373e-05
749	1.04801e-05	2.12742e-05	2.04258e-05
750	1.06929e-05	2.11334e-05	2.00975e-05
751	1.0765e-05	2.09933e-05	1.97321e-05
752	1.0831e-05	2.08538e-05	1.94547e-05
753	1.07232e-05	2.07151e-05	1.91488e-05
754	1.08148e-05	2.05771e-05	1.89175e-05
755	1.08608e-05	2.38788e-05	2.54395e-05
756	1.07252e-05	2.3726e-05	2.50918e-05
757	1.08698e-05	2.35734e-05	2.47536e-05
758	1.08129e-05	2.34213e-05	2.42786e-05
759	1.08788e-05	2.32695e-05	2.39488e-05
760	1.07534e-05	2.31181e-05	2.3604e-05
761	1.08315e-05	2.29672e-05	2.3124e-05
762	1.08892e-05	2.28168e-05	2.2832e-05
763	1.11912e-05	2.2667e-05	2.25949e-05
764	1.13019e-05	2.25177e-05	2.22502e-05
765	1.12435e-05	2.2369e-05	2.19338e-05
766	1.13376e-05	2.2221e-05	2.1736e-05
767	1.13087e-05	2.20736e-05	2.14237e-05
768	1.1293e-05	2.1927e-05	2.13299e-05
769	1.13506e-05	2.1781e-05	2.10113e-05
770	1.13787e-05	2.16359e-05	2.07212e-05
771	1.13832e-05	2.14914e-05	2.05088e-05
772	1.13075e-05	2.13478e-05	2.02595e-05
773	1.11946e-05	2.12051e-05	2.00244e-05
774	1.12535e-05	1.52613e-05	1.96927e-05
775	1.1237e-05	1.51489e-05	1.95465e-05
776	1.12862e-05	1.50382e-05	1.91442e-05
777	1.13432e-05	1.49292e-05	1.89453e-05
778	1.13105e-05	1.48217e-05	1.88195e-05
779	1.12569e-05	1.47158e-05	1.86368e-05
780	1.10569e-05	1.46114e-05	1.83803e-05
781	1.09217e-05	1.45086e-05	1.8044e-05
782	1.11045e-05	1.44073e-05	1.77841e-05
783	1.10827e-05	1.43074e-05	1.76452e-05
784	1.12605e-05	1.4209e-05	1.74466e-05
785	1.13189e-05	1.41121e-05	1.71918e-05
786	1.13502e-05	1.40165e-05	1.69715e-05
787	1.12808e-05	1.39224e-05	1.68464e-05
788	1.12756e-05	1.38296e-05	1.6642e-05
789	1.12884e-05	1.37382e-05	1.6486e-05
790	1.12957e-05	1.36481e-05	1.64195e-05
791	1.14281e-05	1.35593e-05	1.60801e-05
792	1.13578e-05	1.34718e-05	1.58698e-05
793	1.11736e-05	1.33857e-05	1.56509e-05
794	1.09551e-05	1.33007e-05	1.54853e-05
795	1.06924e-05	1.3217e-05	1.537e-05
796	1.07143e-05	1.31346e-05	1.52716e-05
797	1.08966e-05	1.30534e-05	1.50003e-05
798	1.09481e-05	1.29733e-05	1.47033e-05
799	1.08209e-05	1.28944e-05	1.44087e-05
800	1.06274e-05	1.28167e-05	1.41851e-05
801	1.05213e-05	1.27402e-05	1.388e-05
802	1.04832e-05	1.26647e-05	1.38079e-05
803	1.03232e-05	1.25904e-05	1.38146e-05
804	1.03402e-05	1.25172e-05	1.37619e-05
805	1.03985e-05	1.2445e-05	1.35476e-05
806	1.02948e-05	1.23739e-05	1.33803e-05
807	1.03366e-05	1.23039e-05	1.31914e-05
808	1.04253e-05	1.22349e-05	1.29225e-05
809	1.03147e-05	1.2167e-05	1.26062e-05
810	1.02494e-05	1.21e-05	1.24933e-05
811	1.02617e-05	1.2034e-05	1.2262e-05
812	1.03674e-05	1.19691e-05	1.22042e-05
813	1.06046e-05	1.1905e-05	1.19046e-05
814	1.06703e-05	1.1842e-05	1.1962e-05
815	1.0717e-05	1.17798e-05	1.17597e-05
816	1.07581e-05	7.57547e-06	1.16411e-05
817	1.07587e-05	7.59597e-06	1.14501e-05
818	1.06481e-05	7.61446e-06	1.12498e-05
819	1.0723e-05	7.63119e-06	1.11512e-05
820	1.06562e-05	-2.65881e-06	1.10874e-05
821	1.04157e-05	1.9898e-06	1.09674e-05
822	1.02602e-05	2.20606e-06	1.07321e-05
823	1.01616e-05	2.39352e-06	1.07476e-05
824	1.00474e-05	2.55983e-06	1.05826e-05
825	1.00941e-05	2.70977e-06	1.04494e-05
826	1.0078e-05	2.8466e-06	1.03594e-05
827	1.00952e-05	2.97261e-06	1.04047e-05
828	1.01679e-05	3.08952e-06	1.02276e-05
829	1.01889e-05	3.19862e-06	1.0171e-05
830	1.00368e-05	3.30096e-06	1.0045e-05
831	1.0168e-05	3.39733e-06	9.87227e-06
832	1.00658e-05	3.48842e-06	9.66516e-06
833	1.00892e-05	3.57478e-06	9.58842e-06
834	9.97512e-06	3.65686e-06	9.49865e-06
835	1.00081e-05	3.73506e-06	9.55568e-06
836	1.01602e-05	3.80973e-06	9.45611e-06
837	1.02872e-05	3.88114e-06	9.38205e-06
838	1.0079e-05	3.94956e-06	9.35723e-06
839	1.01285e-05	4.01521e-06	9.26717e-06
840	1.00945e-05	4.07828e-06	9.19417e-06
841	9.95759e-06	4.13896e-06	9.16228e-06
842	9.94526e-06	4.19738e-06	9.09495e-06
843	9.72126e-06	4.25371e-06	8.82762e-06
844	9.50455e-06	4.30806e-06	8.85373e-06
845	9.60135e-06	4.36055e-06	8.77801e-06
846	9.76815e-06	4.41129e-06	8.63917e-06
847	9.78833e-06	4.46036e-06	8.67218e-06
848	9.77724e-06	1.6052e-05	1.5421e-05
849	9.73802e-06	1.59553e-05	1.52685e-05
850	9.73785e-06	1.58582e-05	1.50736e-05
851	9.69478e-06	1.57608e-05	1.5135e-05
852	9.861e-06	1.56633e-05	1.5014e-05
853	9.97668e-06	1.55657e-05	1.46332e-05
854	9.81055e-06	2.03034e-05	1.97214e-05
855	9.8361e-06	2.01874e-05	1.9593e-05
856	9.70954e-06	2.00709e-05	1.93592e-05
857	9.57549e-06	1.99539e-05	1.92265e-05
858	9.62195e-06	1.98367e-05	1.89596e-05
859	9.65849e-06	1.97191e-05	1.8619e-05
860	9.67304e-06	1.96014e-05	1.83905e-05
861	9.51396e-06	1.94834e-05	1.81651e-05
862	9.46442e-06	1.93654e-05	1.78401e-05
863	9.53778e-06	1.92473e-05	1.75963e-05
864	9.40881e-06	1.91293e-05	1.73575e-05
865	9.25295e-06	1.90113e-05	1.71332e-05
866	9.16859e-06	1.88934e-05	1.69088e-05
867	9.37605e-06	1.87757e-05	1.64764e-05
868	9.29296e-06	1.86582e-05	1.61896e-05
869	9.34537e-06	1.8541e-05	1.60692e-05
[truncated: 3,131 more rows]
